# Supplementary material for: A Genetic Analysis of Tumor Progression in Drosophila Identifies the Cohesin Complex as a Suppressor of Individual and Collective Cell Invasion
Source: iScience. 2020 Jun 4;23(6):101237. doi: 10.1016/j.isci.2020.101237 (PMC7317029; doi:10.1016/j.isci.2020.101237)
Supplement: Table S1. Full Database, Related to Figures 2 and 3 [file mmc2.xlsx]

## Sheet: RNAi_Genes
RNAi Genes_Gene	FlyBase ID	Stock No	Pilot	Negative Control	Source	Scientist	Animal No	No Clones	Not Developed	Malformed	Freckles	. fields of view	Clonal tissue	Individual clone size	Clonal shape	Dividing cells	Invading Cells	Type of Invasion	Invading cells with protrusions	Cuticle	closure defects	Apex size	Defective Apex	No Apex	Junction defects	Cell body (rounding)	Polarised Cytoskeleton	Basal bundles	Long apical/intermediate protrusions	Very Long protrusions	Blebbing mitotic cells	Thick protrusions	Bright protrusions	Branched protrusions	Cyst-like clones	Apoptotic	Basal Protrusions	Basal Actin Rich Spot	Multi-layering	Cell Length	Single Cell Clones
18w (1)	FBgn0004364	8896R3 (III)	FALSE	FALSE	NIG	Scorer 6	1	FALSE	FALSE	0	0	1	0	0	0	0	0	-1	0	1	1	0	1	0	0	1	0	1	0	0	0	0	1	0	0	0	0	0	1	0	0
18w (1)	FBgn0004364	8896R3 (III)	FALSE	FALSE	NIG	Scorer 3	1	FALSE	FALSE	0	0	1	0	1	1	-1	0	-1	1	1	0	0	1	0	0	2	0	1	0	0	0	0	0	0	0	2	-1	0	2	1	0
18w (1)	FBgn0004364	8896R3 (III)	FALSE	FALSE	NIG	Scorer 3	2	FALSE	FALSE	0	0	1	1	1	1	0	1	-1	1	0	0	-1	2	2	0	2	0	0	0	0	0	0	0	0	0	2	-1	0	2	1	0
18w (1)	FBgn0004364	8896R3 (III)	FALSE	FALSE	NIG	Scorer 6	2	FALSE	FALSE	0	0	1	0	1	0	0	0	0	0	1	1	0	1	1	0	2	0	0	0	0	0	0	0	0	0	0	-2	0	2	1	0
18w (1)	FBgn0004364	8896R3 (III)	FALSE	FALSE	NIG	Scorer 6	3	FALSE	FALSE	0	0	2	-1	-1	0	0	-1	-1	0	1	0	0	0	0	0	2	0	1	1	0	0	0	0	0	1	0	0	0	2	1	0
18w (1)	FBgn0004364	8896R3 (III)	FALSE	FALSE	NIG	Scorer 3	3	FALSE	FALSE	0	0	2	-1	0	1	1	0	-1	1	1	0	0	0	1	1	2	0	0	0	0	0	0	0	0	1	2	0	0	2	1	0
18w (1)	FBgn0004364	8896R3 (III)	FALSE	FALSE	NIG	Scorer 6	4	FALSE	FALSE	0	0	1	0	0	0	0	2	0	1	1	0	0	1	1	1	2	0	0	0	0	0	0	0	0	0	0	-1	0	2	1	0
18w (1)	FBgn0004364	8896R3 (III)	FALSE	FALSE	NIG	Scorer 3	4	FALSE	FALSE	0	0	1	0	0	0	-1	1	0	1	1	0	0	2	1	0	2	0	0	0	0	0	0	0	0	0	2	-1	0	2	1	0
18w (1)	FBgn0004364	8896R3 (III)	FALSE	FALSE	NIG	Scorer 6	5	TRUE	FALSE	0	0	0	U	U	U	U	U	U	U	U	U	U	U	U	U	U	U	U	U	U	U	U	U	U	U	U	U	U	U	U	U
18w (1)	FBgn0004364	8896R3 (III)	FALSE	FALSE	NIG	Scorer 6	6	FALSE	FALSE	0	1	1	0	0	0	U	-1	0	0	1	0	0	2	2	1	2	1	0	0	0	1	0	0	0	0	0	-2	0	2	1	0
18w (1)	FBgn0004364	8896R3 (III)	FALSE	FALSE	NIG	Scorer 3	6	FALSE	FALSE	0	1	1	1	1	-1	-1	2	1	1	0	1	-1	2	2	0	2	1	0	0	0	0	0	0	0	0	3	-2	0	2	1	0
18w (2)	FBgn0004364	30498 (III)	FALSE	FALSE	Bloomington	Scorer 6	1	FALSE	FALSE	0	0	1	-2	0	-1	-2	-2	0	0	1	0	0	0	1	0	2	0	0	0	0	0	0	0	0	1	U	-2	0	1	0	0
18w (2)	FBgn0004364	30498 (III)	FALSE	FALSE	Bloomington	Scorer 1	1	FALSE	FALSE	0	0	1	-1	0	-1	-2	-2	0	U	1	0	-1	0	0	1	2	0	0	0	0	0	0	0	0	1	1	-1	0	2	0	0
18w (2)	FBgn0004364	30498 (III)	FALSE	FALSE	Bloomington	Scorer 6	2	FALSE	FALSE	0	0	1	-2	0	-1	-1	-1	-1	0	1	1	1	1	0	1	2	1	0	0	1	0	0	0	0	0	0	0	0	2	1	0
18w (2)	FBgn0004364	30498 (III)	FALSE	FALSE	Bloomington	Scorer 1	2	FALSE	FALSE	0	0	1	-1	0	-1	-1	-1	0	0	1	0	0	1	0	1	2	0	0	1	0	0	0	0	0	0	1	0	0	2	1	0
18w (2)	FBgn0004364	30498 (III)	FALSE	FALSE	Bloomington	Scorer 1	3	FALSE	FALSE	0	0	1	0	0	0	0	0	1	0	0	1	0	1	0	0	2	0	0	1	0	0	0	0	0	0	0	0	0	2	0	0
18w (2)	FBgn0004364	30498 (III)	FALSE	FALSE	Bloomington	Scorer 6	3	FALSE	FALSE	0	0	1	0	0	0	0	0	1	0	1	1	1	1	0	0	2	1	0	1	0	0	0	0	0	0	0	0	0	2	0	0
18w (2)	FBgn0004364	30498 (III)	FALSE	FALSE	Bloomington	Scorer 1	4	FALSE	FALSE	0	0	1	0	0	0	-1	0	1	0	0	0	-1	0	0	1	2	1	0	0	0	0	0	0	0	0	0	0	0	2	0	0
18w (2)	FBgn0004364	30498 (III)	FALSE	FALSE	Bloomington	Scorer 6	4	FALSE	FALSE	0	0	1	0	0	0	-1	0	1	0	1	1	-1	0	0	1	2	1	0	0	0	0	0	0	0	0	0	0	0	2	0	0
18w (2)	FBgn0004364	30498 (III)	FALSE	FALSE	Bloomington	Scorer 6	5	FALSE	FALSE	0	0	1	-1	0	1	-1	0	-1	0	0	1	-2	1	0	0	2	0	0	0	0	1	0	0	0	0	0	0	0	1	1	0
18w (2)	FBgn0004364	30498 (III)	FALSE	FALSE	Bloomington	Scorer 1	5	FALSE	FALSE	0	0	1	-1	0	0	-1	0	1	0	0	0	-1	1	0	0	2	0	0	0	0	0	0	0	0	0	0	0	0	2	1	0
Abi	FBgn0020510	36142 (III)	TRUE	FALSE	VDRC	Scorer 1	1	FALSE	FALSE	0	0	1	0	0	0	-1	0	0	0	1	0	0	1	0	1	2	0	1	0	1	0	0	0	0	0	0	0	0	2	0	0
Abi	FBgn0020510	36142 (III)	TRUE	FALSE	VDRC	Scorer 3	1	FALSE	FALSE	0	0	1	0	0	1	0	0	0	1	1	0	0	0	1	0	2	1	1	0	0	0	0	0	0	0	2	0	0	2	0	0
Abi	FBgn0020510	36142 (III)	TRUE	FALSE	VDRC	Scorer 1	2	FALSE	FALSE	0	0	2	0	0	0	0	0	0	0	1	0	0	2	0	0	2	0	1	0	1	0	0	1	0	0	1	1	0	2	0	0
Abi	FBgn0020510	36142 (III)	TRUE	FALSE	VDRC	Scorer 3	2	FALSE	FALSE	0	0	2	1	0	0	0	0	1	1	1	0	1	0	1	1	1	1	1	0	1	0	0	0	1	0	1	1	0	1	1	0
Abi	FBgn0020510	36142 (III)	TRUE	FALSE	VDRC	Scorer 3	3	FALSE	FALSE	0	0	1	-1	0	1	0	0	-1	1	0	0	0	0	-1	1	0	1	0	0	0	1	0	0	0	0	0	0	0	0	0	0
Abi	FBgn0020510	36142 (III)	TRUE	FALSE	VDRC	Scorer 1	3	FALSE	FALSE	0	0	1	-1	0	0	0	0	0	0	0	1	0	0	0	1	1	0	1	0	1	0	0	0	0	0	0	0	0	0	0	0
Abi	FBgn0020510	36142 (III)	TRUE	FALSE	VDRC	Scorer 3	4	FALSE	FALSE	0	0	1	1	1	0	0	1	0	1	0	1	0	0	1	0	2	1	0	0	1	0	0	0	0	0	1	-1	1	1	1	0
Abi	FBgn0020510	36142 (III)	TRUE	FALSE	VDRC	Scorer 1	4	FALSE	FALSE	0	0	1	0	1	0	0	1	0	1	0	1	0	1	0	0	2	0	0	0	0	0	0	0	0	0	1	0	0	2	1	1
Abi	FBgn0020510	36142 (III)	TRUE	FALSE	VDRC	Scorer 1	5	FALSE	FALSE	0	0	1	-1	0	0	-1	0	-1	0	0	0	0	0	0	0	0	0	1	0	1	0	0	0	0	0	0	0	0	0	-1	0
Abi	FBgn0020510	36142 (III)	TRUE	FALSE	VDRC	Scorer 3	5	FALSE	FALSE	0	0	1	-1	0	1	-1	0	0	0	0	0	1	0	-1	0	-1	0	1	0	0	0	0	0	1	0	0	0	0	-1	0	0
Ac78C	FBgn0024150	55312 (III)	FALSE	FALSE	Bloomington	Scorer 6	1	FALSE	FALSE	0	0	1	1	1	0	0	2	0	0	1	0	0	0	-1	0	1	1	1	1	0	0	0	0	0	0	0	0	1	1	1	0
Ac78C	FBgn0024150	55312 (III)	FALSE	FALSE	Bloomington	Scorer 3	1	FALSE	FALSE	0	0	1	1	1	1	0	1	1	0	1	0	0	0	0	0	0	2	1	0	1	1	0	0	0	0	1	0	1	0	1	0
Ac78C	FBgn0024150	55312 (III)	FALSE	FALSE	Bloomington	Scorer 6	2	FALSE	FALSE	0	1	1	0	0	0	0	1	0	0	0	0	0	1	0	0	1	1	0	0	1	0	0	0	1	1	0	0	0	1	1	0
Ac78C	FBgn0024150	55312 (III)	FALSE	FALSE	Bloomington	Scorer 3	2	FALSE	FALSE	0	1	1	0	0	1	0	1	0	1	1	0	0	0	1	0	2	1	1	0	0	0	0	0	0	1	1	-2	1	2	1	0
Ac78C	FBgn0024150	55312 (III)	FALSE	FALSE	Bloomington	Scorer 6	3	FALSE	FALSE	0	0	1	0	0	0	0	1	-1	1	1	0	0	0	-1	0	0	0	1	0	0	0	0	0	0	0	0	0	0	0	0	0
Ac78C	FBgn0024150	55312 (III)	FALSE	FALSE	Bloomington	Scorer 3	3	FALSE	FALSE	0	0	1	0	1	1	0	0	0	0	0	1	0	0	0	1	0	1	1	0	1	0	0	0	0	0	1	0	1	0	1	0
Ac78C	FBgn0024150	55312 (III)	FALSE	FALSE	Bloomington	Scorer 6	4	FALSE	FALSE	0	0	1	0	0	1	0	1	-1	0	0	1	0	0	0	1	0	0	1	0	0	0	0	0	0	0	0	1	0	0	1	0
Ac78C	FBgn0024150	55312 (III)	FALSE	FALSE	Bloomington	Scorer 3	5	FALSE	TRUE	0	0	0	U	U	U	U	U	U	U	U	U	U	U	U	U	U	U	U	U	U	U	U	U	U	U	U	U	U	U	U	U
Ac78C	FBgn0024150	55312 (III)	FALSE	FALSE	Bloomington	Scorer 6	6	FALSE	FALSE	0	0	1	0	0	1	0	2	-1	0	1	1	0	0	-1	0	1	0	1	0	1	0	0	0	0	0	0	0	0	0	0	0
Ac78C	FBgn0024150	55312 (III)	FALSE	FALSE	Bloomington	Scorer 3	6	FALSE	FALSE	0	0	1	0	0	1	0	2	0	0	0	1	0	0	0	0	0	1	1	0	1	1	0	0	0	0	1	1	0	0	1	0
Ac78C	FBgn0024150	55312 (III)	FALSE	FALSE	Bloomington	Scorer 6	7	FALSE	FALSE	0	0	1	-1	0	1	1	0	0	0	1	0	0	0	-1	0	2	2	1	0	0	1	0	0	0	0	0	1	1	2	0	0
Ac78C	FBgn0024150	55312 (III)	FALSE	FALSE	Bloomington	Scorer 3	7	FALSE	FALSE	0	0	1	-1	0	1	1	0	1	1	1	0	0	0	-1	0	0	0	1	0	0	1	1	0	0	0	0	1	0	-1	0	0
Ac78C	FBgn0024150	55312 (III)	FALSE	FALSE	Bloomington	Scorer 3	8	FALSE	TRUE	0	0	0	U	U	U	U	U	U	U	U	U	U	U	U	U	U	U	U	U	U	U	U	U	U	U	U	U	U	U	U	U
Actn (1)	FBgn0000667	4376R1 (III)	FALSE	FALSE	NIG	Scorer 1	1	FALSE	TRUE	0	0	0	U	U	U	U	U	U	U	U	U	U	U	U	U	U	U	U	U	U	U	U	U	U	U	U	U	U	U	U	U
Actn (1)	FBgn0000667	4376R1 (III)	FALSE	FALSE	NIG	Scorer 6	2	FALSE	FALSE	0	0	1	0	0	0	-1	1	1	0	0	0	0	1	1	0	2	0	0	0	0	1	0	0	0	0	1	0	0	1	0	1
Actn (1)	FBgn0000667	4376R1 (III)	FALSE	FALSE	NIG	Scorer 3	2	FALSE	FALSE	0	0	1	0	0	0	-1	1	1	0	U	U	0	1	1	0	2	0	1	1	0	0	0	0	0	0	2	0	0	1	0	1
Actn (1)	FBgn0000667	4376R1 (III)	FALSE	FALSE	NIG	Scorer 6	3	FALSE	FALSE	0	0	1	0	1	0	1	0	1	0	0	0	0	1	0	1	2	0	1	0	1	1	0	1	0	0	1	1	0	1	0	0
Actn (1)	FBgn0000667	4376R1 (III)	FALSE	FALSE	NIG	Scorer 3	3	FALSE	FALSE	0	0	1	1	1	1	0	0	1	0	U	U	0	1	1	1	1	0	0	0	1	1	0	0	0	0	1	0	0	1	1	0
Actn (1)	FBgn0000667	4376R1 (III)	FALSE	FALSE	NIG	Scorer 6	4	FALSE	FALSE	0	0	1	0	0	0	0	1	0	1	0	0	0	1	0	0	0	0	1	0	0	0	0	0	0	1	1	1	0	0	0	0
Actn (1)	FBgn0000667	4376R1 (III)	FALSE	FALSE	NIG	Scorer 3	4	FALSE	FALSE	0	0	1	-1	0	-1	0	1	0	1	U	U	0	1	0	0	0	0	1	0	1	0	0	0	0	0	1	0	0	0	0	1
Actn (1)	FBgn0000667	4376R1 (III)	FALSE	FALSE	NIG	Scorer 3	5	FALSE	FALSE	0	0	1	0	0	1	0	0	0	0	1	0	0	0	0	0	0	0	0	0	1	0	0	0	0	0	0	0	0	0	0	0
Actn (1)	FBgn0000667	4376R1 (III)	FALSE	FALSE	NIG	Scorer 6	5	FALSE	FALSE	0	0	1	0	0	0	0	0	0	0	1	0	0	0	-1	0	0	0	1	0	0	0	0	0	0	0	1	0	0	0	0	0
Actn (1)	FBgn0000667	4376R1 (III)	FALSE	FALSE	NIG	Scorer 6	6	FALSE	FALSE	0	0	1	-1	0	0	0	0	0	0	U	U	0	0	-1	0	1	1	0	0	1	0	0	0	1	0	0	1	0	1	0	0
Actn (1)	FBgn0000667	4376R1 (III)	FALSE	FALSE	NIG	Scorer 3	6	FALSE	FALSE	0	0	1	-1	0	1	0	0	0	0	U	U	0	0	0	0	1	0	1	0	1	0	1	0	1	0	0	1	0	0	1	0
Actn (2)	FBgn0000667	7760 (III)	FALSE	FALSE	VDRC	Scorer 5	1	FALSE	FALSE	0	0	1	-1	-1	0	-1	-1	-1	0	1	0	0	0	-1	1	1	0	0	0	0	0	0	0	0	0	0	0	0	0	0	0
Actn (2)	FBgn0000667	7760 (III)	FALSE	FALSE	VDRC	Scorer 6	1	FALSE	FALSE	0	0	1	-1	-1	0	0	0	1	0	1	0	0	0	0	0	2	1	0	0	0	1	0	0	0	0	0	-1	0	1	0	0
Actn (2)	FBgn0000667	7760 (III)	FALSE	FALSE	VDRC	Scorer 6	2	FALSE	FALSE	0	0	1	0	0	0	0	1	0	0	U	1	0	0	0	0	2	0	0	0	1	1	0	0	0	0	1	0	0	1	1	0
Actn (2)	FBgn0000667	7760 (III)	FALSE	FALSE	VDRC	Scorer 5	2	FALSE	FALSE	0	0	1	0	0	1	1	2	1	0	0	0	-1	1	0	0	2	0	0	0	1	0	1	1	0	0	1	0	0	2	0	0
Actn (2)	FBgn0000667	7760 (III)	FALSE	FALSE	VDRC	Scorer 5	3	FALSE	FALSE	0	0	1	-1	0	1	-1	-1	-1	0	0	0	-1	1	-1	0	1	1	0	0	1	0	1	0	1	0	0	0	0	1	-1	0
Actn (2)	FBgn0000667	7760 (III)	FALSE	FALSE	VDRC	Scorer 6	3	FALSE	FALSE	0	0	1	-1	-1	1	0	0	0	0	U	U	0	0	0	0	1	1	1	0	1	0	0	0	1	0	0	0	0	0	1	0
Actn (2)	FBgn0000667	7760 (III)	FALSE	FALSE	VDRC	Scorer 6	4	FALSE	FALSE	0	1	1	0	1	1	2	0	0	0	1	1	U	1	0	1	1	0	0	0	0	0	0	0	0	0	0	-1	0	1	1	0
Actn (2)	FBgn0000667	7760 (III)	FALSE	FALSE	VDRC	Scorer 5	4	FALSE	FALSE	0	1	1	0	1	0	2	-1	0	0	1	0	-1	1	1	1	2	0	0	0	0	1	0	0	0	1	0	-1	0	1	1	0
Actn (2)	FBgn0000667	7760 (III)	FALSE	FALSE	VDRC	Scorer 6	5	FALSE	FALSE	0	0	2	0	0	0	0	0	0	0	1	0	0	0	0	U	2	0	0	0	0	0	0	0	0	0	0	-1	0	1	0	0
Actn (2)	FBgn0000667	7760 (III)	FALSE	FALSE	VDRC	Scorer 5	5	FALSE	FALSE	0	0	2	-1	-1	0	-1	-1	1	0	1	0	-1	0	0	1	1	0	0	0	0	0	0	0	1	0	0	0	0	0	0	0
Adar (1)	FBgn0026086	7763 (III)	FALSE	FALSE	VDRC	Scorer 6	1	FALSE	FALSE	0	0	1	0	0	1	0	-1	-1	0	0	0	0	0	-1	0	0	0	1	0	0	0	0	0	0	0	0	0	0	0	0	0
Adar (1)	FBgn0026086	7763 (III)	FALSE	FALSE	VDRC	Scorer 5	1	FALSE	FALSE	0	0	1	0	0	0	0	-1	1	0	0	0	0	0	-1	1	1	0	0	0	0	1	0	1	0	0	0	0	0	0	0	1
Adar (1)	FBgn0026086	7763 (III)	FALSE	FALSE	VDRC	Scorer 6	2	FALSE	FALSE	0	0	1	0	0	1	0	0	0	0	U	U	0	0	0	0	0	0	1	0	0	1	0	0	0	0	0	0	0	0	0	0
Adar (1)	FBgn0026086	7763 (III)	FALSE	FALSE	VDRC	Scorer 5	2	FALSE	FALSE	0	0	1	0	0	1	0	0	0	1	0	0	0	1	0	0	0	0	0	0	1	1	0	0	1	0	0	1	0	0	0	0
Adar (1)	FBgn0026086	7763 (III)	FALSE	FALSE	VDRC	Scorer 6	3	FALSE	FALSE	0	0	1	0	0	1	-1	0	0	0	1	0	0	0	-1	0	0	0	1	0	1	0	0	0	0	0	0	1	0	0	0	0
Adar (1)	FBgn0026086	7763 (III)	FALSE	FALSE	VDRC	Scorer 5	3	FALSE	FALSE	0	0	1	0	0	1	0	0	1	0	0	0	0	0	-1	0	0	0	0	0	1	0	0	0	1	0	0	1	0	0	0	1
Adar (1)	FBgn0026086	7763 (III)	FALSE	FALSE	VDRC	Scorer 6	4	FALSE	FALSE	0	0	1	0	1	1	0	0	-1	0	1	1	0	0	-1	1	0	1	1	0	0	0	0	0	0	0	0	0	0	0	0	0
Adar (1)	FBgn0026086	7763 (III)	FALSE	FALSE	VDRC	Scorer 5	4	FALSE	FALSE	0	0	1	1	1	1	1	1	0	0	1	0	-1	0	0	1	1	1	0	0	0	0	1	0	0	0	0	0	0	0	0	1
Adar (1)	FBgn0026086	7763 (III)	FALSE	FALSE	VDRC	Scorer 5	5	FALSE	FALSE	0	0	1	0	0	1	-1	-1	-1	0	0	1	0	1	0	1	0	-1	0	0	0	1	0	0	0	0	0	0	0	0	0	0
Adar (1)	FBgn0026086	7763 (III)	FALSE	FALSE	VDRC	Scorer 6	5	FALSE	FALSE	0	0	1	0	0	0	-1	-1	-1	0	0	1	-1	0	-1	0	1	1	1	0	0	1	0	1	0	0	0	1	0	0	0	0
Adar (2)	FBgn0026086	28311 (III)	FALSE	FALSE	Bloomington	Scorer 6	2	FALSE	FALSE	1	1	1	0	0	1	-1	-1	0	0	0	0	0	1	0	1	2	0	0	0	1	0	1	0	1	0	0	0	1	2	0	0
Adar (2)	FBgn0026086	28311 (III)	FALSE	FALSE	Bloomington	Scorer 1	2	FALSE	FALSE	1	1	1	-1	-1	0	-1	0	0	1	1	0	-1	1	0	1	2	1	1	0	0	0	0	0	0	0	1	1	0	1	0	1
Adar (2)	FBgn0026086	28311 (III)	FALSE	FALSE	Bloomington	Scorer 1	5	FALSE	FALSE	0	0	1	0	1	0	1	0	0	0	0	1	0	0	0	0	1	0	0	0	0	0	0	0	0	1	0	0	0	1	0	0
Adar (2)	FBgn0026086	28311 (III)	FALSE	FALSE	Bloomington	Scorer 6	5	FALSE	FALSE	0	0	1	0	0	1	1	0	1	0	1	1	0	1	0	0	2	2	0	0	0	0	0	0	1	0	0	0	1	2	1	1
Adar (2)	FBgn0026086	28311 (III)	FALSE	FALSE	Bloomington	Scorer 6	1	FALSE	FALSE	0	0	1	0	0	-1	0	0	-1	0	1	0	-1	2	0	0	2	0	0	1	0	0	0	0	0	1	0	-1	0	2	1	0
Adar (2)	FBgn0026086	28311 (III)	FALSE	FALSE	Bloomington	Scorer 1	1	FALSE	FALSE	0	0	1	-1	0	-1	0	-1	1	0	1	0	-1	2	0	0	2	0	0	0	0	0	0	0	0	1	0	0	0	2	1	0
Adar (2)	FBgn0026086	28311 (III)	FALSE	FALSE	Bloomington	Scorer 6	3	FALSE	FALSE	0	0	1	0	0	0	-1	1	0	1	U	U	0	1	0	0	1	1	0	0	0	0	0	0	0	0	0	0	1	1	0	0
Adar (2)	FBgn0026086	28311 (III)	FALSE	FALSE	Bloomington	Scorer 1	3	FALSE	FALSE	0	0	1	0	0	0	-1	1	1	1	U	U	-1	1	0	0	1	2	0	0	0	0	0	0	0	0	0	1	0	1	1	0
Adar (2)	FBgn0026086	28311 (III)	FALSE	FALSE	Bloomington	Scorer 6	4	FALSE	FALSE	0	0	1	1	0	0	-1	-1	0	0	1	0	0	0	0	0	1	1	1	0	0	0	0	0	0	0	0	0	1	0	1	0
Adar (2)	FBgn0026086	28311 (III)	FALSE	FALSE	Bloomington	Scorer 1	4	FALSE	FALSE	0	0	1	1	0	1	-1	-1	0	0	1	0	0	0	0	0	1	1	1	0	1	0	0	0	0	0	0	0	1	1	1	0
AdoR (1)	FBgn0039747	1385 (III)	FALSE	FALSE	VDRC	Scorer 5	1	TRUE	FALSE	0	0	0	U	U	U	U	U	U	U	U	U	U	U	U	U	U	U	U	U	U	U	U	U	U	U	U	U	U	U	U	U
AdoR (1)	FBgn0039747	1385 (III)	FALSE	FALSE	VDRC	Scorer 5	10	FALSE	FALSE	0	0	1	0	-1	1	1	1	0	0	1	0	0	0	-1	1	1	0	0	0	0	0	0	0	0	0	0	0	0	-1	0	1
AdoR (1)	FBgn0039747	1385 (III)	FALSE	FALSE	VDRC	Scorer 6	10	FALSE	FALSE	0	0	1	-1	-1	1	1	0	1	0	1	0	-1	0	0	0	1	0	0	0	0	1	0	0	0	0	1	0	0	0	0	1
AdoR (1)	FBgn0039747	1385 (III)	FALSE	FALSE	VDRC	Scorer 5	2	FALSE	FALSE	0	0	1	-1	-1	0	-1	1	0	0	0	0	-1	0	0	0	1	0	0	0	0	1	0	0	0	0	0	0	0	1	0	0
AdoR (1)	FBgn0039747	1385 (III)	FALSE	FALSE	VDRC	Scorer 6	2	FALSE	FALSE	0	0	1	-2	-1	0	0	2	1	0	0	0	0	0	1	0	2	1	0	0	0	1	0	0	0	0	0	0	0	2	0	0
AdoR (1)	FBgn0039747	1385 (III)	FALSE	FALSE	VDRC	Scorer 5	3	FALSE	TRUE	0	0	0	U	U	U	U	U	U	U	U	U	U	U	U	U	U	U	U	U	U	U	U	U	U	U	U	U	U	U	U	U
AdoR (1)	FBgn0039747	1385 (III)	FALSE	FALSE	VDRC	Scorer 5	4	TRUE	FALSE	0	0	0	U	U	U	U	U	U	U	U	U	U	U	U	U	U	U	U	U	U	U	U	U	U	U	U	U	U	U	U	U
AdoR (1)	FBgn0039747	1385 (III)	FALSE	FALSE	VDRC	Scorer 6	5	FALSE	FALSE	0	0	1	-1	-1	-1	0	0	-1	0	0	0	0	1	0	0	2	1	1	0	0	1	0	0	0	0	0	0	0	2	0	0
AdoR (1)	FBgn0039747	1385 (III)	FALSE	FALSE	VDRC	Scorer 5	5	FALSE	FALSE	0	0	1	-1	0	0	0	0	0	0	0	0	-1	1	0	0	1	1	0	0	0	0	0	0	0	0	1	0	0	0	0	0
AdoR (1)	FBgn0039747	1385 (III)	FALSE	FALSE	VDRC	Scorer 5	6	FALSE	FALSE	0	0	1	-1	-1	0	-2	-1	0	0	1	0	-1	0	-1	0	-1	0	0	0	0	0	1	0	0	0	0	0	0	-1	0	0
AdoR (1)	FBgn0039747	1385 (III)	FALSE	FALSE	VDRC	Scorer 6	6	FALSE	FALSE	0	0	1	-2	-1	0	-2	1	1	0	1	0	-1	0	0	0	0	0	1	0	0	0	0	0	0	0	0	0	0	0	0	1
AdoR (1)	FBgn0039747	1385 (III)	FALSE	FALSE	VDRC	Scorer 5	7	TRUE	FALSE	0	0	0	U	U	U	U	U	U	U	U	U	U	U	U	U	U	U	U	U	U	U	U	U	U	U	U	U	U	U	U	U
AdoR (1)	FBgn0039747	1385 (III)	FALSE	FALSE	VDRC	Scorer 5	8	TRUE	FALSE	0	0	0	U	U	U	U	U	U	U	U	U	U	U	U	U	U	U	U	U	U	U	U	U	U	U	U	U	U	U	U	U
AdoR (1)	FBgn0039747	1385 (III)	FALSE	FALSE	VDRC	Scorer 5	9	FALSE	FALSE	0	0	1	0	0	0	-1	0	0	0	0	0	-1	2	1	1	1	0	0	0	0	0	0	0	0	0	3	0	0	0	0	0
AdoR (1)	FBgn0039747	1385 (III)	FALSE	FALSE	VDRC	Scorer 6	9	FALSE	FALSE	0	0	1	0	0	0	0	0	1	0	1	0	-1	1	1	1	2	1	0	0	0	0	0	0	0	0	2	0	1	2	1	0
AdoR (2)	FBgn0039747	27536 (III)	FALSE	FALSE	Bloomington	Scorer 6	1	FALSE	FALSE	0	0	1	0	0	1	-1	0	0	0	U	U	0	0	-1	0	0	1	0	0	0	0	0	0	0	0	0	0	1	0	U	0
AdoR (2)	FBgn0039747	27536 (III)	FALSE	FALSE	Bloomington	Scorer 1	1	FALSE	FALSE	0	0	1	0	0	1	-1	0	1	0	U	U	0	0	0	0	1	2	1	0	1	0	0	0	0	0	0	1	1	1	0	0
AdoR (2)	FBgn0039747	27536 (III)	FALSE	FALSE	Bloomington	Scorer 6	2	FALSE	FALSE	0	0	1	0	1	0	-1	1	0	0	1	0	0	0	-1	0	1	1	0	0	0	0	0	0	0	0	0	0	1	0	0	0
AdoR (2)	FBgn0039747	27536 (III)	FALSE	FALSE	Bloomington	Scorer 1	2	FALSE	FALSE	0	0	1	0	0	0	-1	0	1	0	1	0	0	0	0	0	1	1	1	0	1	0	0	0	0	0	0	1	1	0	0	0
AdoR (2)	FBgn0039747	27536 (III)	FALSE	FALSE	Bloomington	Scorer 6	3	FALSE	FALSE	0	0	1	1	0	0	0	1	0	0	1	0	0	0	1	0	1	0	0	0	0	0	0	0	0	0	0	0	1	1	1	0
AdoR (2)	FBgn0039747	27536 (III)	FALSE	FALSE	Bloomington	Scorer 1	3	FALSE	FALSE	0	0	1	0	0	0	0	1	0	0	1	0	0	1	0	0	1	2	1	0	1	0	0	0	0	0	0	0	1	1	1	0
AdoR (2)	FBgn0039747	27536 (III)	FALSE	FALSE	Bloomington	Scorer 1	4	FALSE	FALSE	0	0	1	0	0	0	-1	0	1	0	1	0	0	0	0	1	1	2	0	0	1	0	0	1	0	0	0	0	1	1	0	0
AdoR (2)	FBgn0039747	27536 (III)	FALSE	FALSE	Bloomington	Scorer 6	4	FALSE	FALSE	0	0	1	0	0	1	-1	0	1	0	1	0	0	0	0	1	1	1	1	0	0	0	0	1	0	0	0	0	1	1	U	0
AdoR (2)	FBgn0039747	27536 (III)	FALSE	FALSE	Bloomington	Scorer 6	5	FALSE	FALSE	0	0	1	0	0	1	0	1	0	0	0	1	0	0	-1	0	1	1	0	0	1	0	1	0	0	0	0	0	0	1	1	1
AdoR (2)	FBgn0039747	27536 (III)	FALSE	FALSE	Bloomington	Scorer 1	5	FALSE	FALSE	0	0	1	0	0	1	0	1	0	0	1	1	0	0	0	0	2	0	0	0	1	0	1	0	0	0	0	0	0	2	1	1
ago	FBgn0041171	15010R-3 (III)	FALSE	FALSE	NIG	Scorer 1	1	FALSE	FALSE	0	1	1	-1	-1	0	0	1	0	0	0	0	-1	1	0	0	1	0	1	0	1	0	0	0	1	0	1	-1	0	1	0	0
ago	FBgn0041171	15010R-3 (III)	FALSE	FALSE	NIG	Scorer 5	1	FALSE	FALSE	0	1	1	0	0	1	0	2	0	0	0	0	-1	1	0	0	0	1	0	0	1	0	1	1	0	0	1	1	0	1	0	0
ago	FBgn0041171	15010R-3 (III)	TRUE	FALSE	NIG	Scorer 1	1	FALSE	FALSE	0	0	1	-1	-1	-1	0	0	0	1	1	0	-1	0	0	1	1	0	0	0	1	0	0	0	0	0	1	0	0	1	1	0
ago	FBgn0041171	15010R-3 (III)	TRUE	FALSE	NIG	Scorer 3	1	FALSE	FALSE	0	0	1	-1	-1	0	0	1	1	1	0	0	-1	0	1	1	1	0	0	0	0	1	0	0	0	0	0	0	0	1	0	0
ago	FBgn0041171	15010R-3 (III)	FALSE	FALSE	NIG	Scorer 1	2	FALSE	FALSE	0	0	1	-1	0	0	0	-1	0	0	0	1	0	0	0	0	1	0	0	0	1	0	0	0	0	0	0	0	0	1	0	0
ago	FBgn0041171	15010R-3 (III)	FALSE	FALSE	NIG	Scorer 5	2	FALSE	FALSE	0	0	1	0	0	1	0	0	0	0	1	0	0	0	-1	0	0	0	0	1	1	0	0	0	0	0	0	1	0	1	0	0
ago	FBgn0041171	15010R-3 (III)	TRUE	FALSE	NIG	Scorer 1	2	FALSE	FALSE	0	0	1	-1	-1	0	0	0	0	0	0	0	-1	1	0	1	2	0	0	0	1	0	0	0	0	0	0	0	0	2	0	0
ago	FBgn0041171	15010R-3 (III)	FALSE	FALSE	NIG	Scorer 2	3	FALSE	TRUE	0	0	0	U	U	U	U	U	U	U	U	U	U	U	U	U	U	U	U	U	U	U	U	U	U	U	U	U	U	U	U	U
ago	FBgn0041171	15010R-3 (III)	TRUE	FALSE	NIG	Scorer 3	3	FALSE	FALSE	0	0	2	-1	0	0	-1	0	0	1	0	0	0	0	0	1	-1	1	0	0	1	0	0	0	0	0	0	1	0	-1	0	0
ago	FBgn0041171	15010R-3 (III)	TRUE	FALSE	NIG	Scorer 1	3	FALSE	FALSE	0	0	1	-1	-1	-1	-1	0	1	0	U	U	-1	0	0	1	2	0	0	0	0	0	0	0	0	0	0	0	0	2	0	0
ago	FBgn0041171	15010R-3 (III)	FALSE	FALSE	NIG	Scorer 1	4	FALSE	FALSE	0	0	1	-1	0	0	0	0	0	0	1	0	-1	0	0	0	1	0	0	1	1	0	0	0	0	0	0	0	0	0	0	0
ago	FBgn0041171	15010R-3 (III)	FALSE	FALSE	NIG	Scorer 5	4	FALSE	FALSE	0	0	1	0	1	1	-1	1	0	0	0	0	-1	0	-1	0	1	0	1	0	1	0	0	1	0	0	0	1	0	0	0	0
ago	FBgn0041171	15010R-3 (III)	TRUE	FALSE	NIG	Scorer 1	4	FALSE	FALSE	0	0	2	-1	0	0	-1	0	0	0	1	0	0	0	0	0	1	0	0	0	0	0	0	0	0	0	0	1	0	1	0	0
ago	FBgn0041171	15010R-3 (III)	TRUE	FALSE	NIG	Scorer 3	4	FALSE	FALSE	0	0	1	-1	1	1	0	-1	1	0	1	0	-1	0	0	0	0	0	0	0	1	1	0	0	1	0	0	-1	0	0	0	0
ago	FBgn0041171	15010R-3 (III)	FALSE	FALSE	NIG	Scorer 5	5	FALSE	FALSE	0	1	2	-1	0	0	-1	0	-1	0	1	1	-1	1	0	0	0	0	0	0	0	0	0	0	0	0	2	-1	0	0	0	0
ago	FBgn0041171	15010R-3 (III)	FALSE	FALSE	NIG	Scorer 1	5	FALSE	FALSE	0	1	2	-2	-1	0	-1	1	0	0	0	1	-2	1	0	0	1	0	0	0	0	0	0	0	0	0	1	0	0	1	0	0
ago	FBgn0041171	15010R-3 (III)	TRUE	FALSE	NIG	Scorer 3	5	FALSE	FALSE	0	0	1	0	0	1	0	0	0	1	1	0	-1	0	0	1	0	0	1	0	0	1	0	0	0	0	1	0	0	0	1	0
ago	FBgn0041171	15010R-3 (III)	TRUE	FALSE	NIG	Scorer 1	5	FALSE	FALSE	0	0	1	-1	1	0	0	-1	1	0	1	0	-1	1	0	1	1	0	0	0	0	0	0	0	1	0	0	0	0	1	0	0
ago	FBgn0041171	15010R-3 (III)	FALSE	FALSE	NIG	Scorer 5	6	FALSE	FALSE	1	1	1	0	0	0	-1	0	-1	0	0	0	0	0	-1	0	0	0	0	0	0	0	0	0	0	0	0	0	0	0	0	0
ago	FBgn0041171	15010R-3 (III)	FALSE	FALSE	NIG	Scorer 1	6	FALSE	FALSE	1	1	1	-1	0	0	-1	-1	0	0	0	0	-1	0	0	1	1	0	0	0	1	0	0	0	0	0	0	0	0	0	0	0
Akt1 (1)	FBgn0010379	2902 (III)	FALSE	FALSE	VDRC	Scorer 6	1	FALSE	FALSE	0	1	1	-1	0	0	0	0	-1	0	1	0	-1	0	0	0	1	0	0	0	0	0	0	0	0	0	0	-1	0	1	1	1
Akt1 (1)	FBgn0010379	2902 (III)	FALSE	FALSE	VDRC	Scorer 3	1	FALSE	FALSE	0	1	1	-1	0	0	-1	0	0	0	1	0	0	0	1	1	1	0	0	0	0	0	0	0	0	0	0	-2	0	1	1	1
Akt1 (1)	FBgn0010379	2902 (III)	FALSE	FALSE	VDRC	Scorer 6	2	FALSE	FALSE	0	0	2	-1	-1	1	-1	-1	0	0	1	0	-1	0	-1	0	0	0	0	0	1	0	0	0	1	0	0	0	0	0	0	0
Akt1 (1)	FBgn0010379	2902 (III)	FALSE	FALSE	VDRC	Scorer 3	2	FALSE	FALSE	0	0	1	-1	-1	0	0	0	0	1	1	0	0	0	-1	0	-1	0	1	0	1	1	0	0	1	0	0	0	0	-1	0	1
Akt1 (1)	FBgn0010379	2902 (III)	FALSE	FALSE	VDRC	Scorer 6	3	FALSE	FALSE	0	0	2	0	-1	0	0	-1	0	0	1	1	-1	0	-1	0	0	0	1	0	1	0	0	0	0	0	0	0	0	0	0	1
Akt1 (1)	FBgn0010379	2902 (III)	FALSE	FALSE	VDRC	Scorer 3	3	FALSE	FALSE	0	0	1	0	0	1	0	-1	0	0	0	0	0	0	0	1	0	0	0	0	0	1	0	0	0	0	1	0	0	0	1	1
Akt1 (1)	FBgn0010379	2902 (III)	FALSE	FALSE	VDRC	Scorer 6	4	FALSE	FALSE	0	1	2	-1	-1	0	-1	0	0	1	1	1	-1	2	0	0	2	0	0	0	0	0	0	0	0	0	0	0	0	2	0	0
Akt1 (1)	FBgn0010379	2902 (III)	FALSE	FALSE	VDRC	Scorer 3	4	FALSE	FALSE	0	1	2	-1	0	1	0	1	0	0	1	1	0	2	2	1	2	0	0	0	0	1	0	0	0	0	2	0	0	2	0	0
Akt1 (1)	FBgn0010379	2902 (III)	FALSE	FALSE	VDRC	Scorer 3	5	FALSE	FALSE	0	1	1	0	0	1	-1	-1	0	1	1	0	0	0	0	1	0	0	0	0	1	0	0	0	1	0	1	0	0	0	0	1
Akt1 (1)	FBgn0010379	2902 (III)	FALSE	FALSE	VDRC	Scorer 6	5	FALSE	FALSE	0	1	1	0	0	0	0	0	0	0	1	0	-1	0	0	1	1	0	1	0	1	0	0	0	1	0	0	0	0	1	0	1
Akt1 (2)	FBgn0010379	4006R-3 (III)	FALSE	FALSE	NIG	Scorer 4	1	FALSE	FALSE	0	0	2	-1	-1	1	-1	-1	-1	0	1	0	-1	0	-1	0	1	0	0	0	0	0	0	0	U	0	1	-1	0	0	0	0
Akt1 (2)	FBgn0010379	4006R-3 (III)	FALSE	FALSE	NIG	Scorer 1	1	FALSE	FALSE	0	0	2	-1	-1	0	-1	0	1	0	1	0	-1	0	0	0	1	0	0	0	1	0	0	0	0	0	0	0	0	1	0	0
Akt1 (2)	FBgn0010379	4006R-3 (III)	FALSE	FALSE	NIG	Scorer 2	2	FALSE	TRUE	0	0	0	U	U	U	U	U	U	U	U	U	U	U	U	U	U	U	U	U	U	U	U	U	U	U	U	U	U	U	U	U
Akt1 (2)	FBgn0010379	4006R-3 (III)	FALSE	FALSE	NIG	Scorer 2	3	FALSE	TRUE	0	0	0	U	U	U	U	U	U	U	U	U	U	U	U	U	U	U	U	U	U	U	U	U	U	U	U	U	U	U	U	U
Akt1 (2)	FBgn0010379	4006R-3 (III)	FALSE	FALSE	NIG	Scorer 4	4	FALSE	FALSE	0	0	1	1	0	1	1	0	0	0	0	0	-2	0	-1	0	0	1	1	0	0	1	0	0	0	0	0	-1	0	0	1	0
Akt1 (2)	FBgn0010379	4006R-3 (III)	FALSE	FALSE	NIG	Scorer 1	4	FALSE	FALSE	0	0	1	0	0	0	1	0	1	0	0	0	-1	0	0	0	0	1	1	0	0	1	0	0	0	0	0	0	0	0	1	0
Akt1 (2)	FBgn0010379	4006R-3 (III)	FALSE	FALSE	NIG	Scorer 4	5	FALSE	FALSE	1	0	1	1	1	1	1	-1	-1	1	U	U	0	1	0	0	2	1	0	0	0	1	0	0	0	0	0	-3	0	0	1	0
Akt1 (2)	FBgn0010379	4006R-3 (III)	FALSE	FALSE	NIG	Scorer 1	5	FALSE	FALSE	1	0	1	1	1	0	1	-1	-1	0	U	U	0	0	0	1	1	0	0	0	0	1	0	0	0	0	0	-1	0	0	1	0
Akt1 (2)	FBgn0010379	4006R-3 (III)	FALSE	FALSE	NIG	Scorer 1	6	FALSE	FALSE	0	0	1	-1	-1	0	0	0	0	0	0	1	-1	0	0	1	1	1	1	1	1	1	0	0	0	0	1	0	0	1	0	1
Akt1 (2)	FBgn0010379	4006R-3 (III)	FALSE	FALSE	NIG	Scorer 4	6	FALSE	FALSE	0	0	1	-1	-1	0	-1	-1	0	0	0	1	-2	0	-1	1	1	0	0	0	1	0	0	0	0	0	0	0	0	1	1	1
Akt1 (2)	FBgn0010379	4006R-3 (III)	FALSE	FALSE	NIG	Scorer 4	7	FALSE	FALSE	0	0	2	0	0	1	-1	0	0	0	0	0	-1	0	0	0	0	0	0	0	0	0	0	0	0	0	0	0	0	0	0	0
Akt1 (2)	FBgn0010379	4006R-3 (III)	FALSE	FALSE	NIG	Scorer 1	7	FALSE	FALSE	0	0	2	0	0	0	0	0	1	0	0	0	-1	0	0	0	0	1	0	1	1	0	0	0	0	0	0	0	0	0	0	1
Alk	FBgn0040505	11446 (X)	FALSE	FALSE	VDRC	Scorer 2	1	FALSE	FALSE	0	0	1	0	1	0	0	1	0	0	0	0	0	1	0	1	1	1	0	0	1	0	0	0	0	0	0	0	0	1	0	0
Alk	FBgn0040505	11446 (X)	FALSE	FALSE	VDRC	Scorer 6	1	FALSE	FALSE	0	0	1	0	0	1	0	0	1	0	1	0	0	1	0	0	1	1	1	0	1	0	0	0	0	0	0	1	0	1	0	0
Alk	FBgn0040505	11446 (X)	FALSE	FALSE	VDRC	Scorer 2	2	FALSE	FALSE	0	0	1	0	0	-1	1	1	0	0	0	1	-1	1	1	1	2	0	0	0	1	0	0	0	0	0	0	0	0	2	0	0
Alk	FBgn0040505	11446 (X)	FALSE	FALSE	VDRC	Scorer 6	2	FALSE	FALSE	0	0	1	0	0	1	0	0	1	0	1	1	0	1	0	0	2	0	0	0	1	0	1	0	1	0	1	1	0	2	1	0
Alk	FBgn0040505	11446 (X)	FALSE	FALSE	VDRC	Scorer 6	3	FALSE	FALSE	0	0	1	0	0	0	1	0	0	0	1	0	0	1	0	0	1	1	1	0	1	0	1	1	1	0	0	0	0	1	0	0
Alk	FBgn0040505	11446 (X)	FALSE	FALSE	VDRC	Scorer 2	3	FALSE	FALSE	0	0	1	0	1	0	0	0	0	0	1	0	0	1	0	0	0	0	0	0	1	0	1	0	0	0	0	1	0	1	0	0
Alk	FBgn0040505	11446 (X)	FALSE	FALSE	VDRC	Scorer 6	4	FALSE	FALSE	0	0	1	0	0	0	-1	0	-1	0	1	0	0	0	-1	0	1	0	1	0	0	0	0	0	0	0	0	0	0	1	0	1
Alk	FBgn0040505	11446 (X)	FALSE	FALSE	VDRC	Scorer 2	4	FALSE	FALSE	0	0	1	-1	-1	0	-1	0	0	0	0	0	-1	0	0	0	0	0	0	0	0	0	0	0	0	0	0	0	0	0	0	0
Alk	FBgn0040505	11446 (X)	FALSE	FALSE	VDRC	Scorer 6	5	FALSE	FALSE	0	0	1	0	1	1	0	0	0	0	1	0	0	0	0	0	1	0	1	0	1	1	1	0	1	0	0	0	0	1	0	0
Alk	FBgn0040505	11446 (X)	FALSE	FALSE	VDRC	Scorer 2		FALSE	FALSE	0	0	1	0	1	0	0	1	-1	0	0	0	0	0	0	0	0	0	0	0	0	0	0	0	0	0	0	0	1	0	0	0
alpha-catenin	FBgn0010215	20123 (III)	TRUE	FALSE	VDRC	Scorer 3	1	FALSE	FALSE	0	0	1	-2	-1	0	-1	0	0	0	0	0	0	0	0	0	0	-1	0	0	0	0	0	0	0	0	0	0	0	0	1	0
alpha-catenin	FBgn0010215	20123 (III)	TRUE	FALSE	VDRC	Scorer 1	1	FALSE	FALSE	0	0	1	-2	-1	0	-1	0	0	0	0	0	0	0	0	1	1	0	0	0	0	0	0	0	0	0	0	0	0	1	1	0
alpha-catenin	FBgn0010215	20123 (III)	TRUE	FALSE	VDRC	Scorer 3	2	FALSE	FALSE	0	0	1	-1	-1	0	-1	0	0	0	0	0	-1	0	-1	1	0	0	1	0	1	0	0	0	1	0	0	1	0	0	0	1
alpha-catenin	FBgn0010215	20123 (III)	TRUE	FALSE	VDRC	Scorer 1	2	FALSE	FALSE	0	0	1	-1	-1	0	-1	0	0	0	1	0	-1	0	0	0	1	0	0	0	1	0	0	0	0	0	0	1	0	1	0	1
alpha-catenin	FBgn0010215	20123 (III)	TRUE	FALSE	VDRC	Scorer 1	3	FALSE	FALSE	0	0	1	-2	-1	-1	-1	0	-1	1	0	0	-1	0	0	1	0	0	0	0	0	0	0	0	0	0	0	0	0	0	0	0
alpha-catenin	FBgn0010215	20123 (III)	TRUE	FALSE	VDRC	Scorer 3	3	FALSE	FALSE	0	0	1	-2	-1	-1	-1	1	0	1	U	U	-1	0	0	1	0	-1	0	0	0	0	1	0	0	0	0	-1	0	0	1	0
alpha-catenin	FBgn0010215	20123 (III)	TRUE	FALSE	VDRC	Scorer 3	4	FALSE	FALSE	0	0	1	0	0	0	-1	0	0	0	1	0	0	0	0	0	0	0	1	0	1	1	0	0	0	0	0	1	0	0	0	0
alpha-catenin	FBgn0010215	20123 (III)	TRUE	FALSE	VDRC	Scorer 1	4	FALSE	FALSE	0	0	1	0	0	0	0	0	0	0	1	0	0	0	0	0	1	0	1	1	1	1	0	0	0	0	0	1	0	1	0	0
alpha-catenin	FBgn0010215	20123 (III)	TRUE	FALSE	VDRC	Scorer 3	5	FALSE	FALSE	0	0	1	-1	-1	0	-1	0	0	0	U	U	-1	1	1	0	1	0	1	0	0	0	0	0	0	0	0	0	0	0	0	1
alpha-catenin	FBgn0010215	20123 (III)	TRUE	FALSE	VDRC	Scorer 1	5	FALSE	FALSE	0	0	1	-1	-1	0	-1	0	0	0	0	0	0	1	0	0	1	0	0	0	1	0	0	0	0	0	0	0	0	1	0	1
alpha-spec	FBgn0250789	31209 (III)	FALSE	FALSE	Bloomington	Scorer 1	1	FALSE	FALSE	0	0	1	0	0	0	-1	0	1	0	1	0	-1	0	0	0	2	1	0	0	0	1	0	0	0	0	0	0	0	1	0	0
alpha-spec	FBgn0250789	31209 (III)	FALSE	FALSE	Bloomington	Scorer 6	1	FALSE	FALSE	0	0	1	0	0	0	-1	0	1	0	1	0	-1	0	0	0	2	1	0	0	0	0	0	0	0	0	0	0	0	2	0	0
alpha-spec	FBgn0250789	31209 (III)	FALSE	FALSE	Bloomington	Scorer 1	2	FALSE	FALSE	0	0	1	0	0	0	-1	0	1	0	0	0	0	0	0	0	1	0	0	1	0	0	0	0	1	0	0	0	0	1	0	1
alpha-spec	FBgn0250789	31209 (III)	FALSE	FALSE	Bloomington	Scorer 6	2	FALSE	FALSE	0	0	1	0	0	0	-1	0	1	0	0	0	0	0	0	0	2	0	0	1	0	0	1	0	1	0	0	0	0	2	0	1
alpha-spec	FBgn0250789	31209 (III)	FALSE	FALSE	Bloomington	Scorer 6	3	FALSE	FALSE	0	0	1	0	1	0	0	1	0	0	1	0	-1	1	0	1	1	1	0	0	0	0	0	0	0	0	0	0	1	1	1	0
alpha-spec	FBgn0250789	31209 (III)	FALSE	FALSE	Bloomington	Scorer 1	3	FALSE	FALSE	0	0	1	0	1	0	0	0	0	0	1	0	-1	1	0	1	2	2	0	0	0	0	0	0	0	0	1	0	1	2	1	0
alpha-spec	FBgn0250789	31209 (III)	FALSE	FALSE	Bloomington	Scorer 6	4	FALSE	FALSE	0	0	1	0	0	0	-1	0	-1	0	1	0	-1	2	0	0	1	0	0	0	0	0	0	0	0	0	0	0	0	1	1	0
alpha-spec	FBgn0250789	31209 (III)	FALSE	FALSE	Bloomington	Scorer 1	4	FALSE	FALSE	0	0	1	0	0	0	-1	0	0	1	1	0	-1	2	0	0	2	0	0	0	1	0	0	0	0	0	0	0	0	2	1	0
alpha-spec	FBgn0250789	31209 (III)	FALSE	FALSE	Bloomington	Scorer 6	5	FALSE	FALSE	0	0	1	-1	0	-1	-1	0	0	0	0	0	-1	0	0	0	1	0	0	0	0	0	0	0	0	0	0	0	0	1	0	1
alpha-spec	FBgn0250789	31209 (III)	FALSE	FALSE	Bloomington	Scorer 1	5	FALSE	FALSE	0	0	1	-1	0	0	-1	0	0	0	0	0	-1	0	0	0	1	0	0	0	1	0	0	0	0	0	0	0	0	1	0	1
Ank	FBgn0011747	25945 (III)	FALSE	FALSE	VDRC	Scorer 1	1	FALSE	TRUE	0	0	0	U	U	U	U	U	U	U	U	U	U	U	U	U	U	U	U	U	U	U	U	U	U	U	U	U	U	U	U	U
Ank	FBgn0011747	25945 (III)	FALSE	FALSE	VDRC	Scorer 1	10	FALSE	FALSE	0	0	1	-1	0	0	0	1	1	0	1	0	0	0	1	0	1	0	0	0	0	0	0	0	0	0	0	0	0	0	0	0
Ank	FBgn0011747	25945 (III)	FALSE	FALSE	VDRC	Scorer 4	10	FALSE	FALSE	0	0	1	-1	0	0	0	1	1	0	0	0	0	1	0	0	2	0	0	0	0	0	0	0	0	0	0	0	0	1	1	0
Ank	FBgn0011747	25945 (III)	FALSE	FALSE	VDRC	Scorer 1	2	TRUE	FALSE	0	0	0	U	U	U	U	U	U	U	U	U	U	U	U	U	U	U	U	U	U	U	U	U	U	U	U	U	U	U	U	U
Ank	FBgn0011747	25945 (III)	FALSE	FALSE	VDRC	Scorer 1	3	TRUE	FALSE	0	0	0	U	U	U	U	U	U	U	U	U	U	U	U	U	U	U	U	U	U	U	U	U	U	U	U	U	U	U	U	U
Ank	FBgn0011747	25945 (III)	FALSE	FALSE	VDRC	Scorer 4	4	FALSE	FALSE	0	0	1	0	0	-1	0	0	0	1	U	U	0	2	2	1	2	0	0	0	0	1	0	0	0	0	1	-1	0	1	1	0
Ank	FBgn0011747	25945 (III)	FALSE	FALSE	VDRC	Scorer 1	4	FALSE	FALSE	0	0	1	0	0	0	0	0	1	0	1	0	-1	2	0	0	2	1	0	0	0	1	0	0	0	1	2	-1	0	2	1	0
Ank	FBgn0011747	25945 (III)	FALSE	FALSE	VDRC	Scorer 4	5	FALSE	FALSE	0	1	1	0	0	0	0	-1	0	0	U	U	-1	1	0	1	1	0	0	0	0	1	0	0	0	0	0	0	0	0	0	0
Ank	FBgn0011747	25945 (III)	FALSE	FALSE	VDRC	Scorer 1	5	FALSE	FALSE	0	1	1	-1	0	0	0	-1	0	0	0	0	-1	0	0	0	0	1	0	0	0	0	0	0	0	0	0	0	0	0	0	1
Ank	FBgn0011747	25945 (III)	FALSE	FALSE	VDRC	Scorer 1	6	FALSE	FALSE	0	0	1	-1	0	1	-1	-1	0	0	0	0	-1	0	1	0	0	0	0	0	1	0	0	0	0	0	0	0	0	0	-1	0
Ank	FBgn0011747	25945 (III)	FALSE	FALSE	VDRC	Scorer 4	6	FALSE	FALSE	0	0	1	-1	0	1	-1	-1	1	0	1	0	0	0	-1	0	0	0	0	0	0	0	0	0	0	0	0	-1	0	0	0	0
Ank	FBgn0011747	25945 (III)	FALSE	FALSE	VDRC	Scorer 1	7	FALSE	FALSE	0	0	1	-1	0	1	0	-1	0	0	0	1	0	1	0	0	1	0	0	0	1	1	0	0	0	0	1	0	0	1	0	1
Ank	FBgn0011747	25945 (III)	FALSE	FALSE	VDRC	Scorer 4	7	FALSE	FALSE	0	0	1	-1	0	0	-1	-1	1	0	0	0	0	0	0	1	2	0	1	1	1	0	0	0	0	0	1	0	0	1	0	1
Ank	FBgn0011747	25945 (III)	FALSE	FALSE	VDRC	Scorer 1	8	TRUE	FALSE	0	0	0	U	U	U	U	U	U	U	U	U	U	U	U	U	U	U	U	U	U	U	U	U	U	U	U	U	U	U	U	U
Ank	FBgn0011747	25945 (III)	FALSE	FALSE	VDRC	Scorer 1	9	TRUE	FALSE	0	0	0	U	U	U	U	U	U	U	U	U	U	U	U	U	U	U	U	U	U	U	U	U	U	U	U	U	U	U	U	U
Ank2 (1)	FBgn0261788	26121 (III)	FALSE	FALSE	VDRC	Scorer 1	1	FALSE	FALSE	0	0	1	-1	0	0	-1	0	1	0	U	U	-1	0	0	0	0	0	0	0	0	0	0	0	0	0	0	0	0	0	0	0
Ank2 (1)	FBgn0261788	26121 (III)	FALSE	FALSE	VDRC	Scorer 3	1	FALSE	FALSE	0	0	1	0	0	1	-1	0	1	0	U	U	-1	0	0	0	0	0	0	0	1	0	0	0	0	0	0	0	0	0	1	0
Ank2 (1)	FBgn0261788	26121 (III)	FALSE	FALSE	VDRC	Scorer 2	10	TRUE	FALSE	0	0	0	U	U	U	U	U	U	U	U	U	U	U	U	U	U	U	U	U	U	U	U	U	U	U	U	U	U	U	U	U
Ank2 (1)	FBgn0261788	26121 (III)	FALSE	FALSE	VDRC	Scorer 1	2	FALSE	FALSE	0	0	1	-1	0	0	0	0	-1	0	1	1	-1	0	0	1	1	0	0	0	1	1	0	0	0	0	0	0	0	0	1	0
Ank2 (1)	FBgn0261788	26121 (III)	FALSE	FALSE	VDRC	Scorer 3	2	FALSE	FALSE	0	0	1	0	0	1	0	0	0	0	1	1	0	0	0	1	0	0	0	0	1	1	0	0	0	0	0	0	0	0	1	0
Ank2 (1)	FBgn0261788	26121 (III)	FALSE	FALSE	VDRC	Scorer 2	3	TRUE	FALSE	0	0	0	U	U	U	U	U	U	U	U	U	U	U	U	U	U	U	U	U	U	U	U	U	U	U	U	U	U	U	U	U
Ank2 (1)	FBgn0261788	26121 (III)	FALSE	FALSE	VDRC	Scorer 2	4	TRUE	FALSE	0	0	0	U	U	U	U	U	U	U	U	U	U	U	U	U	U	U	U	U	U	U	U	U	U	U	U	U	U	U	U	U
Ank2 (1)	FBgn0261788	26121 (III)	FALSE	FALSE	VDRC	Scorer 2	5	TRUE	FALSE	0	0	0	U	U	U	U	U	U	U	U	U	U	U	U	U	U	U	U	U	U	U	U	U	U	U	U	U	U	U	U	U
Ank2 (1)	FBgn0261788	26121 (III)	FALSE	FALSE	VDRC	Scorer 3	6	FALSE	FALSE	0	1	1	0	0	1	1	0	1	1	0	0	0	1	1	1	1	1	1	0	0	1	0	0	0	0	1	0	0	1	0	0
Ank2 (1)	FBgn0261788	26121 (III)	FALSE	FALSE	VDRC	Scorer 1	6	FALSE	FALSE	0	1	1	-1	0	1	1	1	1	1	U	U	-1	1	0	1	2	1	1	0	1	1	0	0	0	0	1	0	0	1	0	0
Ank2 (1)	FBgn0261788	26121 (III)	FALSE	FALSE	VDRC	Scorer 1	7	FALSE	FALSE	0	0	1	0	0	0	0	0	0	0	0	1	-1	0	0	1	1	0	1	0	1	0	0	0	0	0	0	0	0	0	1	0
Ank2 (1)	FBgn0261788	26121 (III)	FALSE	FALSE	VDRC	Scorer 3	7	FALSE	FALSE	0	0	1	0	1	1	-1	0	0	1	0	1	-1	0	1	0	1	0	1	0	1	1	0	0	0	0	0	0	0	1	1	0
Ank2 (1)	FBgn0261788	26121 (III)	FALSE	FALSE	VDRC	Scorer 2	8	TRUE	FALSE	0	0	0	U	U	U	U	U	U	U	U	U	U	U	U	U	U	U	U	U	U	U	U	U	U	U	U	U	U	U	U	U
Ank2 (1)	FBgn0261788	26121 (III)	FALSE	FALSE	VDRC	Scorer 1	9	FALSE	FALSE	0	0	1	0	0	0	0	1	1	0	0	1	-1	0	0	0	1	1	0	0	0	1	0	0	0	0	0	0	0	0	0	0
Ank2 (1)	FBgn0261788	26121 (III)	FALSE	FALSE	VDRC	Scorer 3	9	FALSE	FALSE	0	0	1	1	0	0	0	0	1	1	0	1	-1	0	0	0	1	1	1	0	1	1	0	0	0	0	0	0	0	1	0	0
Ank2 (2)	FBgn0261788	5115 (III)	FALSE	FALSE	VDRC	Scorer 4	1	FALSE	FALSE	0	0	1	-1	0	0	0	0	1	0	U	U	0	0	0	1	1	1	0	0	1	1	0	0	0	0	0	0	0	1	0	0
Ank2 (2)	FBgn0261788	5115 (III)	FALSE	FALSE	VDRC	Scorer 3	1	FALSE	FALSE	0	0	1	0	0	0	0	0	1	1	U	U	0	0	0	1	0	2	0	0	1	0	0	0	0	0	0	1	1	0	0	1
Ank2 (2)	FBgn0261788	5115 (III)	FALSE	FALSE	VDRC	Scorer 1	2	TRUE	FALSE	0	0	0	U	U	U	U	U	U	U	U	U	U	U	U	U	U	U	U	U	U	U	U	U	U	U	U	U	U	U	U	U
Ank2 (2)	FBgn0261788	5115 (III)	FALSE	FALSE	VDRC	Scorer 4	3	FALSE	FALSE	1	1	1	0	0	0	-2	0	0	0	1	0	-1	1	0	1	2	0	0	0	0	0	0	0	0	0	1	-1	0	0	0	0
Ank2 (2)	FBgn0261788	5115 (III)	FALSE	FALSE	VDRC	Scorer 3	3	FALSE	FALSE	1	1	1	0	0	1	-1	0	1	0	1	0	-1	1	0	0	1	0	1	0	0	0	0	0	0	0	1	0	0	0	0	1
Ank2 (2)	FBgn0261788	5115 (III)	FALSE	FALSE	VDRC	Scorer 4	4	FALSE	FALSE	1	1	1	0	1	-1	1	0	1	0	0	1	-2	0	0	1	2	0	0	0	0	1	0	0	0	0	1	-1	0	1	0	0
Ank2 (2)	FBgn0261788	5115 (III)	FALSE	FALSE	VDRC	Scorer 3	4	FALSE	FALSE	1	1	1	1	1	-1	1	0	1	0	0	1	-1	0	1	1	1	0	0	0	1	1	0	0	0	0	1	0	0	1	1	0
Ank2 (2)	FBgn0261788	5115 (III)	FALSE	FALSE	VDRC	Scorer 4	5	FALSE	FALSE	0	1	1	-1	-1	0	0	0	0	0	0	1	-1	1	0	1	2	0	0	0	1	1	0	0	0	0	0	-1	0	2	1	0
Ank2 (2)	FBgn0261788	5115 (III)	FALSE	FALSE	VDRC	Scorer 3	5	FALSE	FALSE	0	1	1	0	0	1	0	0	1	1	0	1	0	1	1	1	1	0	1	0	1	1	0	0	0	0	1	0	0	1	1	0
Ank2 (2)	FBgn0261788	5115 (III)	FALSE	FALSE	VDRC	Scorer 3	6	FALSE	FALSE	0	0	1	1	2	1	0	0	-1	0	1	1	-1	0	1	0	2	0	0	1	0	0	0	0	0	0	1	-2	0	2	1	0
Ank2 (2)	FBgn0261788	5115 (III)	FALSE	FALSE	VDRC	Scorer 4	6	FALSE	FALSE	0	0	1	1	1	1	0	0	0	0	1	1	-1	0	0	0	2	1	0	0	1	1	1	0	0	0	0	-2	0	0	1	0
Ank2 (2)	FBgn0261788	5115 (III)	FALSE	FALSE	VDRC	Scorer 1	7	TRUE	FALSE	0	0	0	U	U	U	U	U	U	U	U	U	U	U	U	U	U	U	U	U	U	U	U	U	U	U	U	U	U	U	U	U
APC (1)	FBgn0015589	51469 (III)	TRUE	FALSE	VDRC	Scorer 2	1	FALSE	FALSE	0	0	1	-1	-1	1	-1	-1	0	1	0	0	0	0	0	0	0	0	0	0	0	0	0	0	0	0	0	0	0	0	0	1
APC (1)	FBgn0015589	51469 (III)	TRUE	FALSE	VDRC	Scorer 1	1	FALSE	FALSE	0	0	1	-1	-1	1	0	0	0	1	0	0	0	0	0	0	1	0	0	0	1	0	0	0	0	0	0	0	0	1	0	1
APC (1)	FBgn0015589	51469 (III)	TRUE	FALSE	VDRC	Scorer 3	1	FALSE	FALSE	0	0	1	-1	-1	1	0	0	1	0	1	0	0	0	-1	0	-1	0	1	0	1	0	1	0	0	0	0	0	0	0	0	1
APC (1)	FBgn0015589	51469 (III)	TRUE	FALSE	VDRC	Scorer 3	2	FALSE	FALSE	0	0	2	-1	0	0	1	-1	-1	1	1	0	0	0	-1	1	1	0	0	0	1	1	0	0	0	0	0	0	0	0	0	1
APC (1)	FBgn0015589	51469 (III)	TRUE	FALSE	VDRC	Scorer 1	2	FALSE	FALSE	0	0	2	-1	0	0	1	-1	1	1	1	0	0	0	0	0	1	0	0	0	1	1	0	0	1	0	0	0	0	1	0	0
APC (1)	FBgn0015589	51469 (III)	TRUE	FALSE	VDRC	Scorer 1	3	FALSE	FALSE	0	0	1	0	-1	1	-1	0	-1	0	0	0	1	1	0	1	1	1	0	1	1	0	1	1	0	0	0	1	0	1	0	1
APC (1)	FBgn0015589	51469 (III)	TRUE	FALSE	VDRC	Scorer 3	3	FALSE	FALSE	0	0	1	0	-1	1	-1	0	0	0	0	0	1	0	0	1	0	1	0	0	1	0	1	1	1	0	1	1	0	-1	0	1
APC (1)	FBgn0015589	51469 (III)	TRUE	FALSE	VDRC	Scorer 2	3	FALSE	FALSE	0	0	1	-1	-1	1	-1	0	0	0	0	0	0	0	0	1	0	1	1	0	1	0	1	1	0	0	0	1	0	0	1	1
APC (1)	FBgn0015589	51469 (III)	TRUE	FALSE	VDRC	Scorer 1	4	FALSE	FALSE	0	0	1	1	2	-1	1	-1	-1	1	1	0	-1	1	0	0	1	0	0	0	0	1	0	0	0	0	0	0	0	1	1	0
APC (1)	FBgn0015589	51469-GD	TRUE	FALSE	VDRC	Scorer 2	4	FALSE	FALSE	0	0	1	1	2	-1	1	-1	0	0	1	1	-1	1	0	0	0	0	0	0	0	0	0	0	0	0	0	-1	0	0	1	0
APC (1)	FBgn0015589	51469 (III)	TRUE	FALSE	VDRC	Scorer 3	4	FALSE	FALSE	0	0	1	2	2	-1	1	-1	0	1	1	0	-1	1	0	0	2	0	0	0	0	1	0	0	0	0	1	0	0	2	1	0
APC (1)	FBgn0015589	51469 (III)	TRUE	FALSE	VDRC	Scorer 1	5	FALSE	FALSE	0	0	2	0	0	0	0	0	-1	1	1	0	0	0	0	0	1	0	0	0	1	0	0	0	0	0	0	0	0	1	0	0
APC (1)	FBgn0015589	51469 (III)	TRUE	FALSE	VDRC	Scorer 2	5	FALSE	FALSE	0	0	2	0	1	0	0	0	0	0	1	1	-1	0	0	0	0	0	0	0	0	0	0	0	0	0	0	0	0	0	0	0
APC (1)	FBgn0015589	51469 (III)	TRUE	FALSE	VDRC	Scorer 3	5	FALSE	FALSE	0	0	2	0	0	0	0	0	0	1	1	0	0	0	0	0	1	0	0	0	0	0	0	0	0	0	1	0	0	1	0	0
APC (1)	FBgn0015589	51469 (III)	TRUE	FALSE	VDRC	Scorer 2	6	FALSE	FALSE	0	0	1	0	1	1	1	0	0	0	1	1	0	0	0	0	0	1	0	0	0	0	0	0	0	0	0	0	0	0	0	0
APC (1)	FBgn0015589	51469 (III)	TRUE	FALSE	VDRC	Scorer 1	6	FALSE	FALSE	0	0	1	0	1	0	0	1	0	0	1	0	0	U	U	1	U	1	U	U	U	U	U	U	U	U	0	0	0	U	1	0
APC (1)	FBgn0015589	51469 (III)	TRUE	FALSE	VDRC	Scorer 3	6	FALSE	FALSE	0	0	1	0	1	0	1	0	1	1	1	0	-1	0	1	1	1	1	1	0	0	1	0	0	0	0	0	0	0	0	1	0
APC (1)	FBgn0015589	51469 (III)	TRUE	FALSE	VDRC	Scorer 1	7	FALSE	FALSE	0	0	1	-1	0	-1	0	-1	-1	0	1	0	-1	U	U	1	U	0	U	U	U	U	U	U	U	U	0	0	0	U	1	0
APC (1)	FBgn0015589	51469 (III)	TRUE	FALSE	VDRC	Scorer 3	7	FALSE	FALSE	0	0	1	-1	0	-1	1	-1	0	1	1	0	-1	0	1	1	2	0	1	0	1	0	0	0	0	0	1	-2	0	1	1	0
APC (1)	FBgn0015589	51469 (III)	TRUE	FALSE	VDRC	Scorer 2	7	FALSE	FALSE	0	0	1	-1	0	-1	-1	-1	0	0	1	0	-1	1	0	1	1	0	0	0	0	0	0	0	0	0	0	1	0	1	1	0
APC (1)	FBgn0015589	51469 (III)	TRUE	FALSE	VDRC	Scorer 2	8	FALSE	FALSE	0	0	1	1	0	1	1	0	0	0	1	0	0	U	U	0	U	0	U	U	U	U	U	U	U	U	0	1	0	U	0	0
APC (1)	FBgn0015589	51469 (III)	TRUE	FALSE	VDRC	Scorer 1	8	FALSE	FALSE	0	0	1	0	0	1	1	1	0	1	1	0	0	U	U	0	U	0	U	U	U	U	U	U	U	U	0	1	0	U	1	0
APC (1)	FBgn0015589	51469 (III)	TRUE	FALSE	VDRC	Scorer 3	8	FALSE	FALSE	0	0	1	0	0	1	1	0	1	1	1	0	0	0	0	1	0	0	1	0	1	1	0	0	0	0	0	1	0	0	1	0
APC (1)	FBgn0015589	51469 (III)	TRUE	FALSE	VDRC	Scorer 2	9	FALSE	FALSE	0	0	1	-1	1	1	-1	-1	0	0	1	0	-1	U	U	1	U	-1	U	U	U	U	U	U	U	U	0	0	0	U	0	0
APC (1)	FBgn0015589	51469 (III)	TRUE	FALSE	VDRC	Scorer 1	9	FALSE	FALSE	0	0	1	0	0	1	-1	-1	0	0	U	U	0	U	U	0	U	0	U	U	U	U	U	U	U	U	0	-1	0	U	1	1
APC (1)	FBgn0015589	51469 (III)	TRUE	FALSE	VDRC	Scorer 3	9	FALSE	FALSE	0	0	1	0	0	1	-1	-1	1	0	U	U	0	0	0	1	0	0	0	0	0	0	0	0	0	0	0	-1	0	0	1	1
APC (2)	FBgn0015589	1451R-1 (III)	TRUE	FALSE	NIG	Scorer 2	1	FALSE	FALSE	0	0	2	-2	-1	-1	-2	0	0	0	0	0	-1	0	0	1	1	-1	0	0	0	0	0	0	0	0	0	0	0	1	0	1
APC (2)	FBgn0015589	1451R-1 (III)	TRUE	FALSE	NIG	Scorer 1	10	FALSE	FALSE	0	0	2	-1	-1	1	-1	0	0	0	1	0	-1	U	U	0	U	0	U	U	U	U	U	U	U	U	0	0	0	U	0	1
APC (2)	FBgn0015589	1451R-1 (III)	TRUE	FALSE	NIG	Scorer 3	10	FALSE	FALSE	0	0	2	-1	-1	1	-1	0	1	1	1	0	-1	U	U	1	U	1	U	U	U	U	U	U	U	U	1	0	0	U	0	1
APC (2)	FBgn0015589	1451R-1 (III)	TRUE	FALSE	NIG	Scorer 1	11	FALSE	FALSE	0	0	2	0	0	0	0	1	0	1	0	0	0	U	U	0	U	0	U	U	U	U	U	U	U	U	0	0	0	U	-1	0
APC (2)	FBgn0015589	1451R-1 (III)	TRUE	FALSE	NIG	Scorer 2	11	FALSE	FALSE	0	0	2	-1	-1	-1	-1	0	0	0	1	0	-1	U	U	0	U	0	U	U	U	U	U	U	U	U	U	0	0	U	0	0
APC (2)	FBgn0015589	1451R-1 (III)	TRUE	FALSE	NIG	Scorer 3	11	FALSE	FALSE	0	0	2	-1	0	1	-1	1	1	1	1	0	-1	U	U	0	U	1	U	U	U	U	U	U	U	U	0	0	0	U	1	0
APC (2)	FBgn0015589	1451R-1 (III)	TRUE	FALSE	NIG	Scorer 3	12	FALSE	FALSE	0	0	2	0	0	0	0	1	1	1	1	1	-1	U	U	0	U	1	U	U	U	U	U	U	U	U	0	0	0	U	0	1
APC (2)	FBgn0015589	1451R-1 (III)	TRUE	FALSE	NIG	Scorer 2	2	FALSE	FALSE	0	0	2	-1	-1	0	0	1	0	1	0	0	-1	0	0	0	1	0	0	0	0	0	0	0	0	0	0	0	0	1	0	1
APC (2)	FBgn0015589	1451R-1 (III)	TRUE	FALSE	NIG	Scorer 2	3	FALSE	FALSE	0	0	10	-1	-1	-1	0	1	0	0	1	0	0	1	0	1	1	0	1	0	1	0	0	0	0	1	1	0	0	1	0	0
APC (2)	FBgn0015589	1451R-1 (III)	TRUE	FALSE	NIG	Scorer 1	3	FALSE	FALSE	0	0	1	-1	-1	0	-1	1	0	1	0	0	0	U	U	1	U	1	U	U	U	U	U	U	U	U	2	0	0	U	0	0
APC (2)	FBgn0015589	1451R-1 (III)	TRUE	FALSE	NIG	Scorer 3	3	FALSE	FALSE	0	0	1	-1	-1	0	0	1	1	1	1	0	0	U	U	0	U	1	U	U	U	U	U	U	U	U	2	0	0	U	0	1
APC (2)	FBgn0015589	1451R-1 (III)	TRUE	FALSE	NIG	Scorer 1	4	FALSE	FALSE	0	0	1	-1	-1	0	-1	0	0	1	0	0	0	U	U	0	U	1	U	U	U	U	U	U	U	U	2	0	0	U	1	0
APC (2)	FBgn0015589	1451R-1 (III)	TRUE	FALSE	NIG	Scorer 3	4	FALSE	FALSE	0	0	1	-1	0	1	-1	1	1	0	U	U	0	U	U	0	U	1	U	U	U	U	U	U	U	U	0	0	0	U	1	0
APC (2)	FBgn0015589	1451R-1 (III)	TRUE	FALSE	NIG	Scorer 3	5	FALSE	FALSE	0	0	2	-1	-1	0	-1	1	1	1	U	U	0	U	U	0	U	1	U	U	U	U	U	U	U	U	1	-1	0	U	0	1
APC (2)	FBgn0015589	1451R-1 (III)	TRUE	FALSE	NIG	Scorer 1	6	FALSE	FALSE	0	0	1	-1	-1	-1	0	1	-1	0	0	0	0	U	U	0	U	0	U	U	U	U	U	U	U	U	0	-1	0	U	-1	0
APC (2)	FBgn0015589	1451R-1 (III)	TRUE	FALSE	NIG	Scorer 2	6	FALSE	FALSE	0	0	1	-1	0	-1	-1	0	0	0	0	0	0	U	U	1	U	0	U	U	U	U	U	U	U	U	0	0	0	U	1	0
APC (2)	FBgn0015589	1451R-1 (III)	TRUE	FALSE	NIG	Scorer 3	6	FALSE	FALSE	0	0	1	-1	-1	0	-1	1	1	1	0	0	U	U	U	0	U	1	U	U	U	U	U	U	U	U	0	0	0	U	1	0
APC (2)	FBgn0015589	1451R-1 (III)	TRUE	FALSE	NIG	Scorer 2	7	FALSE	FALSE	0	0	1	0	-1	0	-1	0	0	0	1	1	0	0	0	0	0	0	0	0	0	0	0	0	0	0	0	0	0	0	0	0
APC (2)	FBgn0015589	1451R-1 (III)	TRUE	FALSE	NIG	Scorer 1	7	FALSE	FALSE	0	0	2	0	0	0	-1	0	0	1	0	0	0	U	U	0	U	0	U	U	U	U	U	U	U	U	0	0	0	U	0	0
APC (2)	FBgn0015589	1451R-1 (III)	TRUE	FALSE	NIG	Scorer 3	7	FALSE	FALSE	0	0	2	-1	0	1	-1	0	1	1	U	U	0	U	U	0	U	1	U	U	U	U	U	U	U	U	0	0	0	U	0	1
APC (2)	FBgn0015589	1451R-1 (III)	TRUE	FALSE	NIG	Scorer 2	8	FALSE	FALSE	0	0	1	0	1	0	0	2	0	0	0	1	-1	1	1	1	1	0	0	0	0	0	0	0	0	0	1	1	0	1	0	0
APC (2)	FBgn0015589	1451R-1 (III)	TRUE	FALSE	NIG	Scorer 1	8	FALSE	FALSE	0	0	1	0	0	0	0	1	0	1	1	1	0	U	U	0	U	0	U	U	U	U	U	U	U	U	1	0	0	U	0	0
APC (2)	FBgn0015589	1451R-1 (III)	TRUE	FALSE	NIG	Scorer 3	8	FALSE	FALSE	0	0	1	0	0	0	0	1	1	1	0	1	0	U	U	1	U	1	U	U	U	U	U	U	U	U	1	1	0	U	0	0
APC (2)	FBgn0015589	1451R-1 (III)	TRUE	FALSE	NIG	Scorer 1	9	FALSE	FALSE	0	0	1	0	0	1	-1	1	0	0	1	1	0	U	U	0	U	0	U	U	U	U	U	U	U	U	0	0	0	U	1	1
APC (2)	FBgn0015589	1451R-1 (III)	TRUE	FALSE	NIG	Scorer 3	9	FALSE	FALSE	0	0	1	0	0	1	-1	1	1	1	1	1	0	U	U	1	U	1	U	U	U	U	U	U	U	U	1	0	0	U	1	1
Apc2	FBgn0026598	22290 (X)	TRUE	FALSE	VDRC	Scorer 3	1	FALSE	TRUE	0	0	0	U	U	U	U	U	U	U	U	U	U	U	U	U	U	U	U	U	U	U	U	U	U	U	U	U	U	U	U	U
Apc2	FBgn0026598	22290 (X)	TRUE	FALSE	VDRC	Scorer 3	2	FALSE	FALSE	0	0	1	0	0	1	1	0	0	0	0	0	0	0	0	0	0	0	1	0	1	0	1	0	1	0	0	0	0	0	0	0
Apc2	FBgn0026598	22290 (X)	TRUE	FALSE	VDRC	Scorer 1	2	FALSE	FALSE	0	0	1	1	0	0	0	0	0	0	0	0	0	0	0	0	0	0	0	0	1	0	0	0	0	0	0	1	0	0	0	0
Apc2	FBgn0026598	22290 (X)	TRUE	FALSE	VDRC	Scorer 3	3	FALSE	FALSE	0	0	1	0	0	1	0	1	1	0	U	U	-1	0	0	0	0	0	0	0	0	0	0	0	0	0	0	0	0	0	1	0
Apc2	FBgn0026598	22290 (X)	TRUE	FALSE	VDRC	Scorer 1	3	FALSE	FALSE	0	0	1	0	0	0	0	1	1	0	0	0	0	0	0	0	0	0	0	0	1	0	0	0	0	0	0	0	0	0	0	1
Apc2	FBgn0026598	22290 (X)	TRUE	FALSE	VDRC	Scorer 1	4	FALSE	FALSE	0	0	2	-1	0	1	-1	1	1	0	0	0	-1	0	0	0	1	0	1	0	1	0	0	1	0	0	1	1	0	0	0	0
Apc2	FBgn0026598	22290 (X)	TRUE	FALSE	VDRC	Scorer 3	4	FALSE	FALSE	0	0	2	-1	0	1	-1	1	1	0	U	U	0	0	0	0	0	0	0	0	0	1	0	0	0	0	1	0	0	0	1	0
Apc2	FBgn0026598	22290 (X)	TRUE	FALSE	VDRC	Scorer 1	5	FALSE	FALSE	0	0	1	0	1	1	1	-1	0	0	0	0	0	0	0	1	1	0	1	0	1	1	1	0	0	0	0	1	0	1	0	0
Apc2	FBgn0026598	22290 (X)	TRUE	FALSE	VDRC	Scorer 3	5	FALSE	FALSE	0	0	1	0	1	1	1	-1	0	0	0	0	1	0	1	1	1	0	1	0	1	1	0	0	0	0	0	0	0	1	1	0
Apc2	FBgn0026598	22290 (X)	TRUE	FALSE	VDRC	Scorer 1	6	FALSE	FALSE	0	0	1	0	0	0	1	1	0	1	0	0	-1	1	0	0	1	0	1	0	1	0	0	0	0	0	0	1	0	1	0	0
Apc2	FBgn0026598	22290 (X)	TRUE	FALSE	VDRC	Scorer 3	6	FALSE	FALSE	0	0	1	0	0	1	1	0	0	1	0	0	1	0	0	0	1	0	1	0	1	0	1	0	1	0	0	1	0	1	1	0
Apc2	FBgn0026598	22290 (X)	TRUE	FALSE	VDRC	Scorer 3	7	FALSE	TRUE	0	0	0	U	U	U	U	U	U	U	U	U	U	U	U	U	U	U	U	U	U	U	U	U	U	U	U	U	U	U	U	U
Apoltp	FBgn0032136	51937 (III)	FALSE	FALSE	Bloomington	Scorer 6	1	FALSE	FALSE	0	0	1	-1	0	0	0	-1	0	0	U	U	-1	1	0	0	0	0	0	0	0	0	0	0	0	0	0	0	0	0	0	0
Apoltp	FBgn0032136	51937 (III)	FALSE	FALSE	Bloomington	Scorer 3	1	FALSE	FALSE	0	0	1	-1	0	0	0	0	0	1	U	U	-1	1	0	1	0	0	1	0	1	1	0	0	1	0	1	0	0	0	1	0
Apoltp	FBgn0032136	51937 (III)	FALSE	FALSE	Bloomington	Scorer 3	2	FALSE	FALSE	0	0	1	0	0	1	0	1	0	0	1	1	1	0	1	1	2	1	1	0	1	1	0	0	1	0	1	0	0	1	0	0
Apoltp	FBgn0032136	51937 (III)	FALSE	FALSE	Bloomington	Scorer 6	2	FALSE	FALSE	0	0	1	0	0	0	0	0	0	0	1	0	0	0	0	0	1	1	0	0	0	0	0	0	0	0	0	0	0	0	1	0
Apoltp	FBgn0032136	51937 (III)	FALSE	FALSE	Bloomington	Scorer 6	3	FALSE	FALSE	0	0	1	0	-1	1	0	1	0	0	1	0	0	0	-1	0	2	0	0	0	1	0	0	0	0	0	0	0	0	2	0	0
Apoltp	FBgn0032136	51937 (III)	FALSE	FALSE	Bloomington	Scorer 3	3	FALSE	FALSE	0	0	2	0	0	0	0	1	0	1	1	0	0	0	0	1	1	1	1	0	1	0	0	0	1	0	1	1	0	1	1	0
Apoltp	FBgn0032136	51937 (III)	FALSE	FALSE	Bloomington	Scorer 6	4	FALSE	FALSE	0	0	1	-1	0	1	0	0	0	0	0	0	0	0	-1	1	2	0	1	0	0	0	0	0	1	0	0	0	0	2	0	0
Apoltp	FBgn0032136	51937 (III)	FALSE	FALSE	Bloomington	Scorer 3	4	FALSE	FALSE	0	0	1	0	0	0	1	0	1	1	0	0	0	0	1	1	1	1	1	0	1	0	0	0	0	0	0	0	1	1	1	0
Apoltp	FBgn0032136	51937 (III)	FALSE	FALSE	Bloomington	Scorer 6	5	FALSE	FALSE	0	0	1	0	0	0	0	1	1	0	0	0	0	0	-1	1	0	0	1	0	0	0	0	0	0	0	0	0	0	0	0	0
Apoltp	FBgn0032136	51937 (III)	FALSE	FALSE	Bloomington	Scorer 3	5	FALSE	FALSE	0	0	1	0	0	1	1	1	1	0	0	0	0	0	-1	1	0	0	1	0	1	1	0	0	1	0	0	0	1	0	0	0
arm (1)	FBgn0000117	11579R-1 (III)	FALSE	FALSE	NIG	Scorer 5	1	FALSE	FALSE	0	0	1	-2	-1	-1	-2	0	1	1	0	0	-2	1	0	1	0	-1	0	0	0	0	0	0	0	0	0	-2	0	0	0	0
arm (1)	FBgn0000117	11579R-1 (III)	FALSE	FALSE	NIG	Scorer 1	1	FALSE	FALSE	0	0	1	-1	-1	0	-1	0	1	0	U	U	-1	0	0	0	1	0	0	0	0	0	0	0	0	0	0	-2	0	1	1	0
arm (1)	FBgn0000117	11579R-1 (III)	TRUE	FALSE	NIG	Scorer 3	1	FALSE	FALSE	0	0	1	0	0	1	0	1	0	0	1	1	0	0	0	1	0	0	1	0	1	1	0	0	0	0	0	1	0	0	1	0
arm (1)	FBgn0000117	11579R-1 (III)	TRUE	FALSE	NIG	Scorer 1	1	FALSE	FALSE	0	0	1	0	0	0	-1	0	0	0	1	0	0	1	0	0	2	0	1	0	1	0	0	0	0	0	0	0	0	2	1	0
arm (1)	FBgn0000117	11579R-1 (III)	FALSE	FALSE	NIG	Scorer 1	2	FALSE	FALSE	0	0	1	-1	0	0	-1	0	0	1	0	0	0	1	0	0	1	0	0	0	0	0	0	0	0	0	0	0	0	1	0	0
arm (1)	FBgn0000117	11579R-1 (III)	FALSE	FALSE	NIG	Scorer 5	2	FALSE	FALSE	0	0	1	-2	-1	0	-1	0	1	0	0	0	-1	1	1	0	2	0	0	0	0	0	1	0	0	0	1	0	0	0	-1	1
arm (1)	FBgn0000117	11579R-1 (III)	TRUE	FALSE	NIG	Scorer 3	2	FALSE	FALSE	0	0	1	-2	0	0	-2	0	1	1	0	0	-1	0	0	0	1	0	1	0	0	U	0	0	0	0	0	0	0	0	0	0
arm (1)	FBgn0000117	11579R-1 (III)	TRUE	FALSE	NIG	Scorer 1	2	FALSE	FALSE	0	0	1	-2	-1	0	-1	0	1	0	1	0	-1	1	0	0	2	0	0	0	0	0	0	0	0	0	0	0	0	2	0	1
arm (1)	FBgn0000117	11579R-1 (III)	FALSE	FALSE	NIG	Scorer 1	3	FALSE	FALSE	0	0	1	0	0	0	0	2	0	0	1	0	-1	1	0	0	2	1	0	0	1	1	0	0	0	0	0	0	0	2	1	0
arm (1)	FBgn0000117	11579R-1 (III)	FALSE	FALSE	NIG	Scorer 5	3	FALSE	FALSE	0	0	1	-1	0	-1	0	2	0	0	1	0	-1	1	1	1	2	1	0	0	1	0	1	0	0	0	1	1	0	2	0	1
arm (1)	FBgn0000117	11579R-1 (III)	TRUE	FALSE	NIG	Scorer 1	3	FALSE	FALSE	0	0	1	-1	-1	0	0	0	0	1	0	0	-1	1	0	1	1	0	1	0	1	0	0	0	0	0	0	0	0	1	0	0
arm (1)	FBgn0000117	11579R-1 (III)	TRUE	FALSE	NIG	Scorer 3	3	FALSE	FALSE	0	0	1	-1	-1	0	0	0	0	1	0	0	0	0	0	0	0	0	1	0	0	0	0	0	0	0	0	1	0	0	0	1
arm (1)	FBgn0000117	11579R-1 (III)	FALSE	FALSE	NIG	Scorer 5	4	FALSE	FALSE	0	0	1	0	0	-1	2	-1	0	0	0	1	-2	2	0	1	2	-1	0	0	0	1	0	0	0	0	1	-1	1	2	0	0
arm (1)	FBgn0000117	11579R-1 (III)	FALSE	FALSE	NIG	Scorer 1	4	FALSE	FALSE	0	0	1	0	0	0	0	0	0	0	0	1	-1	2	0	0	2	0	1	0	0	0	0	0	0	0	1	0	0	2	1	0
arm (1)	FBgn0000117	11579R-1 (III)	TRUE	FALSE	NIG	Scorer 3	4	FALSE	FALSE	0	0	1	-2	-1	-1	-2	0	-1	1	U	U	-2	0	1	0	2	-1	0	1	0	U	0	0	1	0	0	1	0	0	-1	0
arm (1)	FBgn0000117	11579R-1 (III)	TRUE	FALSE	NIG	Scorer 1	4	FALSE	FALSE	0	0	1	-2	-1	-1	-2	-1	-1	0	0	0	-1	2	0	0	2	0	0	0	1	0	0	0	0	0	1	1	0	2	0	0
arm (1)	FBgn0000117	11579R-1 (III)	FALSE	FALSE	NIG	Scorer 5	5	FALSE	FALSE	0	0	1	-2	-1	-1	-1	0	0	0	0	0	-1	2	0	0	0	-1	0	1	1	0	1	1	1	0	0	1	0	0	0	0
arm (1)	FBgn0000117	11579R-1 (III)	FALSE	FALSE	NIG	Scorer 1	5	FALSE	FALSE	0	0	1	-2	0	-1	0	1	0	0	0	0	0	2	0	0	2	0	0	0	1	0	1	0	1	0	1	1	0	2	0	0
arm (1)	FBgn0000117	11579R-1 (III)	TRUE	FALSE	NIG	Scorer 3	5	FALSE	FALSE	0	0	1	-2	-1	-1	0	1	0	0	U	U	U	0	0	1	0	-1	0	1	0	1	0	0	0	0	0	0	0	0	0	0
arm (1)	FBgn0000117	11579R-1 (III)	TRUE	FALSE	NIG	Scorer 1	5	FALSE	FALSE	0	0	1	-1	-1	0	0	1	1	0	0	0	-1	1	0	0	2	0	0	0	0	0	0	0	0	0	0	0	0	1	0	1
arm (2)	FBgn0000117	35004 (III)	TRUE	FALSE	Bloomington	Scorer 5	1	TRUE	FALSE	0	0	0	U	U	U	U	U	U	U	U	U	U	U	U	U	U	U	U	U	U	U	U	U	U	U	U	U	U	U	U	U
arm (2)	FBgn0000117	35004 (III)	TRUE	FALSE	Bloomington	Scorer 5	10	TRUE	FALSE	0	0	0	U	U	U	U	U	U	U	U	U	U	U	U	U	U	U	U	U	U	U	U	U	U	U	U	U	U	U	U	U
arm (2)	FBgn0000117	35004 (III)	TRUE	FALSE	Bloomington	Scorer 5	11	TRUE	FALSE	0	0	0	U	U	U	U	U	U	U	U	U	U	U	U	U	U	U	U	U	U	U	U	U	U	U	U	U	U	U	U	U
arm (2)	FBgn0000117	35004 (III)	TRUE	FALSE	Bloomington	Scorer 5	12	TRUE	FALSE	0	0	0	U	U	U	U	U	U	U	U	U	U	U	U	U	U	U	U	U	U	U	U	U	U	U	U	U	U	U	U	U
arm (2)	FBgn0000117	35004 (III)	TRUE	FALSE	Bloomington	Scorer 5	13	TRUE	FALSE	0	0	0	U	U	U	U	U	U	U	U	U	U	U	U	U	U	U	U	U	U	U	U	U	U	U	U	U	U	U	U	U
arm (2)	FBgn0000117	35004 (III)	TRUE	FALSE	Bloomington	Scorer 5	14	TRUE	FALSE	0	0	0	U	U	U	U	U	U	U	U	U	U	U	U	U	U	U	U	U	U	U	U	U	U	U	U	U	U	U	U	U
arm (2)	FBgn0000117	35004 (III)	TRUE	FALSE	Bloomington	Scorer 5	15	TRUE	FALSE	0	0	0	U	U	U	U	U	U	U	U	U	U	U	U	U	U	U	U	U	U	U	U	U	U	U	U	U	U	U	U	U
arm (2)	FBgn0000117	35004 (III)	TRUE	FALSE	Bloomington	Scorer 5	2	TRUE	FALSE	0	0	0	U	U	U	U	U	U	U	U	U	U	U	U	U	U	U	U	U	U	U	U	U	U	U	U	U	U	U	U	U
arm (2)	FBgn0000117	35004 (III)	TRUE	FALSE	Bloomington	Scorer 5	4	TRUE	FALSE	0	0	0	U	U	U	U	U	U	U	U	U	U	U	U	U	U	U	U	U	U	U	U	U	U	U	U	U	U	U	U	U
arm (2)	FBgn0000117	35004 (III)	TRUE	FALSE	Bloomington	Scorer 5	5	TRUE	FALSE	0	0	0	U	U	U	U	U	U	U	U	U	U	U	U	U	U	U	U	U	U	U	U	U	U	U	U	U	U	U	U	U
arm (2)	FBgn0000117	35004 (III)	TRUE	FALSE	Bloomington	Scorer 5	6	TRUE	FALSE	0	0	0	U	U	U	U	U	U	U	U	U	U	U	U	U	U	U	U	U	U	U	U	U	U	U	U	U	U	U	U	U
arm (2)	FBgn0000117	35004 (III)	TRUE	FALSE	Bloomington	Scorer 5	7	TRUE	FALSE	0	0	0	U	U	U	U	U	U	U	U	U	U	U	U	U	U	U	U	U	U	U	U	U	U	U	U	U	U	U	U	U
arm (2)	FBgn0000117	35004 (III)	TRUE	FALSE	Bloomington	Scorer 5	8	TRUE	FALSE	0	0	0	U	U	U	U	U	U	U	U	U	U	U	U	U	U	U	U	U	U	U	U	U	U	U	U	U	U	U	U	U
arm (2)	FBgn0000117	35004 (III)	TRUE	FALSE	Bloomington	Scorer 5	9	TRUE	FALSE	0	0	0	U	U	U	U	U	U	U	U	U	U	U	U	U	U	U	U	U	U	U	U	U	U	U	U	U	U	U	U	U
asp (1)	FBgn0000140	2910 (III)	FALSE	FALSE	VDRC	Scorer 6	1	FALSE	FALSE	0	0	1	0	0	0	1	1	0	1	0	1	1	0	-1	0	2	1	0	0	1	1	0	0	0	0	0	0	0	2	1	0
asp (1)	FBgn0000140	2910 (III)	FALSE	FALSE	VDRC	Scorer 5	1	FALSE	FALSE	0	0	1	0	0	1	1	1	1	0	1	1	1	0	0	1	1	1	0	0	1	0	1	0	1	0	0	1	1	0	0	1
asp (1)	FBgn0000140	2910 (III)	FALSE	FALSE	VDRC	Scorer 5	2	FALSE	FALSE	0	0	1	-1	0	1	0	2	-1	0	U	U	-1	0	-1	0	0	0	0	0	1	0	1	1	0	0	0	1	0	0	0	0
asp (1)	FBgn0000140	2910 (III)	FALSE	FALSE	VDRC	Scorer 6	2	FALSE	FALSE	0	0	1	0	-1	0	0	1	1	0	U	U	0	0	-1	0	2	0	1	0	1	1	0	0	0	0	0	0	0	2	0	0
asp (1)	FBgn0000140	2910 (III)	FALSE	FALSE	VDRC	Scorer 6	3	FALSE	FALSE	1	0	2	1	0	0	0	0	0	0	U	U	0	0	-1	0	2	1	1	0	0	0	0	0	0	0	0	0	0	1	0	0
asp (1)	FBgn0000140	2910 (III)	FALSE	FALSE	VDRC	Scorer 5	3	FALSE	FALSE	1	0	2	0	0	1	0	0	1	0	1	0	0	0	0	1	0	0	1	0	1	0	0	0	0	0	1	1	0	0	0	1
asp (1)	FBgn0000140	2910 (III)	FALSE	FALSE	VDRC	Scorer 6	4	FALSE	FALSE	0	0	1	0	0	0	0	2	-1	0	0	0	0	1	-1	0	2	0	1	0	0	0	0	0	0	0	1	-1	1	2	1	0
asp (1)	FBgn0000140	2910 (III)	FALSE	FALSE	VDRC	Scorer 5	4	FALSE	FALSE	0	0	1	0	0	1	0	1	0	0	0	0	-1	1	0	0	2	1	1	0	1	0	0	0	0	0	1	1	0	2	1	0
asp (1)	FBgn0000140	2910 (III)	FALSE	FALSE	VDRC	Scorer 6	5	FALSE	FALSE	0	0	1	0	0	0	1	0	0	1	1	0	0	0	0	1	2	1	1	0	0	1	0	0	0	0	1	1	0	2	0	0
asp (1)	FBgn0000140	2910 (III)	FALSE	FALSE	VDRC	Scorer 5	5	FALSE	FALSE	0	0	1	0	0	1	1	1	1	0	0	0	0	1	0	1	2	0	0	0	1	1	0	0	0	0	1	1	0	1	0	0
asp (2)	FBgn0000140	28741 (III)	FALSE	FALSE	Bloomington	Scorer 6	1	FALSE	FALSE	0	0	1	0	0	0	0	0	0	0	1	1	0	1	0	0	2	1	1	0	0	0	0	0	0	0	0	0	0	2	1	0
asp (2)	FBgn0000140	28741 (III)	FALSE	FALSE	Bloomington	Scorer 1	1	FALSE	FALSE	0	0	1	0	0	0	1	0	0	0	1	1	0	1	0	1	2	0	0	0	0	0	0	0	0	0	0	0	0	2	1	1
asp (2)	FBgn0000140	28741 (III)	FALSE	FALSE	Bloomington	Scorer 6	2	FALSE	FALSE	0	0	1	-1	-1	0	0	2	0	0	1	0	-1	1	0	1	2	0	0	0	0	0	0	0	1	0	0	0	0	2	0	0
asp (2)	FBgn0000140	28741 (III)	FALSE	FALSE	Bloomington	Scorer 1	2	FALSE	FALSE	0	0	1	-2	-1	0	-1	1	0	0	1	0	-2	1	0	0	2	0	1	0	1	0	1	1	0	0	1	1	0	2	0	1
asp (2)	FBgn0000140	28741 (III)	FALSE	FALSE	Bloomington	Scorer 6	3	FALSE	FALSE	0	0	1	-1	-1	1	0	2	0	1	1	0	-2	0	0	0	2	0	0	0	1	0	0	0	0	0	0	0	1	1	0	1
asp (2)	FBgn0000140	28741 (III)	FALSE	FALSE	Bloomington	Scorer 1	3	FALSE	FALSE	0	0	1	-1	0	0	-1	1	0	0	1	0	-2	1	0	0	2	1	1	1	1	0	1	0	0	0	1	1	0	2	0	1
asp (2)	FBgn0000140	28741 (III)	FALSE	FALSE	Bloomington	Scorer 1	4	FALSE	FALSE	0	0	1	-1	0	-1	0	0	0	0	0	0	-2	0	0	0	2	0	0	0	0	1	0	0	0	0	0	0	0	2	1	0
asp (2)	FBgn0000140	28741 (III)	FALSE	FALSE	Bloomington	Scorer 6	4	FALSE	FALSE	0	0	1	-2	-1	0	0	0	0	0	U	U	-2	0	0	U	2	1	0	0	0	0	1	0	0	0	0	0	0	2	1	0
asp (2)	FBgn0000140	28741 (III)	FALSE	FALSE	Bloomington	Scorer 1	5	FALSE	FALSE	0	0	1	0	0	0	-1	-1	0	0	0	0	0	0	0	0	2	0	0	0	1	0	0	1	1	0	0	1	0	1	-1	0
asp (2)	FBgn0000140	28741 (III)	FALSE	FALSE	Bloomington	Scorer 6	5	FALSE	FALSE	0	0	1	0	0	0	-1	-1	0	0	1	0	0	0	0	1	2	1	1	0	1	0	0	1	1	0	0	0	0	2	0	1
AstC-R2 (1)	FBgn0036789	50000 (III)	FALSE	FALSE	VDRC	Scorer 5	1	FALSE	FALSE	0	0	1	0	0	-1	-1	1	-1	0	1	0	-1	1	0	0	1	0	0	0	0	0	0	0	0	0	1	0	1	1	0	0
AstC-R2 (1)	FBgn0036789	50000 (III)	FALSE	FALSE	VDRC	Scorer 6	1	FALSE	FALSE	0	0	1	0	-1	-1	-1	1	-1	0	1	0	0	1	0	0	2	1	0	1	0	0	0	0	1	0	0	0	0	2	1	0
AstC-R2 (1)	FBgn0036789	50000 (III)	FALSE	FALSE	VDRC	Scorer 5	2	FALSE	FALSE	0	0	1	0	0	-1	0	-1	-1	0	1	0	0	1	0	0	2	0	0	0	1	0	1	1	1	1	0	0	0	2	1	0
AstC-R2 (1)	FBgn0036789	50000 (III)	FALSE	FALSE	VDRC	Scorer 6	2	FALSE	FALSE	0	0	1	0	0	0	0	-1	0	0	1	0	U	0	0	0	2	1	0	0	1	0	0	1	1	1	0	0	0	2	1	0
AstC-R2 (1)	FBgn0036789	50000 (III)	FALSE	FALSE	VDRC	Scorer 6	3	FALSE	FALSE	0	0	1	0	0	1	-1	2	0	0	1	0	0	0	-1	0	1	1	0	1	0	0	0	0	0	0	0	0	1	1	0	0
AstC-R2 (1)	FBgn0036789	50000 (III)	FALSE	FALSE	VDRC	Scorer 5	3	FALSE	FALSE	0	0	1	0	0	1	-1	2	1	0	1	0	0	0	-1	0	0	0	0	0	0	0	0	0	0	0	0	-1	1	1	0	0
AstC-R2 (1)	FBgn0036789	50000 (III)	FALSE	FALSE	VDRC	Scorer 5	4	FALSE	FALSE	0	0	1	0	1	0	0	-1	-1	0	1	0	0	0	0	0	1	0	0	0	0	0	0	0	0	0	0	-1	1	2	0	0
AstC-R2 (1)	FBgn0036789	50000 (III)	FALSE	FALSE	VDRC	Scorer 6	4	FALSE	FALSE	0	0	1	0	0	0	-1	0	0	0	1	0	U	1	0	U	2	1	0	0	0	0	0	0	0	0	0	-2	0	2	1	0
AstC-R2 (1)	FBgn0036789	50000 (III)	FALSE	FALSE	VDRC	Scorer 6	5	FALSE	FALSE	0	0	1	0	0	0	-1	1	1	0	0	0	0	0	-1	0	0	1	1	0	0	0	0	0	0	0	0	0	0	0	0	0
AstC-R2 (1)	FBgn0036789	50000 (III)	FALSE	FALSE	VDRC	Scorer 5	5	FALSE	FALSE	0	0	1	0	1	1	-1	1	1	0	0	0	0	0	-1	0	0	0	0	0	0	0	0	0	0	0	0	0	0	-1	0	1
AstC-R2 (2)	FBgn0036789	25940 (III)	FALSE	FALSE	Bloomington	Scorer 6	1	FALSE	FALSE	0	0	1	0	-1	1	0	1	0	0	U	U	0	0	0	U	1	1	0	0	0	0	0	0	0	0	0	0	0	1	0	1
AstC-R2 (2)	FBgn0036789	25940 (III)	FALSE	FALSE	Bloomington	Scorer 1	1	FALSE	FALSE	0	0	1	0	0	0	0	0	1	0	U	U	-2	0	0	0	1	1	0	0	0	0	0	0	0	0	0	-1	0	0	0	0
AstC-R2 (2)	FBgn0036789	25940 (III)	FALSE	FALSE	Bloomington	Scorer 6	2	FALSE	FALSE	0	0	1	0	0	1	-1	1	-1	0	1	0	0	0	0	0	1	0	0	0	0	0	0	0	0	0	0	-1	1	0	1	0
AstC-R2 (2)	FBgn0036789	25940 (III)	FALSE	FALSE	Bloomington	Scorer 1	2	FALSE	FALSE	0	0	1	0	0	1	-1	-1	0	0	1	1	-1	0	0	0	1	1	0	0	0	0	0	0	0	0	0	0	0	0	0	0
AstC-R2 (2)	FBgn0036789	25940 (III)	FALSE	FALSE	Bloomington	Scorer 6	3	FALSE	FALSE	0	0	1	0	0	1	-1	1	0	0	1	0	0	0	0	0	0	1	0	0	0	0	0	0	0	0	0	-1	1	0	0	0
AstC-R2 (2)	FBgn0036789	25940 (III)	FALSE	FALSE	Bloomington	Scorer 1	3	FALSE	FALSE	0	0	1	0	0	0	-1	0	0	1	1	0	-1	0	0	0	1	2	1	0	1	0	0	0	0	0	0	0	1	1	0	0
AstC-R2 (2)	FBgn0036789	25940 (III)	FALSE	FALSE	Bloomington	Scorer 6	4	FALSE	FALSE	0	0	1	0	0	0	-1	1	-1	1	U	1	0	1	0	0	1	1	0	0	0	0	0	0	0	0	0	0	1	1	1	0
AstC-R2 (2)	FBgn0036789	25940 (III)	FALSE	FALSE	Bloomington	Scorer 1	4	FALSE	FALSE	0	0	1	0	0	0	-1	0	0	0	0	0	0	0	0	0	1	2	0	0	1	0	0	0	0	0	0	0	1	1	1	0
AstC-R2 (2)	FBgn0036789	25940 (III)	FALSE	FALSE	Bloomington	Scorer 6	5	FALSE	FALSE	0	0	1	-1	-1	1	0	0	-1	0	1	0	-1	0	-1	0	2	0	0	0	0	0	0	0	0	0	0	0	0	2	0	0
AstC-R2 (2)	FBgn0036789	25940 (III)	FALSE	FALSE	Bloomington	Scorer 1	5	FALSE	FALSE	0	0	1	-1	0	1	0	-1	0	0	1	0	-1	0	0	0	1	0	0	0	0	0	0	0	0	0	0	0	0	1	1	0
Asx	FBgn0261823	31192 (III)	FALSE	FALSE	Bloomington	Scorer 6	1	FALSE	FALSE	0	0	1	0	0	0	-1	0	0	0	1	1	-2	1	0	0	2	1	0	0	0	0	0	0	0	0	0	0	0	2	0	0
Asx	FBgn0261823	31192 (III)	FALSE	FALSE	Bloomington	Scorer 1	1	FALSE	FALSE	0	0	1	-1	0	0	-1	0	0	0	0	1	-1	1	0	0	2	1	0	0	0	0	0	0	0	0	1	0	0	2	1	0
Asx	FBgn0261823	31192 (III)	FALSE	FALSE	Bloomington	Scorer 6	2	FALSE	FALSE	0	0	1	0	0	0	-1	-1	0	0	1	0	0	0	0	0	2	1	0	0	0	0	0	0	0	0	0	0	0	1	0	0
Asx	FBgn0261823	31192 (III)	FALSE	FALSE	Bloomington	Scorer 1	2	FALSE	FALSE	0	0	1	0	0	0	-1	-1	0	0	1	0	0	0	0	0	2	1	1	0	0	0	0	0	0	0	0	0	0	1	1	0
Asx	FBgn0261823	31192 (III)	FALSE	FALSE	Bloomington	Scorer 6	4	TRUE	FALSE	0	0	0	U	U	U	U	U	U	U	U	U	U	U	U	U	U	U	U	U	U	U	U	U	U	U	U	U	U	U	U	U
Asx	FBgn0261823	31192 (III)	FALSE	FALSE	Bloomington	Scorer 6	5	FALSE	TRUE	0	0	0	U	U	U	U	U	U	U	U	U	U	U	U	U	U	U	U	U	U	U	U	U	U	U	U	U	U	U	U	U
Asx	FBgn0261823	31192 (III)	FALSE	FALSE	Bloomington	Scorer 6	7	FALSE	FALSE	0	0	1	0	0	0	-1	1	1	0	0	0	0	0	-1	0	1	1	0	0	1	0	0	0	0	0	0	0	1	0	0	0
Asx	FBgn0261823	31192 (III)	FALSE	FALSE	Bloomington	Scorer 1	7	FALSE	FALSE	0	0	1	0	0	1	-1	0	1	0	0	1	0	0	0	0	1	2	0	0	1	0	0	0	0	0	0	0	1	1	0	1
Asx	FBgn0261823	31192 (III)	FALSE	FALSE	Bloomington	Scorer 1	8	FALSE	FALSE	0	0	1	0	0	0	0	0	0	0	0	0	0	0	0	0	1	0	0	0	1	0	0	0	0	0	0	0	0	0	0	0
Asx	FBgn0261823	31192 (III)	FALSE	FALSE	Bloomington	Scorer 6	8	FALSE	FALSE	0	0	1	0	0	0	1	1	0	0	1	0	0	0	0	0	1	1	0	0	0	0	0	0	0	0	0	0	1	0	0	0
Asx	FBgn0261823	31192 (III)	FALSE	FALSE	Bloomington	Scorer 6	9	FALSE	FALSE	0	0	1	0	0	1	0	1	0	0	0	0	-1	1	0	1	2	1	0	0	0	0	0	0	0	0	1	0	1	2	0	0
Asx	FBgn0261823	31192 (III)	FALSE	FALSE	Bloomington	Scorer 1	9	FALSE	FALSE	0	0	1	0	0	0	0	1	0	0	0	0	-1	2	1	1	2	1	1	0	1	0	0	0	0	0	1	0	0	1	0	1
ATP7	FBgn0030343	8315 (III)	FALSE	FALSE	VDRC	Scorer 6	1	TRUE	FALSE	0	0	0	U	U	U	U	U	U	U	U	U	U	U	U	U	U	U	U	U	U	U	U	U	U	U	U	U	U	U	U	U
ATP7	FBgn0030343	8315 (III)	FALSE	FALSE	VDRC	Scorer 5	2	FALSE	FALSE	0	0	1	0	1	1	1	-1	-1	0	1	0	0	0	-1	1	2	1	0	0	0	0	0	0	0	0	0	0	0	2	0	1
ATP7	FBgn0030343	8315 (III)	FALSE	FALSE	VDRC	Scorer 6	2	FALSE	FALSE	0	0	1	0	1	1	0	-1	0	0	1	0	0	0	0	0	1	0	1	0	0	1	0	0	0	0	0	0	0	1	0	0
ATP7	FBgn0030343	8315 (III)	FALSE	FALSE	VDRC	Scorer 6	3	FALSE	TRUE	0	0	0	U	U	U	U	U	U	U	U	U	U	U	U	U	U	U	U	U	U	U	U	U	U	U	U	U	U	U	U	U
ATP7	FBgn0030343	8315 (III)	FALSE	FALSE	VDRC	Scorer 6	4	FALSE	TRUE	0	0	0	U	U	U	U	U	U	U	U	U	U	U	U	U	U	U	U	U	U	U	U	U	U	U	U	U	U	U	U	U
ATP7	FBgn0030343	8315 (III)	FALSE	FALSE	VDRC	Scorer 5	5	FALSE	FALSE	0	0	1	-1	0	0	0	-1	-1	0	1	0	-1	1	0	0	2	0	0	0	0	0	0	1	0	0	0	0	0	1	0	1
ATP7	FBgn0030343	8315 (III)	FALSE	FALSE	VDRC	Scorer 6	5	FALSE	FALSE	0	0	1	-1	-1	0	0	0	1	0	1	0	0	1	0	0	2	0	0	0	0	1	0	0	0	0	0	0	0	2	0	0
ATP7	FBgn0030343	8315 (III)	FALSE	FALSE	VDRC	Scorer 5	7	FALSE	FALSE	0	0	1	0	1	1	-1	-2	-1	0	1	0	1	0	-1	1	0	2	1	0	1	0	1	1	1	0	0	1	0	0	0	1
ATP7	FBgn0030343	8315 (III)	FALSE	FALSE	VDRC	Scorer 6	7	FALSE	FALSE	0	0	1	0	0	1	-2	-1	0	0	1	0	1	0	-1	0	0	1	1	0	1	0	0	1	0	0	0	0	0	0	0	0
ATP7	FBgn0030343	8315 (III)	FALSE	FALSE	VDRC	Scorer 6	8	FALSE	FALSE	0	0	1	0	1	1	0	0	1	0	1	0	0	0	0	0	0	1	1	0	0	1	0	0	0	0	0	1	0	0	0	0
ATP7	FBgn0030343	8315 (III)	FALSE	FALSE	VDRC	Scorer 5	8	FALSE	FALSE	0	0	1	1	1	1	2	2	1	0	1	0	0	0	-1	0	2	1	1	0	1	0	1	0	0	0	0	1	0	1	0	0
ATP7	FBgn0030343	8315 (III)	FALSE	FALSE	VDRC	Scorer 5	9	FALSE	FALSE	0	0	1	-1	0	0	0	-1	-1	0	0	0	-1	0	-1	0	1	-1	1	0	1	0	1	1	1	0	0	1	0	0	0	0
ATP7	FBgn0030343	8315 (III)	FALSE	FALSE	VDRC	Scorer 6	9	FALSE	FALSE	0	0	1	0	0	0	0	0	0	0	0	0	0	0	0	0	0	0	0	0	1	1	0	1	0	0	0	0	0	0	0	0
ATPsyn-beta (1)	FBgn0010217	11154R-1 (III)	FALSE	FALSE	NIG	Scorer 5	1	FALSE	TRUE	0	0	0	U	U	U	U	U	U	U	U	U	U	U	U	U	U	U	U	U	U	U	U	U	U	U	U	U	U	U	U	U
ATPsyn-beta (1)	FBgn0010217	11154R-1 (III)	FALSE	FALSE	NIG	Scorer 5	2	FALSE	FALSE	1	0	1	-1	0	-1	-2	-1	0	0	0	0	0	0	-1	0	1	1	1	0	1	0	1	1	0	0	1	1	0	0	0	0
ATPsyn-beta (1)	FBgn0010217	11154R-1 (III)	FALSE	FALSE	NIG	Scorer 1	2	FALSE	FALSE	1	0	1	0	0	0	-1	0	0	0	0	0	0	0	0	1	1	0	1	0	1	0	0	0	1	0	0	1	0	1	0	0
ATPsyn-beta (1)	FBgn0010217	11154R-1 (III)	FALSE	FALSE	NIG	Scorer 1	3	FALSE	FALSE	0	0	1	0	0	0	0	1	0	0	0	0	-2	0	0	0	1	0	0	0	0	0	0	0	0	0	0	0	0	0	0	0
ATPsyn-beta (1)	FBgn0010217	11154R-1 (III)	FALSE	FALSE	NIG	Scorer 5	3	FALSE	FALSE	0	0	1	0	0	0	-1	1	1	0	0	0	-1	0	-1	0	1	0	0	0	0	0	0	0	0	0	0	-1	0	0	0	0
ATPsyn-beta (1)	FBgn0010217	11154R-1 (III)	FALSE	FALSE	NIG	Scorer 5	4	FALSE	FALSE	0	0	1	-1	0	0	-2	0	0	1	1	0	0	0	-1	0	0	-1	0	0	1	0	0	0	0	0	0	0	0	-1	0	0
ATPsyn-beta (1)	FBgn0010217	11154R-1 (III)	FALSE	FALSE	NIG	Scorer 1	4	FALSE	FALSE	0	0	1	-1	0	0	0	0	1	0	0	0	-1	0	0	0	0	0	0	0	0	0	0	0	0	0	0	0	0	0	0	0
ATPsyn-beta (1)	FBgn0010217	11154R-1 (III)	FALSE	FALSE	NIG	Scorer 5	5	FALSE	TRUE	0	0	0	U	U	U	U	U	U	U	U	U	U	U	U	U	U	U	U	U	U	U	U	U	U	U	U	U	U	U	U	U
ATPsyn-beta (1)	FBgn0010217	11154R-1 (III)	FALSE	FALSE	NIG	Scorer 1	6	FALSE	FALSE	1	0	1	-1	0	0	-1	-1	0	0	1	0	0	0	0	1	1	0	0	0	1	0	0	1	1	0	0	1	0	0	0	0
ATPsyn-beta (1)	FBgn0010217	11154R-1 (III)	FALSE	FALSE	NIG	Scorer 5	6	FALSE	FALSE	1	0	1	-1	-1	-1	-2	-1	1	0	1	0	0	0	0	1	0	-1	1	0	1	0	1	1	0	0	0	0	0	-1	-1	0
ATPsyn-beta (1)	FBgn0010217	11154R-1 (III)	FALSE	FALSE	NIG	Scorer 5	7	FALSE	FALSE	0	0	2	-1	-1	-1	-1	-1	0	0	1	1	-1	0	-1	0	0	0	1	0	0	0	0	1	0	0	0	0	0	-1	0	0
ATPsyn-beta (1)	FBgn0010217	11154R-1 (III)	FALSE	FALSE	NIG	Scorer 1	7	FALSE	FALSE	0	0	2	-1	-1	0	0	-1	0	1	0	0	0	0	0	0	0	0	0	0	0	0	0	0	0	0	0	1	0	0	0	1
ATPsyn-beta (1)	FBgn0010217	11154R-1 (III)	FALSE	FALSE	NIG	Scorer 5	8	FALSE	TRUE	0	0	0	U	U	U	U	U	U	U	U	U	U	U	U	U	U	U	U	U	U	U	U	U	U	U	U	U	U	U	U	U
ATPsyn-beta (2)	FBgn0010217	37812 (X)	FALSE	FALSE	VDRC	Scorer 2	1	FALSE	FALSE	0	0	1	0	0	1	-1	0	0	0	0	0	-1	1	0	0	0	-1	1	0	1	1	1	0	0	0	0	0	0	1	U	1
ATPsyn-beta (2)	FBgn0010217	37812 (X)	FALSE	FALSE	VDRC	Scorer 7	1	FALSE	FALSE	0	0	1	1	0	1	0	0	1	0	1	0	1	1	0	0	1	2	1	0	1	1	1	1	1	0	0	0	0	1	0	1
ATPsyn-beta (2)	FBgn0010217	37812 (X)	FALSE	FALSE	VDRC	Scorer 2	2	FALSE	FALSE	0	0	1	0	0	0	-1	0	0	0	0	0	-1	1	0	0	0	0	0	0	1	0	0	0	0	0	0	1	0	0	-1	0
ATPsyn-beta (2)	FBgn0010217	37812 (X)	FALSE	FALSE	VDRC	Scorer 7	2	FALSE	FALSE	0	0	1	0	0	1	0	0	1	0	0	0	0	0	0	0	2	1	0	0	0	0	0	0	0	0	0	0	0	2	1	0
ATPsyn-beta (2)	FBgn0010217	37812 (X)	FALSE	FALSE	VDRC	Scorer 7	3	FALSE	FALSE	0	0	1	-1	0	0	-1	0	-1	1	0	0	0	0	-1	0	1	1	1	1	0	0	0	0	0	0	0	-2	0	1	0	1
ATPsyn-beta (2)	FBgn0010217	37812 (X)	FALSE	FALSE	VDRC	Scorer 2	3	FALSE	FALSE	0	0	1	-1	-1	0	-1	0	0	0	0	0	-1	1	1	0	1	0	0	0	1	0	0	0	0	0	1	0	1	1	0	0
ATPsyn-beta (2)	FBgn0010217	37812 (X)	FALSE	FALSE	VDRC	Scorer 7	4	FALSE	FALSE	0	1	1	-1	0	0	-1	-1	-1	0	0	0	0	0	-1	0	1	1	1	0	0	0	0	0	0	0	0	-2	0	0	0	1
ATPsyn-beta (2)	FBgn0010217	37812 (X)	FALSE	FALSE	VDRC	Scorer 2	4	FALSE	FALSE	0	1	1	0	0	0	-1	-1	0	0	0	0	-1	2	0	0	0	0	0	0	U	0	U	0	U	0	0	U	0	0	U	0
ATPsyn-beta (2)	FBgn0010217	37812 (X)	FALSE	FALSE	VDRC	Scorer 2	5	FALSE	FALSE	0	0	1	0	-1	1	-1	0	0	0	0	0	-1	2	0	0	0	0	0	0	0	0	0	0	0	0	0	0	1	0	0	0
ATPsyn-beta (2)	FBgn0010217	37812 (X)	FALSE	FALSE	VDRC	Scorer 7	5	FALSE	FALSE	0	0	1	-1	0	0	0	1	1	1	0	0	0	0	-1	0	1	1	0	0	1	0	0	0	1	0	1	1	0	1	0	1
Atx-1	FBgn0029907	21870 (III)	FALSE	FALSE	VDRC	Scorer 6	1	FALSE	FALSE	0	0	1	-1	-1	0	0	0	0	1	0	0	0	0	-1	0	2	0	0	0	0	0	0	0	0	0	0	0	0	2	1	0
Atx-1	FBgn0029907	21870 (III)	FALSE	FALSE	VDRC	Scorer 5	1	FALSE	FALSE	0	0	1	-2	-1	0	-1	-1	0	0	0	0	-1	0	-1	0	2	0	0	0	0	0	0	0	0	0	0	0	0	1	0	1
Atx-1	FBgn0029907	21870 (III)	FALSE	FALSE	VDRC	Scorer 5	2	TRUE	FALSE	0	0	0	U	U	U	U	U	U	U	U	U	U	U	U	U	U	U	U	U	U	U	U	U	U	U	U	U	U	U	U	U
Atx-1	FBgn0029907	21870 (III)	FALSE	FALSE	VDRC	Scorer 5	3	FALSE	FALSE	0	0	1	-1	0	1	-2	-1	-1	0	1	0	1	0	-1	0	0	0	0	0	1	0	1	0	0	0	0	1	0	-1	0	0
Atx-1	FBgn0029907	21870 (III)	FALSE	FALSE	VDRC	Scorer 6	3	FALSE	FALSE	0	0	1	0	0	0	-1	-1	0	0	1	0	1	0	-1	0	1	0	1	0	0	0	0	1	0	0	0	1	0	1	0	0
Atx-1	FBgn0029907	21870 (III)	FALSE	FALSE	VDRC	Scorer 5	4	FALSE	FALSE	0	1	1	0	0	1	-2	2	0	0	1	1	-1	1	0	0	1	0	0	0	1	0	1	1	1	0	2	1	0	1	0	0
Atx-1	FBgn0029907	21870 (III)	FALSE	FALSE	VDRC	Scorer 6	4	FALSE	FALSE	0	1	1	0	0	0	-1	1	1	1	1	1	0	2	1	0	2	1	1	0	0	0	0	0	0	0	0	0	0	2	1	0
Atx-1	FBgn0029907	21870 (III)	FALSE	FALSE	VDRC	Scorer 6	5	FALSE	FALSE	0	0	1	0	0	0	U	2	0	0	0	0	0	0	0	1	2	1	0	0	1	0	1	0	0	0	1	0	0	2	0	0
Atx-1	FBgn0029907	21870 (III)	FALSE	FALSE	VDRC	Scorer 5	5	FALSE	FALSE	0	0	1	0	0	0	-1	2	0	0	0	0	0	U	U	U	2	0	0	0	1	0	0	0	0	0	0	1	0	2	0	0
Atx-1	FBgn0029907	21870 (III)	FALSE	FALSE	VDRC	Scorer 5	6	TRUE	FALSE	0	0	0	U	U	U	U	U	U	U	U	U	U	U	U	U	U	U	U	U	U	U	U	U	U	U	U	U	U	U	U	U
Atx-1	FBgn0029907	21870 (III)	FALSE	FALSE	VDRC	Scorer 5	7	FALSE	FALSE	0	1	1	0	1	1	1	0	0	0	1	1	0	2	0	1	2	0	1	1	0	0	0	0	0	0	2	0	0	1	0	0
Atx-1	FBgn0029907	21870 (III)	FALSE	FALSE	VDRC	Scorer 6	7	FALSE	FALSE	0	1	1	1	2	1	0	-1	0	0	1	1	0	1	0	0	2	1	1	0	0	0	1	0	1	0	1	0	0	2	1	0
aub	FBgn0000146	30124 (III)	FALSE	FALSE	VDRC	Scorer 1	1	TRUE	FALSE	0	0	0	U	U	U	U	U	U	U	U	U	U	U	U	U	U	U	U	U	U	U	U	U	U	U	U	U	U	U	U	U
aub	FBgn0000146	30124 (III)	FALSE	FALSE	VDRC	Scorer 1	2	TRUE	FALSE	0	0	0	U	U	U	U	U	U	U	U	U	U	U	U	U	U	U	U	U	U	U	U	U	U	U	U	U	U	U	U	U
aub	FBgn0000146	30124 (III)	FALSE	FALSE	VDRC	Scorer 1	3	TRUE	FALSE	0	0	0	U	U	U	U	U	U	U	U	U	U	U	U	U	U	U	U	U	U	U	U	U	U	U	U	U	U	U	U	U
aub	FBgn0000146	30124 (III)	FALSE	FALSE	VDRC	Scorer 4	4	FALSE	FALSE	0	0	1	0	0	1	0	0	0	0	0	0	-1	0	-1	1	0	0	1	1	1	0	0	0	0	0	0	1	0	0	1	0
aub	FBgn0000146	30124 (III)	FALSE	FALSE	VDRC	Scorer 1	4	FALSE	FALSE	0	0	1	0	0	1	0	0	0	1	0	0	-1	0	0	1	1	0	1	0	1	0	0	0	0	0	0	0	0	1	0	1
aub	FBgn0000146	30124 (III)	FALSE	FALSE	VDRC	Scorer 1	5	FALSE	FALSE	0	0	1	0	0	1	0	-1	1	0	0	0	0	1	0	0	1	1	0	1	0	1	0	0	0	0	1	0	0	1	0	0
aub	FBgn0000146	30124 (III)	FALSE	FALSE	VDRC	Scorer 4	5	FALSE	FALSE	0	0	1	0	0	1	-1	-1	1	0	0	0	0	0	-1	0	1	1	1	0	0	1	0	0	0	0	1	0	0	0	1	1
aub	FBgn0000146	30124 (III)	FALSE	FALSE	VDRC	Scorer 4	6	FALSE	FALSE	0	1	1	0	0	1	-1	-1	-1	0	0	0	-1	0	0	1	1	0	0	0	0	0	0	0	0	0	0	-1	0	0	0	1
aub	FBgn0000146	30124 (III)	FALSE	FALSE	VDRC	Scorer 1	6	FALSE	FALSE	0	1	1	-1	0	0	0	0	0	0	0	0	-1	0	0	0	1	0	0	0	0	0	0	0	0	0	1	0	0	1	0	1
aub	FBgn0000146	30124 (III)	FALSE	FALSE	VDRC	Scorer 4	7	FALSE	FALSE	0	0	1	0	1	1	1	0	1	0	U	U	0	0	0	0	1	1	0	0	0	1	0	0	0	0	0	-1	0	1	0	0
aub	FBgn0000146	30124 (III)	FALSE	FALSE	VDRC	Scorer 1	7	FALSE	FALSE	0	0	1	0	0	0	0	0	1	0	0	0	0	0	0	0	1	1	0	1	0	1	0	0	0	0	0	0	0	1	0	1
aub	FBgn0000146	30124 (III)	FALSE	FALSE	VDRC	Scorer 1	8	FALSE	FALSE	0	0	1	0	0	0	0	1	0	0	0	0	0	0	1	0	1	1	0	0	1	1	0	0	0	0	0	0	0	0	0	0
aub	FBgn0000146	30124 (III)	FALSE	FALSE	VDRC	Scorer 4	8	FALSE	FALSE	0	0	1	0	0	0	0	1	0	0	U	U	0	0	1	1	1	1	0	0	1	1	0	0	0	0	0	0	0	0	1	0
babo (1)	FBgn0011300	3825 (III)	FALSE	FALSE	VDRC	Scorer 2	1	FALSE	FALSE	0	0	1	1	1	1	0	0	0	1	0	0	0	1	0	1	0	0	1	0	1	1	0	0	0	0	0	1	0	2	0	0
babo (1)	FBgn0011300	3825 (III)	FALSE	FALSE	VDRC	Scorer 7	1	FALSE	FALSE	0	0	1	0	0	-1	0	0	1	1	0	0	-1	0	-1	0	2	1	1	0	1	1	1	1	1	0	0	1	0	1	-1	1
babo (1)	FBgn0011300	3825 (III)	FALSE	FALSE	VDRC	Scorer 7	2	FALSE	FALSE	0	0	1	0	0	0	0	0	-1	1	0	0	0	0	-1	0	1	1	1	1	1	1	1	1	0	0	0	0	1	0	-1	1
babo (1)	FBgn0011300	3825 (III)	FALSE	FALSE	VDRC	Scorer 2	2	FALSE	FALSE	0	0	1	1	1	0	-1	0	0	0	U	U	0	0	0	0	0	0	0	0	0	1	0	0	0	0	0	0	1	0	0	0
babo (1)	FBgn0011300	3825 (III)	FALSE	FALSE	VDRC	Scorer 7	3	FALSE	FALSE	0	0	2	0	0	0	0	0	-1	1	0	0	0	0	-1	0	1	1	1	1	1	1	1	1	0	0	0	1	1	0	-1	1
babo (1)	FBgn0011300	3825 (III)	FALSE	FALSE	VDRC	Scorer 2	3	FALSE	FALSE	0	0	2	1	0	0	-1	0	0	0	0	0	0	1	0	0	0	0	0	0	0	0	0	0	0	0	1	0	1	1	0	0
babo (1)	FBgn0011300	3825 (III)	FALSE	FALSE	VDRC	Scorer 2	4	FALSE	FALSE	0	0	1	1	1	0	-1	1	0	0	0	1	0	0	0	0	0	0	0	0	0	0	0	0	0	U	1	0	1	0	0	0
babo (1)	FBgn0011300	3825 (III)	FALSE	FALSE	VDRC	Scorer 7	4	FALSE	FALSE	0	0	1	0	1	0	-1	1	0	1	0	0	0	0	-1	0	0	1	1	1	1	1	1	1	1	0	0	1	1	0	-1	1
babo (1)	FBgn0011300	3825 (III)	FALSE	FALSE	VDRC	Scorer 2	5	FALSE	FALSE	0	0	1	-1	-1	0	-1	0	0	0	1	1	-1	2	0	0	0	0	0	0	0	0	0	0	0	0	0	0	1	0	0	0
babo (1)	FBgn0011300	3825 (III)	FALSE	FALSE	VDRC	Scorer 7	5	FALSE	FALSE	0	0	1	0	1	0	-1	1	0	1	0	0	0	0	-1	0	0	1	1	1	1	1	1	1	1	0	0	1	1	1	-1	1
babo (2)	FBgn0011300	853 (III)	FALSE	FALSE	VDRC	Scorer 2	1	FALSE	TRUE	0	0	0	U	U	U	U	U	U	U	U	U	U	U	U	U	U	U	U	U	U	U	U	U	U	U	U	U	U	U	U	U
babo (2)	FBgn0011300	853 (III)	FALSE	FALSE	VDRC	Scorer 7	2	FALSE	FALSE	0	1	1	-1	0	0	0	0	-1	1	0	0	-1	0	0	1	1	1	0	0	0	0	0	0	0	0	0	-2	1	0	0	1
babo (2)	FBgn0011300	853 (III)	FALSE	FALSE	VDRC	Scorer 2	2	FALSE	FALSE	0	1	1	0	0	0	0	1	0	0	0	1	0	0	0	0	0	0	0	0	0	0	0	0	0	0	1	0	U	0	0	0
babo (2)	FBgn0011300	853 (III)	FALSE	FALSE	VDRC	Scorer 7	3	FALSE	FALSE	0	0	1	-1	0	0	-1	0	-1	1	0	0	-1	0	1	0	0	1	0	1	0	0	0	0	0	0	0	-2	1	0	0	1
babo (2)	FBgn0011300	853 (III)	FALSE	FALSE	VDRC	Scorer 2	3	FALSE	FALSE	0	0	1	0	1	1	0	-1	0	0	0	1	0	0	0	0	2	0	0	0	0	0	0	0	0	1	0	0	U	0	0	0
babo (2)	FBgn0011300	853 (III)	FALSE	FALSE	VDRC	Scorer 7	4	FALSE	FALSE	0	0	1	-2	-1	-1	-1	-1	-1	1	0	0	-2	0	1	0	1	1	0	0	0	0	0	0	0	0	0	0	1	0	-1	1
babo (2)	FBgn0011300	853 (III)	FALSE	FALSE	VDRC	Scorer 2	4	FALSE	FALSE	0	0	1	-1	-1	0	0	-1	0	0	0	0	-1	1	0	0	0	0	0	0	0	0	0	0	0	0	1	0	U	0	0	1
babo (2)	FBgn0011300	853 (III)	FALSE	FALSE	VDRC	Scorer 2	5	FALSE	FALSE	0	0	1	-1	-1	-1	-1	-1	0	0	1	1	-1	1	0	0	0	0	0	0	0	0	0	0	0	0	0	0	U	1	0	0
babo (2)	FBgn0011300	853 (III)	FALSE	FALSE	VDRC	Scorer 7	5	FALSE	FALSE	0	0	1	-2	-1	-1	-1	0	1	1	1	1	0	1	1	1	1	1	0	0	1	0	0	0	0	0	0	0	0	0	-1	1
babo (2)	FBgn0011300	853 (III)	FALSE	FALSE	VDRC	Scorer 7	6	FALSE	FALSE	0	0	1	0	0	0	0	0	-1	1	0	0	0	0	-1	0	1	0	0	0	0	0	0	0	0	1	0	-2	0	0	0	1
babo (2)	FBgn0011300	853 (III)	FALSE	FALSE	VDRC	Scorer 2	6	FALSE	FALSE	0	0	1	0	1	1	0	-1	0	0	0	0	-1	2	0	0	0	0	0	0	0	U	0	0	0	0	0	0	U	0	0	0
Bap170 (1)	FBgn0042085	3274R-2 (III)	FALSE	FALSE	NIG	Scorer 5	1	FALSE	FALSE	1	0	1	-1	0	0	-1	0	-1	0	1	1	-2	1	0	0	0	-1	0	0	0	1	0	0	0	0	1	-1	0	1	0	0
Bap170 (1)	FBgn0042085	3274R-2 (III)	FALSE	FALSE	NIG	Scorer 1	1	FALSE	FALSE	1	0	1	-2	-1	0	-1	-1	0	0	1	0	-1	0	0	0	0	0	0	0	0	0	0	0	0	0	0	0	0	0	0	0
Bap170 (1)	FBgn0042085	3274R-2 (III)	FALSE	FALSE	NIG	Scorer 5	2	FALSE	FALSE	0	1	1	-2	-1	1	-1	-1	0	0	1	1	0	1	0	1	1	0	0	0	0	0	0	0	0	0	0	-1	0	0	0	0
Bap170 (1)	FBgn0042085	3274R-2 (III)	FALSE	FALSE	NIG	Scorer 1	2	FALSE	FALSE	0	1	1	0	0	0	0	0	0	0	0	1	-1	1	0	1	1	0	0	0	0	0	0	0	0	0	0	0	0	1	0	0
Bap170 (1)	FBgn0042085	3274R-2 (III)	FALSE	FALSE	NIG	Scorer 5	3	FALSE	FALSE	0	0	1	1	0	-1	-1	1	0	0	1	1	-1	1	1	0	1	0	1	1	1	0	1	1	1	0	2	1	0	1	0	0
Bap170 (1)	FBgn0042085	3274R-2 (III)	FALSE	FALSE	NIG	Scorer 1	3	FALSE	FALSE	0	0	1	0	0	0	-1	1	1	0	0	1	0	2	0	0	2	0	1	0	1	0	0	0	1	0	1	1	0	1	0	0
Bap170 (1)	FBgn0042085	3274R-2 (III)	FALSE	FALSE	NIG	Scorer 5	4	FALSE	FALSE	0	0	1	0	0	0	-1	2	-1	0	0	1	1	1	0	0	0	-1	0	0	1	0	1	0	0	0	1	1	0	2	0	0
Bap170 (1)	FBgn0042085	3274R-2 (III)	FALSE	FALSE	NIG	Scorer 1	4	FALSE	FALSE	0	0	1	0	0	0	0	1	1	0	0	1	-1	1	0	0	2	0	0	0	1	1	0	0	1	0	0	1	0	2	0	0
Bap170 (1)	FBgn0042085	3274R-2 (III)	FALSE	FALSE	NIG	Scorer 5	5	FALSE	FALSE	0	0	1	0	-1	0	-1	2	0	0	1	0	-2	1	0	0	1	0	0	0	1	0	1	1	0	0	1	1	0	2	0	0
Bap170 (1)	FBgn0042085	3274R-2 (III)	FALSE	FALSE	NIG	Scorer 1	5	FALSE	FALSE	0	0	1	-1	-1	0	-1	1	1	0	1	1	-1	1	0	0	2	0	0	0	1	0	0	0	1	0	0	1	0	2	0	0
Bap170 (1)	FBgn0042085	3274R-2 (III)	FALSE	FALSE	NIG	Scorer 5	6	FALSE	FALSE	0	0	1	0	0	1	-1	-1	0	0	1	0	0	1	-1	0	0	0	0	1	0	0	0	1	0	0	1	0	0	0	0	0
Bap170 (1)	FBgn0042085	3274R-2 (III)	FALSE	FALSE	NIG	Scorer 1	6	FALSE	FALSE	0	0	1	0	0	0	-1	0	0	0	1	0	0	1	0	0	2	0	0	0	1	0	0	0	0	0	0	1	0	1	0	0
Bap170 (2)	FBgn0042085	34582 (III)	FALSE	FALSE	VDRC	Scorer 2	1	FALSE	FALSE	0	0	1	0	0	0	0	0	0	0	0	0	-1	1	0	0	0	0	0	0	0	0	0	0	0	0	0	0	1	0	0	0
Bap170 (2)	FBgn0042085	34582 (III)	FALSE	FALSE	VDRC	Scorer 7	1	FALSE	FALSE	0	0	1	1	0	0	0	1	0	1	0	0	0	0	-1	1	0	2	1	1	1	1	1	1	1	0	0	1	1	0	-1	1
Bap170 (2)	FBgn0042085	34582 (III)	FALSE	FALSE	VDRC	Scorer 7	2	FALSE	FALSE	0	0	1	1	0	0	-1	0	0	1	0	0	0	0	-1	1	0	2	1	1	1	0	1	1	1	0	0	1	1	0	-1	1
Bap170 (2)	FBgn0042085	34582 (III)	FALSE	FALSE	VDRC	Scorer 2	2	FALSE	FALSE	0	0	1	1	1	0	1	1	1	0	0	0	-1	1	0	0	0	0	0	0	0	0	0	0	0	0	1	0	1	0	0	0
Bap170 (2)	FBgn0042085	34582 (III)	FALSE	FALSE	VDRC	Scorer 7	3	FALSE	FALSE	0	0	1	-1	-1	-1	-1	0	0	1	0	0	0	0	-1	1	1	1	0	1	1	0	1	1	1	1	0	-3	0	1	-1	1
Bap170 (2)	FBgn0042085	34582 (III)	FALSE	FALSE	VDRC	Scorer 2	3	FALSE	FALSE	0	0	1	-1	-1	0	-1	0	0	0	0	0	-2	2	1	1	1	-1	0	0	0	0	0	0	0	0	1	0	0	1	0	1
Bap170 (2)	FBgn0042085	34582 (III)	FALSE	FALSE	VDRC	Scorer 2	4	FALSE	FALSE	0	0	1	0	0	0	0	0	0	0	0	0	-1	1	0	0	0	0	0	0	1	0	0	0	0	0	0	1	1	1	0	0
Bap170 (2)	FBgn0042085	34582 (III)	FALSE	FALSE	VDRC	Scorer 7	4	FALSE	FALSE	0	0	1	1	1	0	0	0	1	0	0	0	0	0	-1	1	1	2	1	1	1	0	1	1	1	1	1	-3	0	1	-1	1
Bap170 (2)	FBgn0042085	34582 (III)	FALSE	FALSE	VDRC	Scorer 2	5	FALSE	FALSE	0	0	1	0	-1	-1	0	0	0	0	0	0	-1	2	2	1	1	0	0	0	0	0	0	0	0	0	1	1	0	1	0	0
Bap170 (2)	FBgn0042085	34582 (III)	FALSE	FALSE	VDRC	Scorer 7	5	FALSE	FALSE	0	0	1	0	0	0	0	0	0	1	0	0	-1	1	0	1	1	1	1	U	1	1	1	1	1	1	1	-3	0	1	-1	1
Baz	FBgn0000163	5055R-1 (III)	TRUE	FALSE	NIG	Scorer 1	1	FALSE	FALSE	0	0	1	0	0	0	0	0	0	1	0	0	0	0	0	0	1	0	1	0	1	0	0	0	0	0	0	1	0	0	1	0
Baz	FBgn0000163	5055R-1 (III)	TRUE	FALSE	NIG	Scorer 3	1	FALSE	FALSE	0	0	1	1	0	1	1	0	1	1	0	0	-1	0	-1	0	0	1	0	0	1	1	0	0	1	0	0	0	0	-1	0	0
Baz	FBgn0000163	5055R-1 (III)	TRUE	FALSE	NIG	Scorer 3	2	FALSE	FALSE	0	0	1	-1	0	0	1	1	0	0	U	U	-1	1	0	0	1	1	0	0	0	0	0	0	0	0	0	0	0	1	0	0
Baz	FBgn0000163	5055R-1 (III)	TRUE	FALSE	NIG	Scorer 1	2	FALSE	FALSE	0	0	1	-1	0	0	0	1	1	0	0	0	-1	0	0	1	2	0	0	0	0	0	0	0	0	0	0	0	0	1	0	0
Baz	FBgn0000163	5055R-1 (III)	TRUE	FALSE	NIG	Scorer 1	3	FALSE	FALSE	0	0	1	0	1	-1	0	1	1	1	0	0	0	0	0	0	0	0	0	0	1	0	0	0	0	0	1	0	0	0	1	0
Baz	FBgn0000163	5055R-1 (III)	TRUE	FALSE	NIG	Scorer 3	3	FALSE	FALSE	0	0	1	2	1	0	1	0	1	0	U	U	-1	0	-1	0	0	0	1	0	0	1	0	0	0	0	0	0	0	0	0	1
Baz	FBgn0000163	5055R-1 (III)	TRUE	FALSE	NIG	Scorer 1	4	FALSE	FALSE	0	0	1	-1	-1	0	-1	0	-1	0	0	0	0	0	0	0	0	0	0	0	1	0	0	0	0	0	0	0	0	0	0	0
Baz	FBgn0000163	5055R-1 (III)	TRUE	FALSE	NIG	Scorer 3	4	FALSE	FALSE	0	0	1	-1	0	0	-2	-1	-1	0	U	U	-1	0	0	0	-1	0	1	0	0	U	0	0	0	0	0	0	0	-1	1	0
Baz	FBgn0000163	5055R-1 (III)	TRUE	FALSE	NIG	Scorer 1	6	FALSE	FALSE	0	0	1	-1	0	0	0	0	-1	0	1	1	-1	0	0	0	1	0	0	0	0	0	0	0	0	0	0	0	0	1	0	0
Baz	FBgn0000163	5055R-1 (III)	TRUE	FALSE	NIG	Scorer 3	6	FALSE	FALSE	0	0	1	0	0	0	-1	0	0	1	0	1	-1	0	0	0	0	0	1	0	0	0	0	0	0	0	0	0	0	0	0	1
Baz	FBgn0000163	5055R-1 (III)	TRUE	FALSE	NIG	Scorer 3	7	FALSE	TRUE	0	0	0	U	U	U	U	U	U	U	U	U	U	U	U	U	U	U	U	U	U	U	U	U	U	U	U	U	U	U	U	U
bbg	FBgn0087007	15974 (III)	FALSE	FALSE	VDRC	Scorer 1	1	FALSE	TRUE	0	0	0	U	U	U	U	U	U	U	U	U	U	U	U	U	U	U	U	U	U	U	U	U	U	U	U	U	U	U	U	U
bbg	FBgn0087007	15974 (III)	FALSE	FALSE	VDRC	Scorer 6	2	FALSE	FALSE	0	0	1	0	0	0	0	1	1	0	1	0	0	0	0	0	2	1	0	0	0	0	0	0	0	0	2	0	0	0	0	0
bbg	FBgn0087007	15974 (III)	FALSE	FALSE	VDRC	Scorer 5	2	FALSE	FALSE	0	0	1	0	0	0	-2	2	1	0	1	0	0	0	-1	1	0	0	0	0	0	0	0	0	0	0	0	0	1	0	0	1
bbg	FBgn0087007	15974 (III)	FALSE	FALSE	VDRC	Scorer 6	3	FALSE	FALSE	0	0	1	1	1	0	0	2	0	0	1	0	0	1	0	0	1	0	0	0	0	1	0	0	0	0	3	-2	0	0	1	0
bbg	FBgn0087007	15974 (III)	FALSE	FALSE	VDRC	Scorer 5	3	FALSE	FALSE	0	0	1	1	1	1	0	2	1	0	1	0	-1	2	1	1	1	0	0	0	0	0	0	0	0	1	2	-2	1	1	1	0
bbg	FBgn0087007	15974 (III)	FALSE	FALSE	VDRC	Scorer 5	4	FALSE	FALSE	0	0	1	0	1	1	-2	-1	-1	0	1	0	-1	1	0	0	0	-1	0	0	0	0	0	0	0	0	0	0	0	0	1	0
bbg	FBgn0087007	15974 (III)	FALSE	FALSE	VDRC	Scorer 6	4	FALSE	FALSE	0	0	1	0	0	0	-1	0	0	0	0	0	-2	0	0	0	1	1	0	0	0	0	0	0	0	0	0	-2	0	0	1	0
bbg	FBgn0087007	15974 (III)	FALSE	FALSE	VDRC	Scorer 5	5	FALSE	FALSE	0	0	1	1	1	1	0	1	1	0	1	0	-2	0	1	1	0	0	0	0	0	0	0	0	0	0	0	-1	0	0	0	0
bbg	FBgn0087007	15974 (III)	FALSE	FALSE	VDRC	Scorer 6	6	FALSE	FALSE	0	0	1	1	0	0	-1	0	0	0	0	0	1	1	0	0	1	0	0	0	0	0	0	0	0	0	0	0	1	0	0	0
bbg	FBgn0087007	15974 (III)	FALSE	FALSE	VDRC	Scorer 5	6	FALSE	FALSE	0	0	1	0	0	1	-2	1	1	0	0	0	0	1	0	0	1	0	0	0	0	0	0	0	0	0	1	0	1	0	0	0
bbg	FBgn0087007	15974 (III)	FALSE	FALSE	VDRC	Scorer 6	7	FALSE	FALSE	0	1	1	1	0	0	0	0	-1	0	1	0	0	1	0	1	0	0	1	0	0	0	0	0	0	0	0	0	0	1	0	0
bbg	FBgn0087007	15974 (III)	FALSE	FALSE	VDRC	Scorer 5	7	FALSE	FALSE	0	1	1	0	0	0	0	0	-1	0	1	1	0	1	0	1	1	0	0	0	0	0	0	0	0	0	1	0	0	1	0	0
bbg	FBgn0087007	15974 (III)	FALSE	FALSE	VDRC	Scorer 5	8	TRUE	FALSE	0	0	0	U	U	U	U	U	U	U	U	U	U	U	U	U	U	U	U	U	U	U	U	U	U	U	U	U	U	U	U	U
Bcl2 (debcl) (1)	FBgn0029131	47515 (III)	TRUE	FALSE	VDRC	Scorer 3	5	FALSE	FALSE	0	0	2	0	0	0	0	-1	0	0	0	0	-1	0	0	U	1	0	1	0	1	0	1	0	0	0	0	0	0	1	0	0
Bcl2 (debcl) (1)	FBgn0029131	47515 (III)	TRUE	FALSE	VDRC	Scorer 1	1	FALSE	FALSE	0	0	1	2	1	0	0	0	0	0	0	1	0	1	0	0	1	0	1	0	1	0	1	0	0	0	1	1	0	1	0	0
Bcl2 (debcl) (1)	FBgn0029131	47515 (III)	TRUE	FALSE	VDRC	Scorer 3	1	FALSE	FALSE	0	0	1	2	2	1	-1	0	1	0	0	0	0	1	0	0	2	1	1	0	0	1	0	0	0	0	1	1	0	1	1	0
Bcl2 (debcl) (1)	FBgn0029131	47515 (III)	TRUE	FALSE	VDRC	Scorer 1	2	FALSE	FALSE	0	0	2	0	0	0	0	0	0	1	0	0	0	0	0	0	1	0	1	0	1	0	0	0	0	0	0	1	0	1	0	0
Bcl2 (debcl) (1)	FBgn0029131	47515 (III)	TRUE	FALSE	VDRC	Scorer 3	2	FALSE	FALSE	0	0	2	0	0	0	-1	0	1	1	U	U	0	0	1	0	1	1	1	0	0	0	0	0	0	0	0	1	0	0	1	0
Bcl2 (debcl) (1)	FBgn0029131	47515 (III) GD	TRUE	FALSE	VDRC	Scorer 1	3	FALSE	FALSE	0	0	2	0	0	0	0	-1	0	0	0	0	-1	0	0	U	1	0	1	0	1	0	1	0	0	0	0	0	0	1	0	0
Bcl2 (debcl) (1)	FBgn0029131	47515 (III)	TRUE	FALSE	VDRC	Scorer 3	3	FALSE	FALSE	0	0	2	-1	-1	0	0	-1	0	0	0	0	0	0	0	0	0	1	1	0	1	0	0	0	0	0	0	0	0	0	1	1
Bcl2 (debcl) (1)	FBgn0029131	47515 (III)	TRUE	FALSE	VDRC	Scorer 3	4	FALSE	FALSE	0	0	1	2	2	0	1	-1	0	1	0	1	0	0	0	1	0	1	1	0	0	1	0	0	0	0	0	1	0	0	0	0
Bcl2 (debcl) (1)	FBgn0029131	47515 (III)	TRUE	FALSE	VDRC	Scorer 1	4	FALSE	FALSE	0	0	1	2	2	0	1	-1	0	0	0	0	0	0	0	0	1	0	1	0	1	0	1	1	0	0	0	1	0	1	0	0
Bcl2 (debcl) (1)	FBgn0029131	47515 (III)	TRUE	FALSE	VDRC	Scorer 3	5	FALSE	FALSE	0	0	1	1	1	1	0	-1	1	0	0	0	0	0	1	0	1	0	0	0	0	0	0	0	0	0	0	-2	0	0	0	0
Bcl2 (debcl) (1)	FBgn0029131	47515 (III)	TRUE	FALSE	VDRC	Scorer 1	5	FALSE	FALSE	0	0	1	1	1	0	0	-1	1	1	0	1	0	0	0	1	1	0	0	0	0	0	0	0	0	0	0	0	0	1	0	0
Bcl2 (debcl) (2)	FBgn0029131	12397R-3 (III)	TRUE	FALSE	NIG	Scorer 3	1	FALSE	FALSE	0	0	1	-1	0	1	-1	-1	-1	0	U	U	1	0	0	0	0	0	0	0	1	0	0	0	0	0	0	0	0	0	0	0
Bcl2 (debcl) (2)	FBgn0029131	12397R-3 (III)	TRUE	FALSE	NIG	Scorer 1	1	FALSE	FALSE	0	0	1	-1	0	1	0	0	-1	0	0	0	0	0	0	1	1	0	0	0	0	0	0	0	0	0	0	0	0	1	0	0
Bcl2 (debcl) (2)	FBgn0029131	12397R-3 (III)	TRUE	FALSE	NIG	Scorer 3	2	FALSE	FALSE	0	0	1	-1	0	1	0	0	0	1	0	1	-1	0	0	0	0	1	0	0	1	0	0	0	0	0	0	0	0	0	1	0
Bcl2 (debcl) (2)	FBgn0029131	12397R-3 (III)	TRUE	FALSE	NIG	Scorer 1	2	FALSE	FALSE	0	0	1	-1	0	0	0	0	0	0	0	0	-1	0	0	0	1	1	0	0	0	0	0	0	0	0	0	0	0	1	1	0
Bcl2 (debcl) (2)	FBgn0029131	12397R-3 (III)	TRUE	FALSE	NIG	Scorer 1	3	FALSE	FALSE	0	0	1	0	1	0	1	0	1	0	0	0	-1	0	0	0	1	0	0	0	0	1	0	0	0	0	0	0	0	1	0	0
Bcl2 (debcl) (2)	FBgn0029131	12397R-3 (III)	TRUE	FALSE	NIG	Scorer 3	3	FALSE	FALSE	0	0	1	1	1	0	1	0	1	0	1	0	-1	0	0	0	0	1	0	0	0	1	0	0	0	0	0	0	0	0	1	1
Bcl2 (debcl) (2)	FBgn0029131	12397R-3 (III)	TRUE	FALSE	NIG	Scorer 1	4	FALSE	FALSE	0	0	1	-2	-1	-1	-1	-1	0	0	0	0	-1	1	0	0	2	0	0	1	0	1	0	0	0	0	1	0	0	2	0	0
Bcl2 (debcl) (2)	FBgn0029131	12397R-3 (III)	TRUE	FALSE	NIG	Scorer 3	4	FALSE	FALSE	0	0	1	-2	-1	-1	-1	0	0	0	U	U	U	0	0	0	0	0	0	0	0	1	0	0	0	0	1	0	0	0	1	0
Bcl2 (debcl) (2)	FBgn0029131	12397R-3 (III)	TRUE	FALSE	NIG	Scorer 1	5	FALSE	FALSE	0	0	1	-1	0	0	0	0	1	1	0	0	0	1	0	0	1	0	0	0	0	0	0	0	0	0	0	0	0	1	0	0
Bcl2 (debcl) (2)	FBgn0029131	12397R-3 (III)	TRUE	FALSE	NIG	Scorer 3	5	FALSE	FALSE	0	0	1	-1	0	0	0	0	1	0	0	0	0	1	1	1	1	0	0	0	0	1	0	0	0	0	0	0	0	1	1	0
bdl	FBgn0028482	31974 (III)	FALSE	FALSE	Bloomington	Scorer 1	1	FALSE	FALSE	0	0	1	0	0	0	0	0	0	0	1	0	-1	0	0	0	1	2	0	0	1	0	0	0	0	0	0	0	1	0	0	0
bdl	FBgn0028482	31974 (III)	FALSE	FALSE	Bloomington	Scorer 6	1	FALSE	FALSE	0	0	1	0	0	0	-1	1	1	1	1	0	0	0	0	0	2	1	0	0	1	0	0	0	0	0	0	0	1	1	0	0
bdl	FBgn0028482	31974 (III)	FALSE	FALSE	Bloomington	Scorer 6	2	FALSE	FALSE	0	0	1	0	0	0	0	-1	-1	0	U	U	-1	0	0	0	1	0	0	0	0	0	0	0	0	0	0	0	0	1	0	0
bdl	FBgn0028482	31974 (III)	FALSE	FALSE	Bloomington	Scorer 1	2	FALSE	FALSE	0	0	1	-1	0	0	1	-1	0	0	0	0	-1	0	0	1	1	0	0	0	0	0	0	0	0	0	0	0	0	1	0	0
bdl	FBgn0028482	31974 (III)	FALSE	FALSE	Bloomington	Scorer 6	3	FALSE	TRUE	0	0	0	U	U	U	U	U	U	U	U	U	U	U	U	U	U	U	U	U	U	U	U	U	U	U	U	U	U	U	U	U
bdl	FBgn0028482	31974 (III)	FALSE	FALSE	Bloomington	Scorer 6	4	FALSE	TRUE	0	0	0	U	U	U	U	U	U	U	U	U	U	U	U	U	U	U	U	U	U	U	U	U	U	U	U	U	U	U	U	U
bdl	FBgn0028482	31974 (III)	FALSE	FALSE	Bloomington	Scorer 6	5	FALSE	FALSE	0	0	1	0	0	0	-1	0	0	0	0	0	-1	0	0	0	1	0	0	0	1	0	1	0	0	0	0	0	0	1	0	0
bdl	FBgn0028482	31974 (III)	FALSE	FALSE	Bloomington	Scorer 1	5	FALSE	FALSE	0	0	1	-1	0	0	0	0	0	0	0	0	-1	0	0	0	1	1	1	0	1	0	0	0	1	0	0	0	0	1	0	0
bdl	FBgn0028482	31974 (III)	FALSE	FALSE	Bloomington	Scorer 1	6	FALSE	FALSE	0	0	1	0	0	0	1	0	-1	0	1	0	-1	0	0	1	0	0	0	1	0	0	0	0	0	0	0	0	0	0	0	0
bdl	FBgn0028482	31974 (III)	FALSE	FALSE	Bloomington	Scorer 6	6	FALSE	FALSE	0	0	1	0	0	1	0	0	1	0	1	0	0	0	-1	0	0	1	0	0	0	0	0	0	0	0	0	1	0	0	0	0
bdl	FBgn0028482	31974 (III)	FALSE	FALSE	Bloomington	Scorer 1	7	FALSE	FALSE	0	0	1	0	0	0	0	0	0	0	0	0	0	0	0	1	1	0	0	1	1	0	0	0	0	0	0	0	0	1	0	0
bdl	FBgn0028482	31974 (III)	FALSE	FALSE	Bloomington	Scorer 6	7	FALSE	FALSE	0	0	1	0	0	0	0	-1	0	0	0	0	0	0	0	1	2	1	0	1	1	0	0	0	1	0	0	1	0	1	0	0
Beclin-1 (Atg6) (1)	FBgn0264325	22122 (III)	TRUE	FALSE	VDRC	Scorer 1	1	FALSE	FALSE	0	0	1	-1	0	0	-1	0	1	0	0	0	0	1	0	1	0	0	0	0	0	0	0	0	0	0	0	0	0	0	0	0
Beclin-1 (Atg6) (1)	FBgn0264325	22122 (III)	TRUE	FALSE	VDRC	Scorer 3	1	FALSE	FALSE	0	0	1	-1	0	0	-1	0	1	1	U	U	0	0	-1	1	-1	1	0	0	0	0	0	0	0	0	0	0	0	-1	1	0
Beclin-1 (Atg6) (1)	FBgn0264325	22122 (III)	TRUE	FALSE	VDRC	Scorer 1	2	FALSE	FALSE	0	0	1	-1	0	0	0	0	0	1	0	0	-1	0	0	0	1	0	0	0	0	0	0	0	0	0	0	0	0	1	0	0
Beclin-1 (Atg6) (1)	FBgn0264325	22122 (III)	TRUE	FALSE	VDRC	Scorer 3	2	FALSE	FALSE	0	0	1	-1	0	0	-1	0	0	1	U	U	-1	0	1	0	1	1	0	0	0	0	0	0	0	0	0	0	0	1	1	0
Beclin-1 (Atg6) (1)	FBgn0264325	22122 (III)	TRUE	FALSE	VDRC	Scorer 1	3	FALSE	FALSE	0	0	1	-2	-1	0	-1	0	0	0	0	0	-1	1	0	0	1	0	0	0	0	0	0	0	0	0	0	0	0	0	1	0
Beclin-1 (Atg6) (1)	FBgn0264325	22122 (III)	TRUE	FALSE	VDRC	Scorer 3	3	FALSE	FALSE	0	0	1	-2	-1	1	-1	0	0	0	0	0	0	0	0	0	0	0	0	0	1	0	0	0	0	0	0	0	0	0	1	0
Beclin-1 (Atg6) (1)	FBgn0264325	22122 (III)	TRUE	FALSE	VDRC	Scorer 3	4	FALSE	FALSE	0	0	1	0	0	1	-1	1	0	0	1	0	-1	1	1	0	1	0	1	0	0	0	0	0	0	0	1	0	0	1	1	0
Beclin-1 (Atg6) (1)	FBgn0264325	22122 (III)	TRUE	FALSE	VDRC	Scorer 1	4	FALSE	FALSE	0	0	1	0	0	1	-1	1	0	0	1	0	-1	1	0	0	1	0	1	0	1	0	0	0	0	0	1	0	0	1	1	0
Beclin-1 (Atg6) (1)	FBgn0264325	22122 (III)	TRUE	FALSE	VDRC	Scorer 1	5	FALSE	FALSE	0	0	1	0	0	1	-1	0	0	0	1	0	0	0	0	0	1	0	1	0	1	0	0	0	0	0	0	0	0	0	1	0
Beclin-1 (Atg6) (1)	FBgn0264325	22122 (III)	TRUE	FALSE	VDRC	Scorer 3	5	FALSE	FALSE	0	0	1	-1	0	1	-2	-1	1	0	1	0	0	0	1	0	1	1	1	1	0	U	0	0	0	0	1	0	0	1	1	0
Beclin-1 (Atg6) (2)	FBgn0264325	5429R-1 (III)	TRUE	FALSE	NIG	Scorer 2	1	FALSE	FALSE	0	0	1	-1	-1	-1	0	0	0	0	0	1	0	0	0	0	0	0	0	0	0	0	0	0	0	0	0	0	0	0	0	1
Beclin-1 (Atg6) (2)	FBgn0264325	5429R-1 (III)	TRUE	FALSE	NIG	Scorer 3	10	FALSE	FALSE	0	0	1	0	0	0	-2	0	1	0	1	1	U	1	2	0	2	1	1	0	1	0	0	0	0	0	0	-1	0	0	1	0
Beclin-1 (Atg6) (2)	FBgn0264325	5429R-1 (III)	TRUE	FALSE	NIG	Scorer 2	2	FALSE	FALSE	0	0	1	-1	0	0	1	0	0	0	1	0	0	0	0	0	0	1	0	0	0	0	0	0	0	0	0	0	0	0	0	1
Beclin-1 (Atg6) (2)	FBgn0264325	5429R-1 (III)	TRUE	FALSE	NIG	Scorer 2	3	FALSE	FALSE	0	0	1	-1	-1	-1	0	0	-1	1	0	1	-1	1	0	1	1	0	0	0	0	0	0	0	0	0	1	0	0	1	0	1
Beclin-1 (Atg6) (2)	FBgn0264325	5429R-1 (III)	TRUE	FALSE	NIG	Scorer 2	4	FALSE	FALSE	0	0	1	2	2	0	0	-1	0	1	0	1	0	1	0	0	1	0	0	0	0	0	0	0	0	0	1	0	0	1	0	1
Beclin-1 (Atg6) (2)	FBgn0264325	5429R-1 (III)	TRUE	FALSE	NIG	Scorer 2	5	FALSE	FALSE	0	0	1	0	1	-1	0	1	1	0	0	0	0	0	0	0	0	0	0	1	0	0	0	0	0	0	0	0	1	0	0	0
Beclin-1 (Atg6) (2)	FBgn0264325	5429R-1 (III)	TRUE	FALSE	NIG	Scorer 3	6	FALSE	FALSE	0	0	1	0	0	1	1	0	1	1	1	0	0	0	0	0	-1	1	0	0	1	1	0	0	0	0	0	0	0	-1	1	0
Beclin-1 (Atg6) (2)	FBgn0264325	5429R-1 (III)	TRUE	FALSE	NIG	Scorer 3	7	FALSE	FALSE	0	0	2	0	0	0	1	-1	1	1	1	1	0	0	1	1	2	1	1	0	1	1	0	0	0	0	0	0	0	2	1	0
Beclin-1 (Atg6) (2)	FBgn0264325	5429R-1 (III)	TRUE	FALSE	NIG	Scorer 3	8	FALSE	FALSE	0	0	1	-1	0	1	-1	0	1	1	0	0	-1	0	1	0	1	1	0	0	0	0	0	0	0	0	0	0	0	1	1	0
Beclin-1 (Atg6) (2)	FBgn0264325	5429R-1 (III)	TRUE	FALSE	NIG	Scorer 3	9	FALSE	FALSE	0	0	2	-1	1	0	-1	0	1	0	1	0	0	1	1	0	1	1	1	0	1	1	0	0	0	0	0	0	0	1	1	0
bel	FBgn0263231	6299 (III)	FALSE	FALSE	VDRC	Scorer 2	1	FALSE	FALSE	0	0	1	-2	-1	-1	-2	-1	0	0	0	0	-2	2	-1	1	0	-1	1	0	0	0	0	0	0	0	0	0	0	2	0	0
bel	FBgn0263231	6299 (III)	FALSE	FALSE	VDRC	Scorer 7	1	FALSE	FALSE	0	0	1	-1	0	-1	0	-1	1	1	1	0	0	0	0	1	2	2	0	0	1	0	0	1	1	1	0	0	1	2	-1	1
bel	FBgn0263231	6299 (III)	FALSE	FALSE	VDRC	Scorer 2	2	FALSE	FALSE	0	0	1	-2	-1	1	-1	0	0	0	0	0	-2	2	0	0	0	-1	1	0	0	0	0	0	0	0	0	0	0	0	0	0
bel	FBgn0263231	6299 (III)	FALSE	FALSE	VDRC	Scorer 7	2	FALSE	FALSE	0	0	1	-2	-1	0	-1	-1	0	1	0	0	-1	0	0	1	1	1	1	1	1	0	1	1	1	0	0	0	0	0	0	1
bel	FBgn0263231	6299 (III)	FALSE	FALSE	VDRC	Scorer 7	3	FALSE	FALSE	0	0	1	-2	-1	-1	-1	-1	-1	0	0	0	-2	0	0	1	0	0	1	0	0	0	0	0	0	0	0	-3	0	0	-1	1
bel	FBgn0263231	6299 (III)	FALSE	FALSE	VDRC	Scorer 2	3	FALSE	FALSE	0	0	1	-2	-1	-1	-1	-1	0	0	0	0	-2	2	0	1	0	-1	0	0	0	0	0	0	0	0	0	-2	0	0	0	0
bel	FBgn0263231	6299 (III)	FALSE	FALSE	VDRC	Scorer 7	4	FALSE	FALSE	0	0	1	-2	-1	-1	-1	-1	-1	0	0	0	-1	0	0	1	1	0	1	1	1	0	0	1	1	1	0	-1	1	0	-2	1
bel	FBgn0263231	6299 (III)	FALSE	FALSE	VDRC	Scorer 2	4	FALSE	FALSE	0	0	1	-2	-1	-1	-1	-1	0	0	0	0	-1	2	0	1	0	-1	0	0	0	0	0	0	0	0	1	0	0	0	U	0
bel	FBgn0263231	6299 (III)	FALSE	FALSE	VDRC	Scorer 7	5	FALSE	FALSE	0	0	1	-2	-1	-1	-1	-1	0	1	0	0	-1	0	0	1	0	0	0	0	1	0	0	1	0	0	0	-3	0	0	-1	1
bel	FBgn0263231	6299 (III)	FALSE	FALSE	VDRC	Scorer 2	5	FALSE	FALSE	0	0	1	-2	-1	-1	-1	-1	0	0	0	0	-2	2	0	1	0	-1	1	0	0	0	0	0	0	0	1	0	0	0	0	1
bent	FBgn0005666	46252 (III)	FALSE	FALSE	VDRC	Scorer 5	1	FALSE	FALSE	0	0	1	-2	-1	-1	-2	1	-1	0	0	0	0	0	-1	0	-1	-1	0	0	0	0	0	0	0	0	0	-1	0	0	0	0
bent	FBgn0005666	46252 (III)	FALSE	FALSE	VDRC	Scorer 6	1	FALSE	FALSE	0	0	1	-1	-1	-1	-1	1	0	1	U	U	-1	0	0	0	0	0	0	0	0	0	0	0	0	0	0	-2	0	0	0	0
bent	FBgn0005666	46252 (III)	FALSE	FALSE	VDRC	Scorer 5	2	FALSE	FALSE	0	0	1	-1	0	-1	-2	-1	-1	0	1	0	-2	1	0	0	0	1	0	0	1	0	0	0	0	0	1	0	0	1	1	0
bent	FBgn0005666	46252 (III)	FALSE	FALSE	VDRC	Scorer 6	2	FALSE	FALSE	0	0	1	-1	0	0	-1	-1	-1	0	1	0	-1	0	0	1	2	1	0	0	0	0	0	0	0	0	0	-1	0	2	U	0
bent	FBgn0005666	46252 (III)	FALSE	FALSE	VDRC	Scorer 5	3	FALSE	FALSE	0	0	1	-1	0	1	-1	-1	-1	0	1	0	-1	0	0	0	2	0	0	0	0	0	0	0	0	0	0	0	1	1	0	0
bent	FBgn0005666	46252 (III)	FALSE	FALSE	VDRC	Scorer 6	3	FALSE	FALSE	0	0	1	0	0	0	0	-1	0	0	1	0	-1	0	0	0	2	1	0	0	0	0	0	0	0	0	0	-1	1	2	0	0
bent	FBgn0005666	46252 (III)	FALSE	FALSE	VDRC	Scorer 5	4	FALSE	FALSE	0	0	1	0	1	1	0	-1	-1	0	1	0	0	0	0	1	1	0	0	0	0	0	0	0	0	0	0	-1	0	0	0	0
bent	FBgn0005666	46252 (III)	FALSE	FALSE	VDRC	Scorer 6	4	FALSE	FALSE	0	0	1	1	1	1	0	-1	-1	1	1	0	1	0	0	1	2	1	0	0	0	0	0	0	0	0	0	-1	1	2	1	0
bent	FBgn0005666	46252 (III)	FALSE	FALSE	VDRC	Scorer 5	5	FALSE	FALSE	0	0	1	0	1	0	2	-1	-1	0	1	0	0	1	0	1	2	1	0	0	1	0	0	0	1	0	1	1	0	1	0	0
bent	FBgn0005666	46252 (III)	FALSE	FALSE	VDRC	Scorer 6	5	FALSE	FALSE	0	0	1	0	0	0	2	0	-1	0	1	1	0	1	0	U	2	1	1	0	1	1	0	0	0	1	0	0	0	2	0	0
Blimp-1 (1)	FBgn0035625	5249R-2 (III)	FALSE	FALSE	NIG	Scorer 5	1	FALSE	FALSE	0	1	1	0	0	-1	-1	1	-1	0	1	1	0	1	0	0	1	1	0	0	1	0	0	0	0	0	1	0	0	1	0	0
Blimp-1 (1)	FBgn0035625	5249R-2 (III)	FALSE	FALSE	NIG	Scorer 1	1	FALSE	FALSE	0	1	1	-1	0	0	0	0	1	0	1	1	-1	1	0	0	1	1	1	0	0	0	0	0	0	0	1	0	0	1	0	0
Blimp-1 (1)	FBgn0035625	5249R-2 (III)	FALSE	FALSE	NIG	Scorer 5	2	FALSE	FALSE	0	0	2	0	0	-1	0	1	-1	0	1	0	-1	2	1	0	1	1	0	0	1	0	1	0	0	0	2	0	0	1	0	0
Blimp-1 (1)	FBgn0035625	5249R-2 (III)	FALSE	FALSE	NIG	Scorer 1	2	FALSE	FALSE	0	0	2	-1	0	0	1	1	1	0	1	1	-2	1	0	0	2	0	0	0	1	0	0	0	0	0	1	0	0	2	1	0
Blimp-1 (1)	FBgn0035625	5249R-2 (III)	FALSE	FALSE	NIG	Scorer 5	3	FALSE	FALSE	0	0	1	-1	0	0	-1	-1	0	0	0	0	-2	1	0	0	0	0	0	0	0	0	0	0	0	0	1	-1	0	0	0	0
Blimp-1 (1)	FBgn0035625	5249R-2 (III)	FALSE	FALSE	NIG	Scorer 1	3	FALSE	FALSE	0	0	1	-1	-1	1	0	0	1	0	0	0	-1	1	0	0	1	0	0	0	1	0	0	0	0	0	0	0	0	0	0	0
Blimp-1 (1)	FBgn0035625	5249R-2 (III)	FALSE	FALSE	NIG	Scorer 5	4	FALSE	FALSE	0	0	1	1	1	1	-1	-1	-1	0	0	0	-1	1	1	0	1	1	0	0	0	0	0	0	0	0	1	-1	0	0	0	0
Blimp-1 (1)	FBgn0035625	5249R-2 (III)	FALSE	FALSE	NIG	Scorer 1	4	FALSE	FALSE	0	0	1	1	1	0	0	0	1	0	0	0	0	1	0	1	1	0	1	0	1	0	0	0	0	0	0	0	0	1	1	0
Blimp-1 (1)	FBgn0035625	5249R-2 (III)	FALSE	FALSE	NIG	Scorer 5	5	FALSE	FALSE	0	1	1	0	0	0	-1	-1	-1	0	1	0	-1	1	1	1	0	0	0	0	0	0	0	0	0	0	2	0	1	0	0	0
Blimp-1 (1)	FBgn0035625	5249R-2 (III)	FALSE	FALSE	NIG	Scorer 1	5	FALSE	FALSE	0	1	1	-1	0	0	-1	0	1	0	1	1	-1	1	0	0	1	0	1	0	1	0	0	0	0	0	0	0	0	1	0	0
Blimp-1 (2)	FBgn0035625	34978 (III)	FALSE	FALSE	VDRC	Scorer 2	1	FALSE	FALSE	0	1	1	1	1	-1	-1	1	0	0	0	1	-2	2	1	1	1	0	1	0	1	0	0	0	0	0	1	0	0	2	0	0
Blimp-1 (2)	FBgn0035625	34978 (III)	FALSE	FALSE	VDRC	Scorer 7	1	FALSE	FALSE	0	1	1	1	0	0	-1	1	0	1	0	0	-1	0	0	1	1	1	0	1	1	1	1	1	0	1	1	1	1	0	1	1
Blimp-1 (2)	FBgn0035625	34978 (III)	FALSE	FALSE	VDRC	Scorer 2	2	FALSE	FALSE	0	0	1	-2	-1	-1	U	2	0	1	1	0	-2	2	0	1	1	-1	0	0	0	0	0	0	0	1	1	-1	0	1	U	0
Blimp-1 (2)	FBgn0035625	34978 (III)	FALSE	FALSE	VDRC	Scorer 7	2	FALSE	FALSE	0	0	1	-2	-1	-1	-2	1	0	1	1	1	0	1	0	1	0	1	0	0	0	1	0	0	0	1	1	1	1	0	-2	1
Blimp-1 (2)	FBgn0035625	34978 (III)	FALSE	FALSE	VDRC	Scorer 2	3	FALSE	TRUE	0	0	0	U	U	U	U	U	U	U	U	U	U	U	U	U	U	U	U	U	U	U	U	U	U	U	U	U	U	U	U	U
Blimp-1 (2)	FBgn0035625	34978 (III)	FALSE	FALSE	VDRC	Scorer 7	4	FALSE	FALSE	1	1	1	-2	-1	0	-2	-1	-1	1	0	0	0	0	-1	0	0	0	0	0	0	0	0	0	0	0	0	0	0	0	-2	1
Blimp-1 (2)	FBgn0035625	34978 (III)	FALSE	FALSE	VDRC	Scorer 2	4	FALSE	FALSE	1	1	1	-2	-1	-1	-1	0	0	0	0	0	-2	2	0	0	0	-1	0	0	0	0	0	0	0	0	1	U	0	0	1	0
Blimp-1 (2)	FBgn0035625	34978 (III)	FALSE	FALSE	VDRC	Scorer 7	5	FALSE	FALSE	0	1	1	-1	0	0	0	1	-1	1	0	0	0	0	-1	1	1	1	0	1	1	1	1	1	0	1	1	1	0	1	1	1
Blimp-1 (2)	FBgn0035625	34978 (III)	FALSE	FALSE	VDRC	Scorer 2	5	FALSE	FALSE	0	1	1	0	1	-1	-1	-1	0	0	0	0	-2	2	1	1	2	0	1	0	0	1	0	0	0	0	3	-3	0	2	U	1
Blimp-1 (2)	FBgn0035625	34978 (III)	FALSE	FALSE	VDRC	Scorer 7	6	FALSE	FALSE	0	1	1	-1	0	-1	-1	-1	-1	1	0	0	0	0	-1	1	1	1	0	1	1	1	1	0	0	1	1	0	0	1	1	1
Blimp-1 (2)	FBgn0035625	34978 (III)	FALSE	FALSE	VDRC	Scorer 2	6	FALSE	FALSE	0	1	1	-1	0	0	-1	0	0	1	0	1	-2	1	1	1	1	-1	1	0	1	0	0	0	0	0	2	0	0	1	U	1
bmm	FBgn0036449	37880 (III)	FALSE	FALSE	VDRC	Scorer 4	1	FALSE	FALSE	0	0	1	-2	-1	0	-2	-1	-1	1	1	0	-2	0	0	0	0	0	0	0	0	0	0	0	0	0	0	-1	0	0	1	0
bmm	FBgn0036449	37880 (III)	FALSE	FALSE	VDRC	Scorer 1	1	FALSE	FALSE	0	0	1	-2	-1	0	-2	-1	-1	0	1	0	-1	0	0	1	0	0	0	0	0	0	0	0	0	0	0	0	0	0	1	0
bmm	FBgn0036449	37880 (III)	FALSE	FALSE	VDRC	Scorer 4	2	FALSE	FALSE	0	1	2	0	0	1	1	1	-1	1	1	1	-1	1	0	0	1	0	1	0	1	1	0	0	1	0	1	1	0	1	1	0
bmm	FBgn0036449	37880 (III)	FALSE	FALSE	VDRC	Scorer 1	2	FALSE	FALSE	0	1	2	0	0	1	0	0	1	0	1	1	-1	1	0	0	1	0	1	0	1	1	0	0	1	0	1	0	0	1	0	0
bmm	FBgn0036449	37880 (III)	FALSE	FALSE	VDRC	Scorer 1	3	FALSE	FALSE	0	0	1	-1	0	1	0	0	1	0	0	0	0	0	0	0	0	0	0	0	0	0	0	0	0	0	0	0	0	0	0	0
bmm	FBgn0036449	37880 (III)	FALSE	FALSE	VDRC	Scorer 4	3	FALSE	FALSE	0	0	1	-1	0	1	-1	0	1	0	0	0	0	0	-1	0	0	0	0	0	0	0	0	0	0	0	0	0	0	0	1	0
bmm	FBgn0036449	37880 (III)	FALSE	FALSE	VDRC	Scorer 1	4	FALSE	FALSE	0	0	1	1	1	0	0	0	-1	0	1	1	-1	1	0	0	1	0	0	0	1	1	0	0	0	0	1	0	0	1	1	0
bmm	FBgn0036449	37880 (III)	FALSE	FALSE	VDRC	Scorer 4	4	FALSE	FALSE	0	0	1	1	1	1	0	1	0	0	1	1	0	1	0	0	1	1	1	0	1	1	0	0	0	0	0	0	0	0	1	0
bmm	FBgn0036449	37880 (III)	FALSE	FALSE	VDRC	Scorer 1	5	FALSE	FALSE	0	0	1	0	0	1	0	1	1	0	0	0	0	0	0	0	0	1	0	0	0	0	0	0	0	0	0	0	0	0	0	0
bmm	FBgn0036449	37880 (III)	FALSE	FALSE	VDRC	Scorer 4	5	FALSE	FALSE	0	0	1	0	0	1	0	1	1	0	0	0	0	1	0	1	1	1	0	1	0	1	0	0	0	0	0	0	0	0	0	0
bmm	FBgn0036449	37880 (III)	FALSE	FALSE	VDRC	Scorer 4	6	TRUE	FALSE	0	0	0	U	U	U	U	U	U	U	U	U	U	U	U	U	U	U	U	U	U	U	U	U	U	U	U	U	U	U	U	U
bmm	FBgn0036449	37880 (III)	FALSE	FALSE	VDRC	Scorer 4	7	TRUE	FALSE	0	0	0	U	U	U	U	U	U	U	U	U	U	U	U	U	U	U	U	U	U	U	U	U	U	U	U	U	U	U	U	U
bmm	FBgn0036449	37880 (III)	FALSE	FALSE	VDRC	Scorer 4	8	TRUE	FALSE	0	0	0	U	U	U	U	U	U	U	U	U	U	U	U	U	U	U	U	U	U	U	U	U	U	U	U	U	U	U	U	U
bnk	FBgn0004389	1480R-3 (III)	FALSE	FALSE	NIG	Scorer 3	1	FALSE	FALSE	0	0	1	-1	0	0	-1	0	0	1	1	1	-1	1	0	0	1	0	1	0	0	1	0	0	0	0	1	0	0	1	1	0
bnk	FBgn0004389	1480R-3 (III)	FALSE	FALSE	NIG	Scorer 1	1	FALSE	FALSE	0	0	1	-1	0	0	-1	-1	0	0	0	1	-1	1	0	0	1	1	0	1	1	0	1	0	0	0	1	0	0	1	1	1
bnk	FBgn0004389	1480R-3 (III)	FALSE	FALSE	NIG	Scorer 4	1	FALSE	FALSE	0	0	1	-1	0	0	-2	-1	0	0	1	0	-1	1	0	0	0	0	0	0	1	0	0	0	0	0	2	0	0	1	1	1
bnk	FBgn0004389	1480R-3 (III)	FALSE	FALSE	NIG	Scorer 4	2	FALSE	FALSE	0	0	1	0	0	1	0	0	0	0	U	U	0	0	0	0	0	1	1	0	0	0	0	0	0	0	1	0	0	0	1	0
bnk	FBgn0004389	1480R-3 (III)	FALSE	FALSE	NIG	Scorer 1	2	FALSE	FALSE	0	0	1	0	0	0	0	1	1	0	0	0	0	0	1	0	1	1	0	1	1	0	0	0	0	0	1	0	0	1	0	1
bnk	FBgn0004389	1480R-3 (III)	FALSE	FALSE	NIG	Scorer 3	2	FALSE	FALSE	0	0	1	0	0	1	0	1	1	0	U	U	0	0	0	0	0	1	1	0	1	0	0	0	0	0	0	0	0	0	1	1
bnk	FBgn0004389	1480R-3 (III)	FALSE	FALSE	NIG	Scorer 3	3	FALSE	FALSE	0	0	1	0	0	1	1	1	1	0	U	U	0	0	0	0	1	1	1	1	1	1	0	0	0	0	0	0	0	0	0	1
bnk	FBgn0004389	1480R-3 (III)	FALSE	FALSE	NIG	Scorer 4	3	FALSE	FALSE	0	0	1	0	0	1	1	1	1	0	U	U	0	0	0	0	1	1	0	0	1	1	0	0	0	0	1	0	0	0	0	1
bnk	FBgn0004389	1480R-3 (III)	FALSE	FALSE	NIG	Scorer 1	3	FALSE	FALSE	0	0	1	0	0	0	1	1	1	0	U	U	0	0	0	0	1	1	1	1	1	1	0	1	1	0	0	1	0	0	0	1
bnk	FBgn0004389	1480R-3 (III)	FALSE	FALSE	NIG	Scorer 3	4	TRUE	FALSE	0	0	0	U	U	U	U	U	U	U	U	U	U	U	U	U	U	U	U	U	U	U	U	U	U	U	U	U	U	U	U	U
bnk	FBgn0004389	1480R-3 (III)	FALSE	FALSE	NIG	Scorer 3	5	TRUE	FALSE	0	0	0	U	U	U	U	U	U	U	U	U	U	U	U	U	U	U	U	U	U	U	U	U	U	U	U	U	U	U	U	U
bnk	FBgn0004389	1480R-3 (III)	FALSE	FALSE	NIG	Scorer 1	6	FALSE	FALSE	0	0	1	-1	0	0	0	0	0	0	0	1	-1	1	0	1	2	0	1	0	1	1	1	0	0	0	1	0	0	1	0	1
bnk	FBgn0004389	1480R-3 (III)	FALSE	FALSE	NIG	Scorer 3	6	FALSE	FALSE	0	0	1	0	0	0	0	1	1	0	U	1	0	1	1	1	2	0	1	0	1	0	0	0	0	0	1	0	0	1	1	0
bnk	FBgn0004389	1480R-3 (III)	FALSE	FALSE	NIG	Scorer 4	6	FALSE	FALSE	0	0	1	-1	0	0	1	-1	1	0	0	1	-1	1	1	0	2	0	1	0	1	1	0	0	0	0	1	0	0	1	1	0
bnk	FBgn0004389	1480R-3 (III)	FALSE	FALSE	NIG	Scorer 4	7	FALSE	FALSE	0	0	1	-1	-1	0	-1	-1	0	0	0	0	0	0	0	0	0	0	0	0	0	0	0	0	0	0	0	0	0	0	1	0
bnk	FBgn0004389	1480R-3 (III)	FALSE	FALSE	NIG	Scorer 1	7	FALSE	FALSE	0	0	1	-1	-1	0	0	-1	0	0	0	0	0	0	0	0	0	0	0	1	1	0	0	0	0	0	0	0	0	0	1	0
bnk	FBgn0004389	1480R-3 (III)	FALSE	FALSE	NIG	Scorer 3	7	FALSE	FALSE	0	0	1	-1	0	0	-1	-1	1	0	1	0	0	0	-1	0	-1	0	0	0	0	0	0	0	0	0	0	0	0	-1	1	0
bnk	FBgn0004389	1480R-3 (III)	FALSE	FALSE	NIG	Scorer 3	8	TRUE	FALSE	0	0	0	U	U	U	U	U	U	U	U	U	U	U	U	U	U	U	U	U	U	U	U	U	U	U	U	U	U	U	U	U
bnk	FBgn0004389	1480R-3 (III)	FALSE	FALSE	NIG	Scorer 3	9	TRUE	FALSE	0	0	0	U	U	U	U	U	U	U	U	U	U	U	U	U	U	U	U	U	U	U	U	U	U	U	U	U	U	U	U	U
brm (1)	FBgn0000212	37720 (III)	FALSE	FALSE	VDRC	Scorer 7	1	FALSE	FALSE	0	0	1	-2	-1	0	-2	-1	-1	1	0	0	0	0	-1	0	0	0	0	1	1	0	0	1	1	1	1	0	1	0	-2	1
brm (1)	FBgn0000212	37720 (III)	FALSE	FALSE	VDRC	Scorer 2	1	FALSE	FALSE	0	0	1	-2	-1	-1	-1	0	0	0	0	0	0	1	0	0	0	0	0	0	0	1	0	0	0	0	0	1	0	0	0	1
brm (1)	FBgn0000212	37720 (III)	FALSE	FALSE	VDRC	Scorer 7	3	FALSE	FALSE	1	1	1	-2	0	-1	-1	-1	-1	1	0	1	-1	1	0	1	1	0	0	0	1	0	0	1	0	1	1	0	0	1	-1	1
brm (1)	FBgn0000212	37720 (III)	FALSE	FALSE	VDRC	Scorer 2	3	FALSE	FALSE	1	1	1	-1	0	-1	-1	-1	0	0	1	1	-2	2	2	1	1	0	1	0	1	0	0	0	0	0	1	U	0	1	1	0
brm (1)	FBgn0000212	37720 (III)	FALSE	FALSE	VDRC	Scorer 2	4	FALSE	FALSE	1	0	1	-1	0	-1	-1	0	0	0	0	0	0	0	0	0	1	0	1	0	1	0	0	0	0	0	0	1	0	0	0	0
brm (1)	FBgn0000212	37720 (III)	FALSE	FALSE	VDRC	Scorer 7	4	FALSE	FALSE	1	0	1	0	0	0	-1	0	0	1	0	0	0	0	-1	1	0	2	1	1	1	0	1	1	1	0	0	1	0	1	1	1
brm (1)	FBgn0000212	37720 (III)	FALSE	FALSE	VDRC	Scorer 7	5	FALSE	FALSE	0	1	1	-2	-1	0	0	-1	-1	1	0	0	0	0	-1	1	0	0	0	0	0	0	0	0	0	1	0	0	0	1	-2	1
brm (1)	FBgn0000212	37720 (III)	FALSE	FALSE	VDRC	Scorer 2	5	FALSE	FALSE	0	1	1	-2	-1	0	-1	0	0	0	0	0	-2	2	1	0	0	0	0	0	0	0	0	0	0	0	0	U	0	0	1	0
brm (1)	FBgn0000212	37720 (III)	FALSE	FALSE	VDRC	Scorer 2	6	FALSE	TRUE	0	0	0	U	U	U	U	U	U	U	U	U	U	U	U	U	U	U	U	U	U	U	U	U	U	U	U	U	U	U	U	U
brm (1)	FBgn0000212	37720 (III)	FALSE	FALSE	VDRC	Scorer 2	7	FALSE	FALSE	0	0	1	-1	0	0	0	0	0	1	1	0	0	0	0	0	1	0	0	0	1	0	0	1	0	0	0	1	0	0	0	0
brm (1)	FBgn0000212	37720 (III)	FALSE	FALSE	VDRC	Scorer 7	7	FALSE	FALSE	0	0	1	0	0	0	-1	0	0	1	1	0	0	0	0	0	1	1	0	0	1	0	0	0	0	0	0	0	0	1	0	0
brm (2)	FBgn0000212	37721 (III)	FALSE	FALSE	VDRC	Scorer 7	1	FALSE	FALSE	0	0	1	-1	0	0	-2	-2	-1	1	0	0	0	0	-1	0	-1	0	0	0	0	0	0	0	0	0	0	-3	0	-1	-2	0
brm (2)	FBgn0000212	37721 (III)	FALSE	FALSE	VDRC	Scorer 2	1	FALSE	FALSE	0	0	1	-1	0	-1	0	U	U	U	U	U	-1	1	0	1	1	0	U	U	U	0	U	U	U	1	U	U	U	1	U	U
brm (2)	FBgn0000212	37721 (III)	FALSE	FALSE	VDRC	Scorer 2	2	FALSE	FALSE	0	1	1	-1	0	-1	-1	-1	0	0	U	U	-2	2	1	1	1	0	0	0	0	0	0	0	0	0	1	U	0	1	U	0
brm (2)	FBgn0000212	37721 (III)	FALSE	FALSE	VDRC	Scorer 7	2	FALSE	FALSE	0	1	1	0	0	-1	-1	0	0	1	0	0	0	0	-1	1	2	1	1	1	1	1	1	1	0	1	1	0	0	1	-1	1
brm (2)	FBgn0000212	37721 (III)	FALSE	FALSE	VDRC	Scorer 2	3	FALSE	FALSE	0	0	1	0	-1	1	0	0	0	0	0	0	0	0	0	0	0	0	1	0	0	0	0	0	0	0	0	0	0	0	0	1
brm (2)	FBgn0000212	37721 (III)	FALSE	FALSE	VDRC	Scorer 7	3	FALSE	FALSE	0	0	1	0	-1	0	-1	1	1	1	0	0	0	0	-1	1	1	1	1	1	1	1	1	1	1	1	1	1	1	1	-1	1
brm (2)	FBgn0000212	37721 (III)	FALSE	FALSE	VDRC	Scorer 2	4	FALSE	FALSE	0	0	1	0	0	0	0	-1	0	0	0	1	0	0	0	0	0	0	0	0	0	0	0	0	0	0	0	0	0	0	0	0
brm (2)	FBgn0000212	37721 (III)	FALSE	FALSE	VDRC	Scorer 7	4	FALSE	FALSE	0	0	1	0	0	0	0	0	0	1	0	0	0	0	-1	1	1	1	1	0	0	0	0	0	0	0	1	1	0	1	-1	1
brm (2)	FBgn0000212	37721 (III)	FALSE	FALSE	VDRC	Scorer 7	5	FALSE	FALSE	1	0	1	0	0	0	0	0	0	1	1	1	-1	1	0	1	1	1	1	1	1	1	0	1	1	1	1	1	0	1	-1	1
brm (2)	FBgn0000212	37721 (III)	FALSE	FALSE	VDRC	Scorer 2	5	FALSE	FALSE	1	0	1	-1	0	-1	-1	-1	0	0	1	0	0	1	1	1	1	-1	1	0	1	0	0	0	0	1	0	1	0	1	0	1
Bro	FBgn0013755	13679 (X)	FALSE	FALSE	VDRC	Scorer 1	1	FALSE	FALSE	0	0	1	0	1	0	1	0	1	0	1	1	-1	1	0	0	2	0	0	1	1	0	0	0	0	0	0	0	0	1	1	0
Bro	FBgn0013755	13679 (X)	FALSE	FALSE	VDRC	Scorer 3	1	FALSE	FALSE	0	0	1	1	1	1	1	0	1	0	1	1	0	0	1	1	1	1	1	0	1	0	0	0	0	0	1	0	0	1	1	0
Bro	FBgn0013755	13679 (X)	FALSE	FALSE	VDRC	Scorer 1	10	TRUE	FALSE	0	0	0	U	U	U	U	U	U	U	U	U	U	U	U	U	U	U	U	U	U	U	U	U	U	U	U	U	U	U	U	U
Bro	FBgn0013755	13679 (X)	FALSE	FALSE	VDRC	Scorer 1	11	FALSE	FALSE	0	0	1	-2	0	1	-1	-1	0	0	U	U	0	0	0	0	1	0	0	0	1	0	0	0	0	0	0	1	0	0	1	0
Bro	FBgn0013755	13679 (X)	FALSE	FALSE	VDRC	Scorer 3	11	FALSE	FALSE	0	0	1	-1	1	1	-2	-1	1	0	U	U	0	0	0	0	0	0	0	0	1	U	0	0	0	0	0	0	0	0	0	0
Bro	FBgn0013755	13679 (X)	FALSE	FALSE	VDRC	Scorer 1	12	TRUE	FALSE	0	0	0	U	U	U	U	U	U	U	U	U	U	U	U	U	U	U	U	U	U	U	U	U	U	U	U	U	U	U	U	U
Bro	FBgn0013755	13679 (X)	FALSE	FALSE	VDRC	Scorer 1	14	TRUE	FALSE	0	0	0	U	U	U	U	U	U	U	U	U	U	U	U	U	U	U	U	U	U	U	U	U	U	U	U	U	U	U	U	U
Bro	FBgn0013755	13679 (X)	FALSE	FALSE	VDRC	Scorer 1	15	TRUE	FALSE	0	0	0	U	U	U	U	U	U	U	U	U	U	U	U	U	U	U	U	U	U	U	U	U	U	U	U	U	U	U	U	U
Bro	FBgn0013755	13679 (X)	FALSE	FALSE	VDRC	Scorer 1	16	TRUE	FALSE	0	0	0	U	U	U	U	U	U	U	U	U	U	U	U	U	U	U	U	U	U	U	U	U	U	U	U	U	U	U	U	U
Bro	FBgn0013755	13679 (X)	FALSE	FALSE	VDRC	Scorer 1	17	TRUE	FALSE	0	0	0	U	U	U	U	U	U	U	U	U	U	U	U	U	U	U	U	U	U	U	U	U	U	U	U	U	U	U	U	U
Bro	FBgn0013755	13679 (X)	FALSE	FALSE	VDRC	Scorer 1	18	TRUE	FALSE	0	0	0	U	U	U	U	U	U	U	U	U	U	U	U	U	U	U	U	U	U	U	U	U	U	U	U	U	U	U	U	U
Bro	FBgn0013755	13679 (X)	FALSE	FALSE	VDRC	Scorer 1	19	TRUE	FALSE	0	0	0	U	U	U	U	U	U	U	U	U	U	U	U	U	U	U	U	U	U	U	U	U	U	U	U	U	U	U	U	U
Bro	FBgn0013755	13679 (X)	FALSE	FALSE	VDRC	Scorer 1	2	FALSE	FALSE	0	0	1	0	0	0	-1	0	-1	0	0	1	0	0	0	0	0	0	0	0	1	0	0	0	0	0	0	0	0	0	0	0
Bro	FBgn0013755	13679 (X)	FALSE	FALSE	VDRC	Scorer 3	2	FALSE	FALSE	0	0	1	0	0	0	-1	1	0	0	1	1	0	0	-1	0	0	0	0	0	1	0	0	0	0	0	0	0	0	-1	1	0
Bro	FBgn0013755	13679 (X)	FALSE	FALSE	VDRC	Scorer 1	20	TRUE	FALSE	0	0	0	U	U	U	U	U	U	U	U	U	U	U	U	U	U	U	U	U	U	U	U	U	U	U	U	U	U	U	U	U
Bro	FBgn0013755	13679 (X)	FALSE	FALSE	VDRC	Scorer 3	3	FALSE	FALSE	0	0	1	0	0	0	1	0	0	1	0	0	0	1	1	1	2	0	1	0	1	1	0	0	0	0	0	0	0	2	0	0
Bro	FBgn0013755	13679 (X)	FALSE	FALSE	VDRC	Scorer 1	3	FALSE	FALSE	0	0	1	0	0	0	0	-1	0	0	1	0	-1	1	0	0	2	1	0	0	0	1	0	0	0	0	1	0	0	2	0	0
Bro	FBgn0013755	13679 (X)	FALSE	FALSE	VDRC	Scorer 1	4	TRUE	FALSE	0	0	0	U	U	U	U	U	U	U	U	U	U	U	U	U	U	U	U	U	U	U	U	U	U	U	U	U	U	U	U	U
Bro	FBgn0013755	13679 (X)	FALSE	FALSE	VDRC	Scorer 1	5	FALSE	FALSE	0	0	1	-1	0	0	0	0	0	0	0	1	0	1	0	1	2	0	1	0	1	0	0	0	0	0	1	0	0	1	0	0
Bro	FBgn0013755	13679 (X)	FALSE	FALSE	VDRC	Scorer 3	5	FALSE	FALSE	0	0	1	-1	0	0	1	1	0	0	0	1	0	0	0	1	1	0	1	0	1	1	0	0	0	0	1	0	0	1	0	0
Bro	FBgn0013755	13679 (X)	FALSE	FALSE	VDRC	Scorer 1	6	TRUE	FALSE	0	0	0	U	U	U	U	U	U	U	U	U	U	U	U	U	U	U	U	U	U	U	U	U	U	U	U	U	U	U	U	U
Bro	FBgn0013755	13679 (X)	FALSE	FALSE	VDRC	Scorer 1	7	TRUE	FALSE	0	0	0	U	U	U	U	U	U	U	U	U	U	U	U	U	U	U	U	U	U	U	U	U	U	U	U	U	U	U	U	U
Bro	FBgn0013755	13679 (X)	FALSE	FALSE	VDRC	Scorer 1	8	TRUE	FALSE	0	0	0	U	U	U	U	U	U	U	U	U	U	U	U	U	U	U	U	U	U	U	U	U	U	U	U	U	U	U	U	U
Bro	FBgn0013755	13679 (X)	FALSE	FALSE	VDRC	Scorer 1	9	TRUE	FALSE	0	0	0	U	U	U	U	U	U	U	U	U	U	U	U	U	U	U	U	U	U	U	U	U	U	U	U	U	U	U	U	U
brv1	FBgn0036874	31496 (III)	FALSE	FALSE	Bloomington	Scorer 1	1	FALSE	TRUE	0	0	0	U	U	U	U	U	U	U	U	U	U	U	U	U	U	U	U	U	U	U	U	U	U	U	U	U	U	U	U	U
brv1	FBgn0036874	31496 (III)	FALSE	FALSE	Bloomington	Scorer 1	2	FALSE	TRUE	0	0	0	U	U	U	U	U	U	U	U	U	U	U	U	U	U	U	U	U	U	U	U	U	U	U	U	U	U	U	U	U
brv1	FBgn0036874	31496 (III)	FALSE	FALSE	Bloomington	Scorer 6	3	FALSE	FALSE	0	0	1	0	0	0	0	0	0	0	1	0	0	1	0	1	2	0	1	1	0	0	0	0	1	0	0	1	0	1	0	0
brv1	FBgn0036874	31496 (III)	FALSE	FALSE	Bloomington	Scorer 2	3	FALSE	FALSE	0	0	1	0	0	0	0	1	0	0	0	0	0	1	0	1	1	1	1	0	1	0	1	1	0	0	1	1	0	1	0	0
brv1	FBgn0036874	31496 (III)	FALSE	FALSE	Bloomington	Scorer 2	4	FALSE	FALSE	0	0	2	-1	-1	0	0	0	0	0	0	1	0	1	0	0	1	0	0	0	0	0	0	0	0	0	0	1	0	1	0	0
brv1	FBgn0036874	31496 (III)	FALSE	FALSE	Bloomington	Scorer 6	4	FALSE	FALSE	0	0	2	0	0	0	-1	-1	1	0	1	0	0	0	0	0	2	0	0	0	0	0	0	0	0	0	0	0	0	2	1	0
brv1	FBgn0036874	31496 (III)	FALSE	FALSE	Bloomington	Scorer 2	5	FALSE	FALSE	0	0	1	0	2	0	-1	0	0	0	0	0	-1	0	0	0	0	0	0	0	0	0	0	0	0	0	0	0	0	0	0	0
brv1	FBgn0036874	31496 (III)	FALSE	FALSE	Bloomington	Scorer 6	5	FALSE	FALSE	0	0	1	0	0	0	-1	-1	0	0	1	0	-2	0	0	0	1	0	0	0	0	0	0	0	0	0	0	-1	0	1	1	0
brv1	FBgn0036874	31496 (III)	FALSE	FALSE	Bloomington	Scorer 2	6	FALSE	FALSE	0	0	1	-1	-1	0	0	0	0	0	0	0	0	1	0	0	1	0	1	0	1	0	1	0	0	0	0	1	0	0	0	0
brv1	FBgn0036874	31496 (III)	FALSE	FALSE	Bloomington	Scorer 6	6	FALSE	FALSE	0	0	1	0	0	0	-1	-1	1	0	U	U	-1	1	0	1	2	0	0	0	1	0	0	0	0	0	0	0	0	1	0	1
brv1	FBgn0036874	31496 (III)	FALSE	FALSE	Bloomington	Scorer 2	7	FALSE	FALSE	0	0	1	-1	-1	0	0	0	0	0	0	0	0	0	0	0	0	0	1	0	0	0	0	0	0	0	0	0	0	1	0	0
brv1	FBgn0036874	31496 (III)	FALSE	FALSE	Bloomington	Scorer 6	7	FALSE	FALSE	0	0	1	-1	0	1	0	0	1	0	0	0	0	1	0	1	1	1	0	0	0	1	0	1	0	0	0	0	0	1	0	0
brv2 (1)	FBgn0036712	31670 (III)	FALSE	FALSE	Bloomington	Scorer 6	1	FALSE	FALSE	0	0	1	0	0	0	-1	2	0	0	0	1	-1	1	0	0	1	1	0	0	0	0	0	0	0	0	0	0	0	1	1	0
brv2 (1)	FBgn0036712	31670 (III)	FALSE	FALSE	Bloomington	Scorer 1	1	FALSE	FALSE	0	0	1	0	0	0	0	1	1	0	1	1	-1	1	0	0	2	1	0	0	0	0	0	0	0	0	0	0	0	2	1	0
brv2 (1)	FBgn0036712	31670 (III)	FALSE	FALSE	Bloomington	Scorer 6	2	FALSE	FALSE	1	0	1	0	0	0	-1	-1	-1	0	1	0	-1	0	0	1	2	1	0	1	0	0	0	0	0	0	0	0	0	1	0	0
brv2 (1)	FBgn0036712	31670 (III)	FALSE	FALSE	Bloomington	Scorer 1	3	FALSE	FALSE	0	0	1	0	0	1	0	0	0	0	1	1	-1	0	0	1	2	0	0	1	1	0	0	1	1	0	0	1	0	2	0	0
brv2 (1)	FBgn0036712	31670 (III)	FALSE	FALSE	Bloomington	Scorer 6	3	FALSE	FALSE	0	0	1	0	0	1	0	0	0	0	1	1	-1	0	0	1	2	1	1	0	1	0	0	1	1	0	0	1	0	1	0	1
brv2 (1)	FBgn0036712	31670 (III)	FALSE	FALSE	Bloomington	Scorer 6	4	FALSE	FALSE	0	0	1	0	0	0	-1	1	-1	0	0	0	0	0	0	0	0	0	1	0	0	0	0	0	0	0	0	0	0	0	0	1
brv2 (1)	FBgn0036712	31670 (III)	FALSE	FALSE	Bloomington	Scorer 1	4	FALSE	FALSE	0	0	1	-1	0	0	0	0	0	0	0	0	-1	0	0	0	1	0	1	1	1	0	0	0	0	0	0	0	0	1	0	1
brv2 (1)	FBgn0036712	31670 (III)	FALSE	FALSE	Bloomington	Scorer 6	5	FALSE	FALSE	0	0	1	0	0	0	0	0	-1	0	1	0	-1	1	0	0	2	0	0	0	1	1	0	0	1	0	0	0	0	2	1	0
brv2 (1)	FBgn0036712	31670 (III)	FALSE	FALSE	Bloomington	Scorer 1	5	FALSE	FALSE	0	0	1	0	0	0	0	-1	0	0	1	0	-1	0	0	0	1	0	0	0	0	1	0	0	0	0	0	0	0	1	1	0
brv2 (1)	FBgn0036712	31670 (III)	FALSE	FALSE	Bloomington	Scorer 1	6	FALSE	FALSE	1	0	1	0	0	0	0	0	0	0	1	1	-1	0	0	0	1	0	0	0	0	1	0	0	0	0	0	0	0	1	0	0
brv2 (1)	FBgn0036712	31670 (III)	FALSE	FALSE	Bloomington	Scorer 6	6	FALSE	FALSE	1	0	1	0	0	0	0	0	0	0	1	1	-1	1	0	0	2	0	1	0	0	1	0	0	0	0	0	0	0	1	1	0
brv2 (2)	FBgn0036712	31671 (III)	FALSE	FALSE	Bloomington	Scorer 2	1	FALSE	FALSE	0	0	2	0	1	0	0	1	0	0	0	1	0	1	0	0	1	2	1	0	0	0	0	0	0	0	1	0	0	1	0	0
brv2 (2)	FBgn0036712	31671 (III)	FALSE	FALSE	Bloomington	Scorer 5	1	FALSE	FALSE	0	0	2	1	1	1	0	1	0	0	1	0	0	1	0	0	2	1	0	0	0	0	0	0	0	0	1	0	0	0	1	0
brv2 (2)	FBgn0036712	31671 (III)	FALSE	FALSE	Bloomington	Scorer 2	2	FALSE	FALSE	0	0	1	-2	-1	0	0	0	0	0	0	0	0	0	0	0	1	0	0	0	1	0	0	0	0	0	0	1	0	1	0	0
brv2 (2)	FBgn0036712	31671 (III)	FALSE	FALSE	Bloomington	Scorer 5	2	FALSE	FALSE	0	0	1	0	0	1	-1	1	1	1	1	0	0	0	0	0	2	0	0	0	1	0	0	0	1	0	0	0	0	0	0	0
brv2 (2)	FBgn0036712	31671 (III)	FALSE	FALSE	Bloomington	Scorer 2	3	FALSE	FALSE	0	0	1	-1	-1	-1	0	1	0	0	1	1	0	0	0	0	1	0	1	0	1	0	0	0	0	0	0	1	0	1	0	0
brv2 (2)	FBgn0036712	31671 (III)	FALSE	FALSE	Bloomington	Scorer 5	3	FALSE	FALSE	0	0	1	1	0	1	1	1	0	0	1	1	0	1	0	0	2	0	0	0	1	1	1	1	1	0	1	1	0	1	1	0
brv2 (2)	FBgn0036712	31671 (III)	FALSE	FALSE	Bloomington	Scorer 2	4	FALSE	FALSE	0	0	2	0	0	0	0	0	0	0	1	0	0	0	0	0	0	0	1	0	1	0	0	0	0	0	0	0	0	1	0	0
brv2 (2)	FBgn0036712	31671 (III)	FALSE	FALSE	Bloomington	Scorer 5	4	FALSE	FALSE	0	0	2	1	0	0	0	0	1	0	1	0	0	1	1	0	0	1	0	0	0	0	0	0	0	0	1	0	0	0	0	0
brv2 (2)	FBgn0036712	31671 (III)	FALSE	FALSE	Bloomington	Scorer 5	5	FALSE	FALSE	0	0	1	-1	0	0	-2	1	0	0	0	0	-1	0	0	0	0	0	0	0	0	0	0	0	0	0	0	-1	0	0	0	0
brv2 (2)	FBgn0036712	31671 (III)	FALSE	FALSE	Bloomington	Scorer 2	5	FALSE	FALSE	0	0	1	-2	-1	0	-2	1	0	0	0	0	-1	0	0	0	0	0	0	0	0	0	0	0	0	0	0	0	0	0	0	0
btl (1)	FBgn0285896	32134R-1 (III)	FALSE	FALSE	NIG	Scorer 5	1	FALSE	FALSE	0	0	1	-1	-1	-1	-1	0	-1	0	1	0	-1	1	1	0	0	1	0	0	0	0	0	0	0	0	1	-1	1	0	0	0
btl (1)	FBgn0285896	32134R-1 (III)	FALSE	FALSE	NIG	Scorer 1	1	FALSE	FALSE	0	0	1	-2	0	0	-1	-1	0	0	1	0	-1	1	0	0	1	0	0	0	0	0	0	0	0	0	0	0	0	1	1	0
btl (1)	FBgn0285896	32134R-1 (III)	FALSE	FALSE	NIG	Scorer 5	2	FALSE	TRUE	0	0	0	U	U	U	U	U	U	U	U	U	U	U	U	U	U	U	U	U	U	U	U	U	U	U	U	U	U	U	U	U
btl (1)	FBgn0285896	32134R-1 (III)	FALSE	FALSE	NIG	Scorer 5	3	FALSE	FALSE	0	0	1	-2	-1	1	-1	1	-1	0	1	0	-2	0	-1	0	1	0	0	0	0	0	0	0	0	0	1	-1	0	2	0	0
btl (1)	FBgn0285896	32134R-1 (III)	FALSE	FALSE	NIG	Scorer 1	3	FALSE	FALSE	0	0	1	-2	0	0	-1	0	1	0	1	0	-1	0	0	0	1	0	0	0	0	0	0	0	0	0	0	0	0	1	1	0
btl (1)	FBgn0285896	32134R-1 (III)	FALSE	FALSE	NIG	Scorer 5	4	FALSE	TRUE	0	0	0	U	U	U	U	U	U	U	U	U	U	U	U	U	U	U	U	U	U	U	U	U	U	U	U	U	U	U	U	U
btl (1)	FBgn0285896	32134R-1 (III)	FALSE	FALSE	NIG	Scorer 5	5	FALSE	FALSE	0	0	1	-1	1	1	2	-1	-1	0	1	0	-1	0	-1	0	2	0	0	0	0	0	0	0	0	0	0	0	0	0	1	0
btl (1)	FBgn0285896	32134R-1 (III)	FALSE	FALSE	NIG	Scorer 1	5	FALSE	FALSE	0	0	1	0	0	1	0	-1	0	0	1	0	-1	1	0	0	2	0	0	0	1	0	0	0	0	0	0	0	0	2	1	0
btl (1)	FBgn0285896	32134R-1 (III)	FALSE	FALSE	NIG	Scorer 5	6	FALSE	FALSE	0	0	1	0	1	1	2	-1	1	0	1	1	0	0	-1	1	1	1	0	1	1	0	1	0	0	0	0	1	1	0	0	0
btl (1)	FBgn0285896	32134R-1 (III)	FALSE	FALSE	NIG	Scorer 1	6	FALSE	FALSE	0	0	1	0	0	0	1	0	1	0	1	0	-1	1	0	0	2	1	0	0	1	0	0	0	0	0	0	0	0	1	1	0
btl (1)	FBgn0285896	32134R-1 (III)	FALSE	FALSE	NIG	Scorer 5	7	FALSE	TRUE	0	0	0	U	U	U	U	U	U	U	U	U	U	U	U	U	U	U	U	U	U	U	U	U	U	U	U	U	U	U	U	U
btl (1)	FBgn0285896	32134R-1 (III)	FALSE	FALSE	NIG	Scorer 5	8	FALSE	FALSE	0	0	1	0	0	-1	-1	-2	-1	0	1	1	1	0	0	0	0	0	1	1	0	0	1	1	0	0	0	0	0	0	0	0
btl (1)	FBgn0285896	32134R-1 (III)	FALSE	FALSE	NIG	Scorer 1	8	FALSE	FALSE	0	0	1	0	0	0	-1	-1	0	0	1	1	0	0	0	0	1	1	1	0	1	0	1	1	0	0	U	0	U	1	0	0
btl (2)	FBgn0285896	27108 (X)	FALSE	FALSE	VDRC	Scorer 2	1	FALSE	FALSE	0	0	1	0	-1	0	0	0	0	0	0	0	0	1	0	0	0	0	0	0	0	0	0	0	0	0	0	1	1	0	0	0
btl (2)	FBgn0285896	27108 (X)	FALSE	FALSE	VDRC	Scorer 6	1	FALSE	FALSE	0	0	1	0	0	0	-1	0	1	0	1	0	-1	0	0	0	1	0	0	0	0	0	0	0	1	0	0	0	0	1	0	1
btl (2)	FBgn0285896	27108 (X)	FALSE	FALSE	VDRC	Scorer 2	2	FALSE	FALSE	0	0	1	0	0	0	-1	0	0	0	U	U	U	U	U	U	U	U	U	U	U	U	U	U	U	U	U	U	U	U	U	U
btl (2)	FBgn0285896	27108 (X)	FALSE	FALSE	VDRC	Scorer 6	2	FALSE	FALSE	0	0	1	0	0	0	-1	0	1	0	1	1	0	1	0	U	2	1	0	0	1	0	1	1	0	0	2	0	0	2	0	0
btl (2)	FBgn0285896	27108 (X)	FALSE	FALSE	VDRC	Scorer 2	3	FALSE	FALSE	0	0	1	0	0	0	-1	0	0	0	0	0	-1	0	0	0	0	0	0	0	0	0	0	0	0	0	0	0	0	0	0	0
btl (2)	FBgn0285896	27108 (X)	FALSE	FALSE	VDRC	Scorer 6	3	FALSE	FALSE	0	0	1	0	0	1	0	0	1	0	0	0	-1	1	0	0	1	0	0	0	0	1	0	0	0	0	0	0	0	1	1	0
btl (2)	FBgn0285896	27108 (X)	FALSE	FALSE	VDRC	Scorer 2	4	FALSE	FALSE	0	0	1	0	0	0	0	1	0	0	0	1	-1	1	0	1	1	0	0	0	0	0	0	0	0	0	1	0	0	1	0	0
btl (2)	FBgn0285896	27108 (X)	FALSE	FALSE	VDRC	Scorer 6	4	FALSE	FALSE	0	0	1	0	0	1	0	1	0	1	1	0	-1	2	0	0	2	1	0	0	0	1	0	0	0	0	1	0	0	0	1	0
btl (2)	FBgn0285896	27108 (X)	FALSE	FALSE	VDRC	Scorer 2	5	FALSE	FALSE	0	0	1	0	0	0	0	0	0	0	0	0	0	1	0	0	1	0	1	0	1	0	0	0	0	0	0	0	0	1	0	0
btl (2)	FBgn0285896	27108 (X)	FALSE	FALSE	VDRC	Scorer 6	5	FALSE	FALSE	0	0	1	0	0	0	0	0	1	0	1	0	0	1	0	0	1	0	1	0	1	1	1	0	0	0	0	0	1	1	1	0
bun (1)	FBgn0259176	19680 (X)	FALSE	FALSE	VDRC	Scorer 6	1	FALSE	FALSE	0	1	1	0	0	1	0	1	-1	1	1	1	0	0	-1	0	2	0	1	0	0	1	0	0	0	0	0	0	0	2	0	1
bun (1)	FBgn0259176	19680 (X)	FALSE	FALSE	VDRC	Scorer 5	1	FALSE	FALSE	0	1	1	0	0	1	1	0	0	0	0	1	-1	0	0	1	1	0	0	0	0	1	1	0	1	0	0	0	0	0	0	0
bun (1)	FBgn0259176	19680 (X)	FALSE	FALSE	VDRC	Scorer 5	2	TRUE	FALSE	0	0	0	U	U	U	U	U	U	U	U	U	U	U	U	U	U	U	U	U	U	U	U	U	U	U	U	U	U	U	U	U
bun (1)	FBgn0259176	19680 (X)	FALSE	FALSE	VDRC	Scorer 5	3	FALSE	FALSE	0	0	1	-2	-1	0	-1	-1	0	0	0	0	-1	0	0	0	0	0	0	0	0	0	0	0	0	0	0	-1	0	-1	0	0
bun (1)	FBgn0259176	19680 (X)	FALSE	FALSE	VDRC	Scorer 6	3	FALSE	FALSE	0	0	1	-2	-1	0	0	2	1	0	0	0	0	0	0	1	2	1	1	0	0	0	0	0	0	0	0	0	0	2	-1	1
bun (1)	FBgn0259176	19680 (X)	FALSE	FALSE	VDRC	Scorer 5	4	FALSE	FALSE	0	0	2	1	0	0	1	1	0	0	0	0	0	0	1	0	2	1	0	0	0	0	0	0	0	0	0	0	0	0	0	0
bun (1)	FBgn0259176	19680 (X)	FALSE	FALSE	VDRC	Scorer 6	4	FALSE	FALSE	0	0	2	0	0	0	0	1	0	1	1	0	0	0	-1	0	1	0	1	0	0	0	0	0	0	0	0	0	0	1	0	0
bun (1)	FBgn0259176	19680 (X)	FALSE	FALSE	VDRC	Scorer 6	5	FALSE	FALSE	0	0	1	-1	0	0	-1	1	-1	0	0	0	0	1	0	0	2	0	0	0	0	0	0	0	0	0	0	-1	0	2	1	0
bun (1)	FBgn0259176	19680 (X)	FALSE	FALSE	VDRC	Scorer 5	5	FALSE	FALSE	0	0	1	-1	0	0	0	-1	0	0	0	0	0	1	1	0	2	1	0	0	0	0	0	0	0	0	0	-1	1	1	0	0
bun (1)	FBgn0259176	19680 (X)	FALSE	FALSE	VDRC	Scorer 5	6	FALSE	FALSE	0	0	1	-1	0	0	-1	-1	0	0	0	0	-1	0	-1	0	-1	0	0	0	0	0	0	0	0	0	0	0	0	-1	0	0
bun (1)	FBgn0259176	19680 (X)	FALSE	FALSE	VDRC	Scorer 6	6	FALSE	FALSE	0	0	1	-1	-1	0	-1	1	0	0	0	0	0	0	0	0	0	0	0	1	0	0	0	0	0	0	0	0	0	1	0	0
bun (2)	FBgn0259176	28322 (III)	FALSE	FALSE	Bloomington	Scorer 6	1	FALSE	FALSE	0	0	1	0	0	0	-1	1	0	0	U	U	0	0	0	0	1	0	0	0	0	0	0	0	0	0	0	0	1	1	0	0
bun (2)	FBgn0259176	28322 (III)	FALSE	FALSE	Bloomington	Scorer 1	1	FALSE	FALSE	0	0	1	0	0	0	-1	1	1	0	U	U	0	0	0	0	1	2	0	1	1	0	0	0	0	0	1	0	1	1	0	0
bun (2)	FBgn0259176	28322 (III)	FALSE	FALSE	Bloomington	Scorer 1	2	FALSE	TRUE	0	0	0	U	U	U	U	U	U	U	U	U	U	U	U	U	U	U	U	U	U	U	U	U	U	U	U	U	U	U	U	U
bun (2)	FBgn0259176	28322 (III)	FALSE	FALSE	Bloomington	Scorer 6	3	FALSE	FALSE	0	0	1	-1	-1	0	-1	2	0	0	1	0	-1	0	0	0	1	1	0	0	1	0	0	0	0	0	0	0	1	1	0	0
bun (2)	FBgn0259176	28322 (III)	FALSE	FALSE	Bloomington	Scorer 1	3	FALSE	FALSE	0	0	1	-1	0	0	-1	1	1	0	1	1	-1	1	0	0	2	1	1	0	1	0	0	0	0	0	1	1	0	2	1	0
bun (2)	FBgn0259176	28322 (III)	FALSE	FALSE	Bloomington	Scorer 6	5	FALSE	FALSE	0	0	1	0	0	0	0	0	-1	0	0	1	-1	0	0	1	2	1	0	0	1	0	0	0	0	0	0	1	0	2	1	0
bun (2)	FBgn0259176	28322 (III)	FALSE	FALSE	Bloomington	Scorer 1	5	FALSE	FALSE	0	0	1	0	0	0	1	0	1	0	0	1	-1	1	0	1	2	0	0	0	1	1	0	0	0	0	0	0	0	2	1	0
bun (2)	FBgn0259176	28322 (III)	FALSE	FALSE	Bloomington	Scorer 1	6	FALSE	FALSE	0	0	2	-1	0	1	0	-1	0	0	1	1	-1	0	0	0	1	0	0	1	0	1	0	0	0	0	0	0	0	1	0	0
bun (2)	FBgn0259176	28322 (III)	FALSE	FALSE	Bloomington	Scorer 6	6	FALSE	FALSE	0	0	2	0	0	1	0	-1	1	0	1	0	-1	0	0	0	2	1	0	0	0	0	0	0	0	0	0	0	0	2	0	0
bun (2)	FBgn0259176	28322 (III)	FALSE	FALSE	Bloomington	Scorer 1	7	FALSE	FALSE	0	0	1	-1	-1	0	0	0	0	0	0	0	0	0	0	0	0	0	0	0	0	0	0	0	0	0	0	0	0	0	0	0
bun (2)	FBgn0259176	28322 (III)	FALSE	FALSE	Bloomington	Scorer 6	7	FALSE	FALSE	0	0	1	0	0	0	0	-2	0	U	0	0	0	0	0	0	1	0	0	0	0	0	0	0	0	0	0	0	0	0	0	0
bx (2)	FBgn0265598	29454 (III)	FALSE	FALSE	Bloomington	Scorer 6	2	FALSE	TRUE	0	0	0	U	U	U	U	U	U	U	U	U	U	U	U	U	U	U	U	U	U	U	U	U	U	U	U	U	U	U	U	U
bx (2)	FBgn0265598	29454 (III)	FALSE	FALSE	Bloomington	Scorer 6	3	FALSE	TRUE	0	0	0	U	U	U	U	U	U	U	U	U	U	U	U	U	U	U	U	U	U	U	U	U	U	U	U	U	U	U	U	U
bx (2)	FBgn0265598	29454 (III)	FALSE	FALSE	Bloomington	Scorer 1	4	FALSE	FALSE	1	0	1	0	0	0	-1	-1	0	0	1	0	-1	0	0	0	1	0	0	0	0	0	0	0	0	0	0	0	0	0	0	0
bx (2)	FBgn0265598	29454 (III)	FALSE	FALSE	Bloomington	Scorer 6	4	FALSE	FALSE	1	0	1	0	0	1	-1	-1	0	0	1	0	-1	0	0	1	0	1	0	0	0	0	0	0	0	0	0	0	0	0	0	0
bx (2)	FBgn0265598	29454 (III)	FALSE	FALSE	Bloomington	Scorer 6	5	FALSE	FALSE	0	0	1	-1	-1	0	0	0	0	0	U	U	-1	0	0	0	1	0	0	0	0	0	0	0	0	0	0	0	0	1	0	0
bx (2)	FBgn0265598	29454 (III)	FALSE	FALSE	Bloomington	Scorer 1	5	FALSE	FALSE	0	0	1	0	0	0	-1	2	1	0	0	0	-1	0	0	0	1	1	0	1	1	0	0	0	0	0	0	0	0	1	0	1
bx (2)	FBgn0265598	29454 (III)	FALSE	FALSE	Bloomington	Scorer 1	6	FALSE	FALSE	0	0	1	-1	0	0	0	0	0	0	0	0	-1	0	0	0	1	0	1	0	1	0	0	0	0	0	0	0	0	1	1	0
bx (2)	FBgn0265598	29454 (III)	FALSE	FALSE	Bloomington	Scorer 6	6	FALSE	FALSE	0	0	1	0	-1	-1	-1	2	1	1	0	0	0	0	0	0	2	1	0	0	0	0	0	0	0	0	0	0	1	2	0	0
bx (2)	FBgn0265598	29454 (III)	FALSE	FALSE	Bloomington	Scorer 6	7	FALSE	TRUE	0	0	0	U	U	U	U	U	U	U	U	U	U	U	U	U	U	U	U	U	U	U	U	U	U	U	U	U	U	U	U	U
bx (2)	FBgn0265598	29454 (III)	FALSE	FALSE	Bloomington	Scorer 6	8	FALSE	FALSE	0	0	1	0	-1	0	-1	1	0	0	1	0	-1	0	-1	1	2	1	0	0	0	0	0	0	0	0	0	0	1	2	0	0
bx (2)	FBgn0265598	29454 (III)	FALSE	FALSE	Bloomington	Scorer 1	8	FALSE	FALSE	0	0	1	0	0	1	-1	0	1	0	1	0	-1	0	0	0	1	2	1	0	1	0	0	0	0	0	0	1	0	1	0	0
bx (2)	FBgn0265598	29454 (III)	FALSE	FALSE	Bloomington	Scorer 1	9	FALSE	FALSE	0	0	1	-1	-1	0	0	1	0	0	0	0	-1	0	0	0	1	0	0	0	0	0	0	0	0	0	0	0	0	0	0	0
bx (2)	FBgn0265598	29454 (III)	FALSE	FALSE	Bloomington	Scorer 6	9	FALSE	FALSE	0	0	1	-1	-1	0	0	1	1	0	1	0	-1	0	0	0	0	0	0	0	0	0	0	0	0	0	0	0	0	0	0	0
Ca-alp1T (1)	FBgn0264386	31961 (III)	FALSE	FALSE	VDRC	Scorer 6	9	FALSE	FALSE	0	0	1	0	0	0	-1	0	1	0	0	0	0	1	0	1	0	0	1	0	1	0	1	1	0	0	0	0	0	1	-1	0
Ca-alp1T (1)	FBgn0264386	31961 (III)	FALSE	FALSE	VDRC	Scorer 2	1	FALSE	FALSE	0	0	1	-2	-1	0	-2	1	0	0	0	0	-2	0	0	0	0	0	0	0	0	0	U	U	U	0	0	U	0	0	0	0
Ca-alp1T (1)	FBgn0264386	31961 (III)	FALSE	FALSE	VDRC	Scorer 2	2	FALSE	FALSE	0	0	1	-1	-1	0	-1	0	0	0	0	0	0	0	0	0	0	0	1	0	0	0	0	0	0	0	0	0	1	0	0	0
Ca-alp1T (1)	FBgn0264386	31961 (III)	FALSE	FALSE	VDRC	Scorer 2	6	FALSE	TRUE	0	0	0	U	U	U	U	U	U	U	U	U	U	U	U	U	U	U	U	U	U	U	U	U	U	U	U	U	U	U	U	U
Ca-alp1T (1)	FBgn0264386	31961 (III)	FALSE	FALSE	VDRC	Scorer 2	5	FALSE	FALSE	0	0	1	-1	-1	0	0	1	0	0	0	0	0	0	0	0	0	0	0	0	0	0	0	0	0	0	0	0	1	0	0	1
Ca-alp1T (1)	FBgn0264386	31961 (III)	FALSE	FALSE	VDRC	Scorer 2	3	FALSE	FALSE	0	1	1	-1	0	0	1	0	0	0	0	0	0	0	0	0	0	0	0	0	0	0	0	0	0	0	0	0	1	1	0	0
Ca-alp1T (1)	FBgn0264386	31961 (III)	FALSE	FALSE	VDRC	Scorer 2	4	FALSE	FALSE	0	2	1	0	-1	0	1	0	0	0	1	1	0	0	0	0	0	0	0	0	0	0	1	1	0	0	0	1	1	0	0	1
Ca-alp1T (1)	FBgn0264386	31961 (III)	FALSE	FALSE	VDRC	Scorer 6	1	FALSE	FALSE	0	0	1	-1	-1	0	U	0	0	0	U	U	-2	0	0	1	U	U	1	U	U	U	U	U	U	U	0	U	0	U	1	0
Ca-alp1T (1)	FBgn0264386	31961 (III)	FALSE	FALSE	VDRC	Scorer 2	7	FALSE	TRUE	0	0	0	U	U	U	U	U	U	U	U	U	U	U	U	U	U	U	U	U	U	U	U	U	U	U	U	U	U	U	U	U
Ca-alp1T (1)	FBgn0264386	31961 (III)	FALSE	FALSE	VDRC	Scorer 2	8	FALSE	TRUE	0	0	0	U	U	U	U	U	U	U	U	U	U	U	U	U	U	U	U	U	U	U	U	U	U	U	U	U	U	U	U	U
Ca-alp1T (1)	FBgn0264386	31961 (III)	FALSE	FALSE	VDRC	Scorer 6	2	FALSE	FALSE	1	0	1	0	-1	1	0	0	0	1	1	0	-1	0	0	0	1	0	0	0	1	0	0	0	0	0	0	0	0	1	0	1
Ca-alp1T (1)	FBgn0264386	31961 (III)	FALSE	FALSE	VDRC	Scorer 6	3	FALSE	FALSE	0	0	1	0	0	-1	0	1	-1	0	0	0	0	1	0	0	0	1	1	0	1	0	1	0	1	0	0	0	0	0	0	0
Ca-alp1T (1)	FBgn0264386	31961 (III)	FALSE	FALSE	VDRC	Scorer 6	4	FALSE	FALSE	0	0	1	0	0	0	0	0	0	1	1	1	0	0	0	1	2	1	1	0	1	1	0	0	0	0	1	0	1	1	1	1
ca-alpha1D (1)	FBgn0001991	51491 (III)	FALSE	FALSE	VDRC	Scorer 4	1	FALSE	TRUE	0	0	0	U	U	U	U	U	U	U	U	U	U	U	U	U	U	U	U	U	U	U	U	U	U	U	U	U	U	U	U	U
ca-alpha1D (1)	FBgn0001991	51491 (III)	FALSE	FALSE	VDRC	Scorer 4	13	FALSE	TRUE	0	0	0	U	U	U	U	U	U	U	U	U	U	U	U	U	U	U	U	U	U	U	U	U	U	U	U	U	U	U	U	U
ca-alpha1D (1)	FBgn0001991	51491 (III)	FALSE	FALSE	VDRC	Scorer 4	14	FALSE	TRUE	0	0	0	U	U	U	U	U	U	U	U	U	U	U	U	U	U	U	U	U	U	U	U	U	U	U	U	U	U	U	U	U
ca-alpha1D (1)	FBgn0001991	51491 (III)	FALSE	FALSE	VDRC	Scorer 4	15	FALSE	TRUE	0	0	0	U	U	U	U	U	U	U	U	U	U	U	U	U	U	U	U	U	U	U	U	U	U	U	U	U	U	U	U	U
ca-alpha1D (1)	FBgn0001991	51491 (III)	FALSE	FALSE	VDRC	Scorer 3	16	FALSE	FALSE	0	0	1	-2	-1	0	0	1	1	0	0	0	-1	2	1	1	2	1	0	0	0	0	0	0	0	0	1	-3	0	2	0	1
ca-alpha1D (1)	FBgn0001991	51491 (III)	FALSE	FALSE	VDRC	Scorer 4	16	FALSE	FALSE	0	0	1	-2	0	0	-2	-1	1	0	U	U	U	1	U	U	2	U	0	0	0	0	0	0	0	0	0	0	0	2	1	1
ca-alpha1D (1)	FBgn0001991	51491 (III)	FALSE	FALSE	VDRC	Scorer 3	17	FALSE	FALSE	0	0	1	-2	-1	0	-1	-1	1	0	0	0	-1	0	0	1	1	0	0	0	0	0	0	0	0	0	0	0	0	1	0	1
ca-alpha1D (1)	FBgn0001991	51491 (III)	FALSE	FALSE	VDRC	Scorer 4	17	FALSE	FALSE	0	0	1	-2	-1	0	-1	-2	0	U	1	0	-2	1	0	0	2	0	0	0	0	0	0	0	0	0	0	0	0	2	1	1
ca-alpha1D (1)	FBgn0001991	51491 (III)	FALSE	FALSE	VDRC	Scorer 4	18	FALSE	FALSE	0	0	2	-1	-1	1	-2	-1	1	0	1	0	-2	0	-1	0	1	-1	0	0	0	0	0	0	0	0	0	-1	0	0	1	0
ca-alpha1D (1)	FBgn0001991	51491 (III)	FALSE	FALSE	VDRC	Scorer 3	18	FALSE	FALSE	0	0	2	-1	-1	0	-1	0	1	0	1	0	-1	0	0	0	0	0	0	0	0	0	0	0	0	0	1	-1	0	0	1	0
ca-alpha1D (1)	FBgn0001991	51491 (III)	FALSE	FALSE	VDRC	Scorer 3	19	FALSE	FALSE	0	0	2	-2	0	0	-1	1	1	1	1	0	0	2	2	0	2	1	0	0	0	0	0	0	0	0	2	-1	0	2	0	0
ca-alpha1D (1)	FBgn0001991	51491 (III)	FALSE	FALSE	VDRC	Scorer 4	19	FALSE	FALSE	0	0	2	-2	-1	0	-1	-1	1	0	1	0	U	1	1	0	2	-1	0	0	0	1	0	0	0	0	1	-2	0	2	1	0
ca-alpha1D (1)	FBgn0001991	51491 (III)	FALSE	FALSE	VDRC	Scorer 4	2	FALSE	TRUE	0	0	0	U	U	U	U	U	U	U	U	U	U	U	U	U	U	U	U	U	U	U	U	U	U	U	U	U	U	U	U	U
ca-alpha1D (1)	FBgn0001991	51491 (III)	FALSE	FALSE	VDRC	Scorer 4	6	FALSE	FALSE	0	0	1	-2	-1	0	-1	0	1	0	0	0	-1	1	0	0	1	-1	0	0	0	0	0	0	0	0	0	0	0	0	0	1
ca-alpha1D (1)	FBgn0001991	51491 (III)	FALSE	FALSE	VDRC	Scorer 3	6	FALSE	FALSE	0	0	1	-2	-1	0	0	1	1	0	0	0	-1	0	0	0	0	1	0	0	0	1	0	0	0	0	1	0	0	0	0	1
ca-alpha1D (2)	FBgn0001991	52644 (III)	FALSE	FALSE	VDRC	Scorer 3	1	TRUE	FALSE	0	0	0	U	U	U	U	U	U	U	U	U	U	U	U	U	U	U	U	U	U	U	U	U	U	U	U	U	U	U	U	U
ca-alpha1D (2)	FBgn0001991	52644 (III)	FALSE	FALSE	VDRC	Scorer 3	2	TRUE	FALSE	0	0	0	U	U	U	U	U	U	U	U	U	U	U	U	U	U	U	U	U	U	U	U	U	U	U	U	U	U	U	U	U
ca-alpha1D (2)	FBgn0001991	52644 (III)	FALSE	FALSE	VDRC	Scorer 4	3	FALSE	FALSE	0	0	1	-2	0	-1	-1	1	0	0	U	U	U	1	0	0	2	0	0	0	0	1	0	0	0	0	0	-2	0	2	1	0
ca-alpha1D (2)	FBgn0001991	52644 (III)	FALSE	FALSE	VDRC	Scorer 3	3	FALSE	FALSE	0	0	1	-1	0	0	0	1	1	0	U	U	0	1	1	1	2	1	0	0	0	1	0	0	0	0	1	-2	0	2	0	1
ca-alpha1D (2)	FBgn0001991	52644 (III)	FALSE	FALSE	VDRC	Scorer 4	4	FALSE	FALSE	0	0	1	-2	-1	-1	-2	0	0	0	1	0	-1	0	0	0	2	0	0	0	0	0	0	0	0	0	0	-3	0	2	1	1
ca-alpha1D (2)	FBgn0001991	52644 (III)	FALSE	FALSE	VDRC	Scorer 3	4	FALSE	FALSE	0	0	1	-2	-1	1	-1	1	1	0	0	0	0	0	0	1	1	0	1	0	0	0	0	0	0	0	0	-2	0	0	1	1
ca-alpha1D (2)	FBgn0001991	52644 (III)	FALSE	FALSE	VDRC	Scorer 4	5	FALSE	FALSE	0	0	1	-2	0	-1	-1	-1	-1	0	1	0	U	U	U	U	2	0	0	0	0	1	0	0	0	0	1	0	0	2	-1	0
ca-alpha1D (2)	FBgn0001991	52644 (III)	FALSE	FALSE	VDRC	Scorer 3	5	FALSE	FALSE	0	0	1	-1	0	1	0	1	1	1	0	0	-1	2	1	1	2	0	0	0	0	0	0	0	0	0	2	0	0	2	0	1
ca-alpha1D (2)	FBgn0001991	52644 (III)	FALSE	FALSE	VDRC	Scorer 4	6	FALSE	FALSE	0	0	1	-1	-1	0	-2	-1	-1	0	1	0	-1	0	0	0	2	0	0	0	1	0	1	0	0	0	0	1	0	2	-1	1
ca-alpha1D (2)	FBgn0001991	52644 (III)	FALSE	FALSE	VDRC	Scorer 3	6	FALSE	FALSE	0	0	1	-1	0	1	-1	-1	0	0	0	0	0	0	0	1	0	0	1	0	0	0	0	0	1	0	0	1	0	0	0	0
ca-alpha1D (2)	FBgn0001991	52644 (III)	FALSE	FALSE	VDRC	Scorer 3	7	FALSE	FALSE	0	0	1	-2	-1	0	-2	-1	1	0	1	0	0	0	0	1	0	0	1	0	0	0	0	0	0	0	0	0	0	0	1	0
ca-alpha1D (2)	FBgn0001991	52644 (III)	FALSE	FALSE	VDRC	Scorer 4	7	FALSE	FALSE	0	0	1	-2	-1	-1	-2	-2	0	U	1	0	-2	1	0	0	2	0	0	0	0	0	0	0	0	0	0	0	0	2	0	0
Ca-alp1T (2)	FBgn0264386	26251 (III)	FALSE	FALSE	Bloomington	Scorer 6	1	FALSE	FALSE	0	0	1	0	0	0	0	1	0	1	1	0	0	1	0	U	2	1	1	1	0	0	0	0	0	0	0	0	0	2	1	0
Ca-alp1T (2)	FBgn0264386	26251 (III)	FALSE	FALSE	Bloomington	Scorer 1	1	FALSE	FALSE	0	0	1	1	0	0	1	0	0	0	1	0	-1	0	0	1	2	0	1	0	1	1	0	0	0	0	0	0	0	2	1	1
Ca-alp1T (2)	FBgn0264386	26251 (III)	FALSE	FALSE	Bloomington	Scorer 6	3	FALSE	FALSE	0	0	1	0	0	-1	0	1	0	1	1	0	-1	2	0	0	2	1	0	0	1	0	0	0	0	1	0	0	1	2	1	0
Ca-alp1T (2)	FBgn0264386	26251 (III)	FALSE	FALSE	Bloomington	Scorer 1	3	FALSE	FALSE	0	0	1	1	0	0	-1	0	1	0	1	0	-1	2	0	0	2	1	0	0	0	0	0	0	0	0	0	0	1	2	1	0
Ca-alp1T (2)	FBgn0264386	26251 (III)	FALSE	FALSE	Bloomington	Scorer 6	4	FALSE	FALSE	0	0	1	0	0	1	-1	2	0	0	1	0	-1	1	0	0	2	1	0	1	0	0	0	0	0	0	0	0	1	2	1	0
Ca-alp1T (2)	FBgn0264386	26251 (III)	FALSE	FALSE	Bloomington	Scorer 1	4	FALSE	FALSE	0	0	1	0	0	1	-1	0	1	0	1	0	0	1	0	0	1	1	1	0	1	0	0	0	0	0	1	1	0	1	1	0
Ca-alp1T (2)	FBgn0264386	26251 (III)	FALSE	FALSE	Bloomington	Scorer 6	5	FALSE	FALSE	0	0	1	0	0	1	-1	2	0	0	1	0	-1	1	0	0	2	1	0	0	0	0	0	0	0	0	0	0	1	2	0	0
Ca-alp1T (2)	FBgn0264386	26251 (III)	FALSE	FALSE	Bloomington	Scorer 1	5	FALSE	FALSE	0	0	1	0	0	1	-1	0	0	0	1	0	-1	1	0	1	1	1	0	0	0	0	0	0	0	0	0	0	1	1	1	0
Ca-alp1T (2)	FBgn0264386	26251 (III)	FALSE	FALSE	Bloomington	Scorer 1	6	FALSE	FALSE	0	0	1	0	0	0	1	-1	0	0	0	0	-1	1	0	1	0	0	0	0	0	1	0	0	0	0	1	0	0	0	1	0
Ca-alp1T (2)	FBgn0264386	26251 (III)	FALSE	FALSE	Bloomington	Scorer 6	7	FALSE	FALSE	0	0	1	0	-1	1	0	0	0	0	1	0	-1	0	0	1	1	1	0	0	0	0	0	0	0	0	0	0	1	0	0	0
cac	FBgn0263111	48093 (X)	FALSE	FALSE	VDRC	Scorer 4	1	FALSE	FALSE	0	0	2	0	0	0	1	0	-1	1	0	0	-1	1	0	1	1	1	0	0	1	1	0	0	0	0	1	-1	0	1	0	1
cac	FBgn0263111	48093 (X)	FALSE	FALSE	VDRC	Scorer 3	1	FALSE	FALSE	0	0	2	0	0	0	2	1	0	0	1	0	-1	0	0	1	1	1	1	0	1	1	0	0	0	0	0	-1	1	0	1	0
cac	FBgn0263111	48093 (X)	FALSE	FALSE	VDRC	Scorer 3	2	FALSE	FALSE	0	0	1	0	0	0	0	1	1	1	U	U	0	2	1	0	2	0	1	0	0	0	0	0	0	0	3	-2	0	2	1	0
cac	FBgn0263111	48093 (X)	FALSE	FALSE	VDRC	Scorer 4	2	FALSE	FALSE	0	0	1	0	0	0	0	1	1	0	U	U	0	2	1	0	2	1	1	0	1	0	0	0	0	0	2	-1	0	2	1	0
cac	FBgn0263111	48093 (X)	FALSE	FALSE	VDRC	Scorer 4	3	FALSE	FALSE	0	0	1	-1	0	1	-1	0	-1	0	1	0	-1	1	0	0	2	0	0	0	0	0	0	0	0	0	1	-1	0	2	1	0
cac	FBgn0263111	48093 (X)	FALSE	FALSE	VDRC	Scorer 3	3	FALSE	FALSE	0	0	1	0	0	1	0	1	0	0	1	0	-1	1	1	1	1	0	0	0	0	0	0	0	0	0	2	-1	0	1	1	0
cac	FBgn0263111	48093 (X)	FALSE	FALSE	VDRC	Scorer 3	5	FALSE	FALSE	0	0	1	1	1	1	1	1	0	1	0	0	0	1	1	1	2	1	1	0	1	1	1	0	1	0	1	-1	0	2	1	0
cac	FBgn0263111	48093 (X)	FALSE	FALSE	VDRC	Scorer 4	5	FALSE	FALSE	0	0	1	1	1	1	1	1	1	1	U	U	0	1	0	1	2	1	1	0	1	1	0	0	0	0	1	-1	0	2	1	0
cac	FBgn0263111	48093 (X)	FALSE	FALSE	VDRC	Scorer 3	6	FALSE	FALSE	0	0	1	0	0	0	0	1	0	0	1	0	-1	1	0	0	1	1	1	1	0	1	0	0	0	0	1	-2	0	1	1	0
cac	FBgn0263111	48093 (X)	FALSE	FALSE	VDRC	Scorer 4	6	FALSE	FALSE	0	0	1	0	0	0	0	1	0	0	1	0	0	1	0	0	1	0	0	1	0	1	0	0	0	0	1	-1	0	1	1	0
Cad99C (2)	FBgn0039709	27212 (III)	FALSE	FALSE	VDRC	Scorer 4	1	TRUE	FALSE	0	0	0	U	U	U	U	U	U	U	U	U	U	U	U	U	U	U	U	U	U	U	U	U	U	U	U	U	U	U	U	U
Cad99C (2)	FBgn0039709	27212 (III)	FALSE	FALSE	VDRC	Scorer 1	10	FALSE	FALSE	0	0	1	0	0	0	-1	0	0	0	1	0	-1	1	0	1	2	0	0	0	0	1	0	0	0	0	1	0	0	1	1	0
Cad99C (2)	FBgn0039709	27212 (III)	FALSE	FALSE	VDRC	Scorer 4	10	FALSE	FALSE	0	0	1	0	1	1	0	0	0	0	1	0	-1	1	0	0	2	0	0	0	0	1	0	0	0	0	2	0	0	1	1	0
Cad99C (2)	FBgn0039709	27212 (III)	FALSE	FALSE	VDRC	Scorer 1	11	FALSE	FALSE	0	0	2	-1	0	0	0	0	0	0	0	1	-1	1	1	0	2	1	1	0	1	1	0	0	0	0	1	0	0	2	1	1
Cad99C (2)	FBgn0039709	27212 (III)	FALSE	FALSE	VDRC	Scorer 4	11	FALSE	FALSE	0	0	2	1	0	0	0	1	0	0	0	1	-2	1	1	0	2	0	1	0	0	1	1	0	0	0	1	0	0	2	1	1
Cad99C (2)	FBgn0039709	27212 (III)	FALSE	FALSE	VDRC	Scorer 4	2	TRUE	FALSE	0	0	0	U	U	U	U	U	U	U	U	U	U	U	U	U	U	U	U	U	U	U	U	U	U	U	U	U	U	U	U	U
Cad99C (2)	FBgn0039709	27212 (III)	FALSE	FALSE	VDRC	Scorer 4	3	FALSE	FALSE	0	0	1	0	0	0	0	0	1	1	0	0	-1	1	0	1	2	0	1	1	1	1	0	0	0	0	1	0	0	2	0	0
Cad99C (2)	FBgn0039709	27212 (III)	FALSE	FALSE	VDRC	Scorer 1	3	FALSE	FALSE	0	0	1	0	0	0	0	0	1	1	0	0	-1	1	0	1	1	0	1	0	1	1	1	0	0	0	1	0	0	1	0	1
Cad99C (2)	FBgn0039709	27212 (III)	FALSE	FALSE	VDRC	Scorer 4	4	TRUE	FALSE	0	0	0	U	U	U	U	U	U	U	U	U	U	U	U	U	U	U	U	U	U	U	U	U	U	U	U	U	U	U	U	U
Cad99C (2)	FBgn0039709	27212 (III)	FALSE	FALSE	VDRC	Scorer 4	5	TRUE	FALSE	0	0	0	U	U	U	U	U	U	U	U	U	U	U	U	U	U	U	U	U	U	U	U	U	U	U	U	U	U	U	U	U
Cad99C (2)	FBgn0039709	27212 (III)	FALSE	FALSE	VDRC	Scorer 1	6	FALSE	FALSE	0	0	2	1	0	0	0	0	0	0	0	0	-1	1	0	0	1	1	0	0	0	1	0	0	0	0	0	0	0	0	1	1
Cad99C (2)	FBgn0039709	27212 (III)	FALSE	FALSE	VDRC	Scorer 4	6	FALSE	FALSE	0	0	2	1	0	0	0	0	0	0	1	0	0	1	0	1	1	0	1	0	1	1	1	1	0	0	1	0	0	1	1	1
Cad99C (2)	FBgn0039709	27212 (III)	FALSE	FALSE	VDRC	Scorer 1	7	FALSE	FALSE	0	0	1	-1	0	0	-1	0	1	0	0	0	0	0	1	0	2	0	0	0	1	0	0	0	0	0	0	0	0	1	1	0
Cad99C (2)	FBgn0039709	27212 (III)	FALSE	FALSE	VDRC	Scorer 4	7	FALSE	FALSE	0	0	1	-1	-1	0	-1	-1	1	0	U	U	0	0	0	0	2	0	0	0	0	U	0	0	0	0	0	0	0	1	1	0
Cad99C (2)	FBgn0039709	27212 (III)	FALSE	FALSE	VDRC	Scorer 4	8	FALSE	TRUE	0	0	0	U	U	U	U	U	U	U	U	U	U	U	U	U	U	U	U	U	U	U	U	U	U	U	U	U	U	U	U	U
Cad99C (2)	FBgn0039709	27212 (III)	FALSE	FALSE	VDRC	Scorer 4	9	TRUE	FALSE	0	0	0	U	U	U	U	U	U	U	U	U	U	U	U	U	U	U	U	U	U	U	U	U	U	U	U	U	U	U	U	U
Cad99C (1)	FBgn0039709	3733 (III)	FALSE	FALSE	VDRC	Scorer 1	1	TRUE	FALSE	0	0	0	U	U	U	U	U	U	U	U	U	U	U	U	U	U	U	U	U	U	U	U	U	U	U	U	U	U	U	U	U
Cad99C (1)	FBgn0039709	3733 (III)	FALSE	FALSE	VDRC	Scorer 1	2	FALSE	FALSE	0	1	1	0	0	0	0	-1	-1	0	1	0	0	0	0	0	0	0	0	0	1	0	0	0	0	0	0	0	0	0	0	0
Cad99C (1)	FBgn0039709	3733 (III)	FALSE	FALSE	VDRC	Scorer 4	2	FALSE	FALSE	0	1	1	0	0	1	-1	-1	-1	0	1	0	0	0	-1	0	0	0	1	0	0	0	0	0	0	0	1	0	0	0	0	0
Cad99C (1)	FBgn0039709	3733 (III)	FALSE	FALSE	VDRC	Scorer 1	3	FALSE	FALSE	0	1	1	0	0	1	0	-1	0	0	1	0	-1	1	1	1	2	0	1	0	1	0	0	0	0	0	1	0	0	1	1	0
Cad99C (1)	FBgn0039709	3733 (III)	FALSE	FALSE	VDRC	Scorer 4	3	FALSE	FALSE	0	1	1	0	0	1	1	-1	0	0	0	0	-1	1	1	1	2	0	1	0	1	0	1	0	0	0	1	1	0	1	1	0
Cad99C (1)	FBgn0039709	3733 (III)	FALSE	FALSE	VDRC	Scorer 1	4	FALSE	FALSE	0	0	1	0	0	0	0	-1	-1	0	1	1	0	1	1	1	2	0	0	1	1	1	0	0	0	0	1	0	0	1	1	0
Cad99C (1)	FBgn0039709	3733 (III)	FALSE	FALSE	VDRC	Scorer 4	4	FALSE	FALSE	0	0	1	1	1	0	-1	-1	1	1	1	0	-1	1	1	0	2	0	1	1	1	1	0	0	0	0	1	1	0	1	1	0
Cad99C (1)	FBgn0039709	3733 (III)	FALSE	FALSE	VDRC	Scorer 1	5	FALSE	FALSE	0	0	1	0	0	0	0	-1	0	0	0	0	-1	0	0	1	1	1	0	0	1	1	0	0	0	0	0	0	0	1	0	0
Cad99C (1)	FBgn0039709	3733 (III)	FALSE	FALSE	VDRC	Scorer 4	5	FALSE	FALSE	0	0	1	1	1	1	-1	-1	1	0	1	0	-1	0	0	1	0	0	0	0	1	1	0	0	0	0	0	0	0	0	0	0
Cad99C (1)	FBgn0039709	3733 (III)	FALSE	FALSE	VDRC	Scorer 4	6	FALSE	FALSE	0	0	1	0	0	1	-1	-1	-1	0	1	0	0	0	-1	0	0	0	0	0	0	0	1	0	0	0	0	-1	0	0	1	0
Cad99C (1)	FBgn0039709	3733 (III)	FALSE	FALSE	VDRC	Scorer 1	6	FALSE	FALSE	0	0	1	0	0	0	1	1	1	1	1	0	-1	0	0	0	1	2	0	0	1	1	0	0	0	0	0	0	0	0	1	0
CadN (1)	FBgn0015609	7100R3 (III)	FALSE	FALSE	NIG	Scorer 3	1	FALSE	FALSE	0	0	1	0	0	1	0	1	0	0	U	U	0	1	1	0	1	0	1	0	0	0	0	0	0	0	1	0	0	1	0	1
CadN (1)	FBgn0015609	7100R3 (III)	FALSE	FALSE	NIG	Scorer 6	1	FALSE	FALSE	0	0	1	0	0	0	0	0	1	0	0	0	0	0	0	0	0	0	1	0	0	0	0	0	0	0	2	0	0	0	1	1
CadN (1)	FBgn0015609	7100R3 (III)	FALSE	FALSE	NIG	Scorer 6	2	FALSE	FALSE	0	0	1	-1	0	0	0	0	0	0	1	0	-1	0	0	0	1	0	0	0	0	0	0	0	0	0	0	-1	0	1	1	0
CadN (1)	FBgn0015609	7100R3 (III)	FALSE	FALSE	NIG	Scorer 3	2	FALSE	FALSE	0	0	1	-1	-1	1	0	0	0	0	1	0	-1	0	1	0	1	0	0	0	0	0	0	0	0	0	0	-1	0	2	1	0
CadN (1)	FBgn0015609	7100R3 (III)	FALSE	FALSE	NIG	Scorer 3	3	FALSE	FALSE	0	0	1	1	1	1	0	1	0	0	U	U	0	1	0	0	1	1	1	0	0	0	0	0	0	0	1	0	0	0	0	0
CadN (1)	FBgn0015609	7100R3 (III)	FALSE	FALSE	NIG	Scorer 6	3	FALSE	FALSE	0	0	1	0	0	0	0	0	0	0	0	0	0	0	0	0	0	0	1	0	0	0	0	1	0	0	1	0	0	0	0	0
CadN (1)	FBgn0015609	7100R3 (III)	FALSE	FALSE	NIG	Scorer 6	4	FALSE	FALSE	0	0	1	-1	-1	-1	0	-1	-1	0	0	0	-1	0	0	0	-1	1	0	0	0	0	0	0	0	0	0	-2	0	0	1	0
CadN (1)	FBgn0015609	7100R3 (III)	FALSE	FALSE	NIG	Scorer 3	4	FALSE	FALSE	0	0	1	-1	-1	0	1	0	0	0	U	U	-1	1	1	1	1	0	0	0	0	1	0	0	0	1	1	-1	0	1	1	0
CadN (1)	FBgn0015609	7100R3 (III)	FALSE	FALSE	NIG	Scorer 6	5	FALSE	FALSE	0	0	1	0	0	1	0	0	0	0	1	0	0	1	0	0	2	1	0	0	1	0	1	0	1	0	0	0	0	1	0	0
CadN (1)	FBgn0015609	7100R3 (III)	FALSE	FALSE	NIG	Scorer 3	5	FALSE	FALSE	0	0	1	-1	0	1	1	0	0	0	0	0	0	0	0	1	0	0	1	0	1	1	0	0	0	0	0	0	0	0	1	0
CadN (2)	FBgn0015609	41982 (III)	FALSE	FALSE	Bloomington	Scorer 6	1	FALSE	FALSE	0	0	1	0	0	0	0	1	-1	0	0	1	0	1	0	1	1	0	1	0	1	1	0	0	1	0	0	1	0	1	0	0
CadN (2)	FBgn0015609	41982 (III)	FALSE	FALSE	Bloomington	Scorer 5	1	FALSE	FALSE	0	0	1	0	0	0	1	0	0	0	0	1	0	1	0	0	2	1	0	0	0	0	0	0	0	0	1	0	1	1	0	0
CadN (2)	FBgn0015609	41982 (III)	FALSE	FALSE	Bloomington	Scorer 6	2	FALSE	FALSE	0	0	1	-1	-1	0	0	0	-1	0	1	1	0	1	0	U	2	0	0	0	1	0	0	0	0	0	0	-2	0	2	1	0
CadN (2)	FBgn0015609	41982 (III)	FALSE	FALSE	Bloomington	Scorer 5	2	FALSE	FALSE	0	0	1	-1	0	-1	0	-1	0	0	0	1	-1	2	1	1	2	1	0	0	0	0	0	0	0	0	1	-1	0	2	1	0
CadN (2)	FBgn0015609	41982 (III)	FALSE	FALSE	Bloomington	Scorer 5	3	FALSE	TRUE	0	0	0	U	U	U	U	U	U	U	U	U	U	U	U	U	U	U	U	U	U	U	U	U	U	U	U	U	U	U	U	U
CadN (2)	FBgn0015609	41982 (III)	FALSE	FALSE	Bloomington	Scorer 5	4	FALSE	TRUE	0	0	0	U	U	U	U	U	U	U	U	U	U	U	U	U	U	U	U	U	U	U	U	U	U	U	U	U	U	U	U	U
CadN (2)	FBgn0015609	41982 (III)	FALSE	FALSE	Bloomington	Scorer 5	5	FALSE	TRUE	0	0	0	U	U	U	U	U	U	U	U	U	U	U	U	U	U	U	U	U	U	U	U	U	U	U	U	U	U	U	U	U
CadN (2)	FBgn0015609	41982 (III)	FALSE	FALSE	Bloomington	Scorer 6	6	FALSE	FALSE	1	1	1	-1	-1	0	0	-1	-1	0	1	0	U	1	0	1	2	0	0	0	0	0	0	0	0	0	0	0	0	2	0	0
CadN (2)	FBgn0015609	41982 (III)	FALSE	FALSE	Bloomington	Scorer 5	6	FALSE	FALSE	1	1	1	-1	0	0	0	-1	0	0	1	0	-1	2	1	1	2	0	0	0	0	0	0	0	0	0	1	0	0	1	0	0
CadN (2)	FBgn0015609	41982 (III)	FALSE	FALSE	Bloomington	Scorer 6	7	FALSE	FALSE	0	0	1	-1	0	-1	0	-1	-1	0	1	0	0	0	0	0	0	0	0	0	0	0	0	0	0	0	0	0	0	1	0	0
CadN (2)	FBgn0015609	41982 (III)	FALSE	FALSE	Bloomington	Scorer 5	7	FALSE	FALSE	0	0	1	-1	0	0	0	-1	0	1	0	0	-1	1	1	1	2	U	0	0	0	0	0	0	0	0	1	0	0	0	0	0
CadN (2)	FBgn0015609	41982 (III)	FALSE	FALSE	Bloomington	Scorer 5	8	FALSE	FALSE	0	0	1	0	0	0	0	0	0	0	1	0	0	2	0	0	2	1	0	0	0	0	0	0	0	0	1	0	0	1	1	0
CadN (2)	FBgn0015609	41982 (III)	FALSE	FALSE	Bloomington	Scorer 6	8	FALSE	FALSE	0	0	1	0	0	-1	-1	0	0	0	1	1	-1	2	0	0	2	1	0	1	0	0	0	0	0	0	0	0	0	2	1	0
Calx	FBgn0013995	28306 (III)	FALSE	FALSE	Bloomington	Scorer 1	1	FALSE	FALSE	0	0	1	-1	0	0	-1	1	1	0	U	U	-1	0	0	1	2	1	0	0	1	0	0	0	0	0	0	0	0	1	0	0
Calx	FBgn0013995	28306 (III)	FALSE	FALSE	Bloomington	Scorer 6	1	FALSE	FALSE	0	0	1	0	0	1	-1	2	1	0	1	0	0	0	0	0	2	1	0	0	0	0	0	0	0	0	0	0	1	1	0	0
Calx	FBgn0013995	28306 (III)	FALSE	FALSE	Bloomington	Scorer 1	2	FALSE	TRUE	0	0	0	U	U	U	U	U	U	U	U	U	U	U	U	U	U	U	U	U	U	U	U	U	U	U	U	U	U	U	U	U
Calx	FBgn0013995	28306 (III)	FALSE	FALSE	Bloomington	Scorer 6	3	FALSE	FALSE	0	0	1	0	0	0	0	-1	0	0	1	1	0	1	0	0	2	1	1	0	0	0	0	0	0	1	0	0	0	2	1	0
Calx	FBgn0013995	28306 (III)	FALSE	FALSE	Bloomington	Scorer 1	3	FALSE	FALSE	0	0	1	0	0	0	1	0	0	0	1	1	-1	1	0	1	2	0	0	0	1	0	0	0	0	1	1	0	0	2	1	0
Calx	FBgn0013995	28306 (III)	FALSE	FALSE	Bloomington	Scorer 6	4	FALSE	FALSE	0	0	1	0	0	0	0	0	-1	0	0	0	0	1	0	0	1	0	0	0	0	0	0	0	0	0	0	-1	0	1	1	0
Calx	FBgn0013995	28306 (III)	FALSE	FALSE	Bloomington	Scorer 1	4	FALSE	FALSE	0	0	1	1	1	-1	0	0	0	0	0	0	-1	1	0	0	2	0	0	0	0	0	0	0	0	0	0	0	0	2	1	0
Calx	FBgn0013995	28306 (III)	FALSE	FALSE	Bloomington	Scorer 1	5	FALSE	TRUE	0	0	0	U	U	U	U	U	U	U	U	U	U	U	U	U	U	U	U	U	U	U	U	U	U	U	U	U	U	U	U	U
Calx	FBgn0013995	28306 (III)	FALSE	FALSE	Bloomington	Scorer 6	6	FALSE	FALSE	0	0	1	0	0	0	-1	0	-1	0	0	1	-1	0	0	0	2	1	0	0	0	0	0	0	0	0	0	0	1	2	1	0
Calx	FBgn0013995	28306 (III)	FALSE	FALSE	Bloomington	Scorer 1	6	FALSE	FALSE	0	0	1	-1	0	0	0	0	0	0	U	U	-1	0	0	0	2	1	1	0	1	0	0	0	0	0	1	0	0	2	1	0
Calx	FBgn0013995	28306 (III)	FALSE	FALSE	Bloomington	Scorer 6	7	FALSE	FALSE	1	0	1	0	0	0	0	-1	-1	0	1	0	0	1	0	0	2	1	0	0	0	0	0	0	0	0	0	0	0	2	1	0
Calx	FBgn0013995	28306 (III)	FALSE	FALSE	Bloomington	Scorer 1	7	FALSE	FALSE	1	0	1	-1	0	0	-1	-1	0	0	1	0	-1	2	0	1	2	0	1	1	1	0	0	0	0	0	0	0	0	2	1	0
Calx	FBgn0013995	28306 (III)	FALSE	FALSE	Bloomington	Scorer 1	8	FALSE	FALSE	0	0	1	0	0	1	0	0	1	0	0	0	-1	1	0	0	2	0	1	1	1	0	0	0	0	0	0	0	0	2	1	0
calypso (1)	FBgn0262166	47743 (III)	FALSE	FALSE	VDRC	Scorer 2	1	FALSE	FALSE	0	0	1	0	0	0	-1	0	0	0	1	0	0	0	0	0	2	0	1	0	1	0	1	1	0	0	0	0	0	0	0	0
calypso (1)	FBgn0262166	47743 (III)	FALSE	FALSE	VDRC	Scorer 7	1	FALSE	FALSE	0	0	1	0	0	0	0	1	1	1	1	1	1	0	-1	1	0	1	0	1	1	1	1	1	1	0	1	-2	0	1	-1	1
calypso (1)	FBgn0262166	47743 (III)	FALSE	FALSE	VDRC	Scorer 7	2	FALSE	FALSE	0	0	1	0	0	-1	0	0	-1	0	0	1	0	1	0	1	2	1	0	0	0	0	0	0	0	1	1	-3	0	2	0	1
calypso (1)	FBgn0262166	47743 (III)	FALSE	FALSE	VDRC	Scorer 2	2	FALSE	FALSE	0	0	1	0	-1	-1	1	0	0	0	0	1	-1	1	0	0	0	0	0	0	0	1	0	0	0	0	0	-2	0	2	0	0
calypso (1)	FBgn0262166	47743 (III)	FALSE	FALSE	VDRC	Scorer 7	3	FALSE	FALSE	0	0	1	0	0	-1	-1	-1	-1	1	0	0	0	0	0	1	2	1	0	0	0	1	0	0	0	1	1	1	0	1	0	1
calypso (1)	FBgn0262166	47743 (III)	FALSE	FALSE	VDRC	Scorer 2	3	FALSE	FALSE	0	0	1	0	0	-1	1	1	0	1	0	0	-2	2	1	0	0	0	0	0	0	0	0	0	0	0	1	-1	0	2	0	0
calypso (1)	FBgn0262166	47743 (III)	FALSE	FALSE	VDRC	Scorer 7	4	FALSE	FALSE	0	0	1	0	0	0	0	1	-1	0	0	1	0	0	0	0	2	1	1	0	1	1	0	0	0	0	0	0	0	2	0	0
calypso (1)	FBgn0262166	47743 (III)	FALSE	FALSE	VDRC	Scorer 2	4	FALSE	FALSE	0	0	1	1	1	-1	0	0	0	0	0	1	-1	2	1	0	1	0	1	0	1	1	0	0	0	0	1	0	0	2	0	0
calypso (1)	FBgn0262166	47743 (III)	FALSE	FALSE	VDRC	Scorer 7	5	FALSE	FALSE	0	1	1	0	0	0	0	0	-1	1	0	0	0	0	-1	1	0	0	0	1	1	0	0	0	0	0	0	0	0	0	-2	1
calypso (1)	FBgn0262166	47743 (III)	FALSE	FALSE	VDRC	Scorer 2	5	FALSE	FALSE	0	1	1	0	0	0	0	0	0	0	0	0	-1	1	0	0	0	0	0	0	0	0	0	0	1	0	0	0	0	1	0	0
calypso (2)	FBgn0262166	28904 (X)	FALSE	FALSE	VDRC	Scorer 2	1	FALSE	FALSE	0	0	1	0	0	-1	-1	0	0	0	0	0	-2	2	0	1	0	0	0	0	0	0	0	0	0	0	0	0	0	2	0	0
calypso (2)	FBgn0262166	28904 (X)	FALSE	FALSE	VDRC	Scorer 7	1	FALSE	FALSE	0	0	1	0	0	0	0	0	0	1	0	0	0	0	-1	0	1	1	0	0	0	0	0	0	1	1	0	-1	0	1	-1	1
calypso (2)	FBgn0262166	28904 (X)	FALSE	FALSE	VDRC	Scorer 7	2	FALSE	FALSE	0	0	1	-1	0	-1	-1	-1	-1	1	1	0	0	0	-1	0	2	0	0	0	0	1	0	0	1	1	1	-1	0	1	-1	1
calypso (2)	FBgn0262166	28904 (X)	FALSE	FALSE	VDRC	Scorer 2	2	FALSE	FALSE	0	0	1	-1	-1	-1	-2	1	0	1	0	0	-2	2	1	1	1	0	0	0	0	0	0	0	0	0	1	0	0	2	0	1
calypso (2)	FBgn0262166	28904 (X)	FALSE	FALSE	VDRC	Scorer 7	3	FALSE	FALSE	0	1	1	0	0	-1	0	0	-1	1	0	1	0	1	-1	1	2	1	0	0	0	1	1	0	0	0	1	0	0	1	-1	1
calypso (2)	FBgn0262166	28904 (X)	FALSE	FALSE	VDRC	Scorer 2	3	FALSE	FALSE	0	1	1	1	1	-1	-1	0	1	0	0	1	-1	2	0	0	0	0	0	0	0	0	0	0	0	0	1	-1	0	2	0	1
calypso (2)	FBgn0262166	28904 (X)	FALSE	FALSE	VDRC	Scorer 7	4	FALSE	FALSE	1	0	1	1	0	0	-1	0	-1	1	1	1	0	1	0	1	2	1	0	0	0	1	0	0	0	1	1	0	0	1	-1	1
calypso (2)	FBgn0262166	28904 (X)	FALSE	FALSE	VDRC	Scorer 2	4	FALSE	FALSE	1	0	1	0	0	0	0	0	0	0	0	1	-2	2	1	0	0	0	1	0	1	0	0	0	0	0	1	0	0	2	0	1
calypso (2)	FBgn0262166	28904 (X)	FALSE	FALSE	VDRC	Scorer 7	5	FALSE	FALSE	0	0	1	1	1	0	0	0	-1	1	0	0	0	0	-1	0	1	1	0	0	1	1	0	0	0	1	1	0	0	1	-1	1
calypso (2)	FBgn0262166	28904 (X)	FALSE	FALSE	VDRC	Scorer 2	5	FALSE	FALSE	0	0	1	1	1	0	0	0	0	0	0	0	-1	2	1	0	0	0	1	0	0	0	0	0	0	0	1	0	0	1	0	0
Cap	FBgn0015615	39207 (III)	FALSE	FALSE	VDRC	Scorer 7	1	FALSE	FALSE	1	1	1	-1	-1	-1	-1	-1	-1	0	1	1	-1	1	0	1	2	1	0	1	0	0	0	0	0	1	0	0	0	2	0	1
Cap	FBgn0015615	39207 (III)	FALSE	FALSE	VDRC	Scorer 2	1	FALSE	FALSE	1	1	1	-1	-1	-1	-2	-2	0	U	1	1	-2	2	1	U	0	0	0	0	0	0	0	0	0	0	2	0	0	2	0	1
Cap	FBgn0015615	39207 (III)	FALSE	FALSE	VDRC	Scorer 2	2	FALSE	TRUE	0	0	0	U	U	U	U	U	U	U	U	U	U	U	U	U	U	U	U	U	U	U	U	U	U	U	U	U	U	U	U	U
Cap	FBgn0015615	39207 (III)	FALSE	FALSE	VDRC	Scorer 2	3	FALSE	FALSE	0	0	1	-1	-1	0	0	0	-1	0	0	0	-2	2	1	0	0	0	1	0	1	0	0	0	0	0	1	1	0	2	0	1
Cap	FBgn0015615	39207 (III)	FALSE	FALSE	VDRC	Scorer 7	3	FALSE	FALSE	0	0	1	-1	-1	-1	-1	-1	0	1	1	0	0	0	-1	1	2	1	0	0	0	0	1	1	0	1	0	0	0	2	0	1
Cap	FBgn0015615	39207 (III)	FALSE	FALSE	VDRC	Scorer 2	4	TRUE	FALSE	0	0	0	U	U	U	U	U	U	U	U	U	U	U	U	U	U	U	U	U	U	U	U	U	U	U	U	U	U	U	U	U
Cap	FBgn0015615	39207 (III)	FALSE	FALSE	VDRC	Scorer 2	5	FALSE	FALSE	1	1	1	-1	-1	-1	1	0	-1	0	0	1	-2	2	1	1	1	0	0	0	1	0	0	0	0	0	1	0	0	2	0	1
Cap	FBgn0015615	39207 (III)	FALSE	FALSE	VDRC	Scorer 7	5	FALSE	FALSE	1	1	1	-1	-1	-1	-1	0	0	0	1	1	0	1	0	1	1	1	0	0	0	0	0	0	0	1	0	0	0	1	0	1
Cap	FBgn0015615	39207 (III)	FALSE	FALSE	VDRC	Scorer 2	6	FALSE	FALSE	0	1	1	-1	-1	0	0	-1	0	0	0	0	-2	2	1	1	1	0	0	0	0	0	0	0	0	0	1	0	1	2	0	0
Cap	FBgn0015615	39207 (III)	FALSE	FALSE	VDRC	Scorer 7	6	FALSE	FALSE	0	1	1	0	0	-1	-1	-1	0	1	0	0	0	0	-1	1	2	1	0	1	0	0	0	1	0	1	0	0	0	2	0	1
Cap	FBgn0015615	39207 (III)	FALSE	FALSE	VDRC	Scorer 2	7	FALSE	TRUE	0	0	0	U	U	U	U	U	U	U	U	U	U	U	U	U	U	U	U	U	U	U	U	U	U	U	U	U	U	U	U	U
Cap	FBgn0015615	39207 (III)	FALSE	FALSE	VDRC	Scorer 2	8	FALSE	FALSE	1	1	1	-2	-1	0	-2	-1	0	0	1	0	-2	2	2	1	2	-1	1	0	1	0	0	0	0	0	3	1	0	2	0	0
Cap	FBgn0015615	39207 (III)	FALSE	FALSE	VDRC	Scorer 7	8	FALSE	FALSE	1	1	1	-2	-1	-1	-2	0	0	1	1	1	-1	2	0	1	2	1	0	1	1	1	1	1	0	1	1	0	0	1	0	1
capt (1)	FBgn0261458	5061R-4 (III)	FALSE	FALSE	NIG	Scorer 5	1	FALSE	FALSE	0	0	1	-1	0	-1	-1	-1	-1	0	1	0	0	0	0	0	0	0	0	0	1	0	1	1	0	0	0	0	0	0	0	0
capt (1)	FBgn0261458	5061R-4 (III)	FALSE	FALSE	NIG	Scorer 1	1	FALSE	FALSE	0	0	1	-1	0	1	0	0	-1	0	0	0	0	0	0	0	1	1	1	0	1	0	0	0	0	0	0	0	1	1	0	0
capt (1)	FBgn0261458	5061R-4 (III)	FALSE	FALSE	NIG	Scorer 5	2	FALSE	TRUE	0	0	0	U	U	U	U	U	U	U	U	U	U	U	U	U	U	U	U	U	U	U	U	U	U	U	U	U	U	U	U	U
capt (1)	FBgn0261458	5061R-4 (III)	FALSE	FALSE	NIG	Scorer 5	3	FALSE	FALSE	0	0	1	-1	0	1	-2	-1	-1	0	0	0	0	1	0	0	0	0	0	1	1	0	1	1	0	0	0	0	0	1	0	0
capt (1)	FBgn0261458	5061R-4 (III)	FALSE	FALSE	NIG	Scorer 1	3	FALSE	FALSE	0	0	1	-1	0	0	-1	-1	0	0	0	0	-1	1	0	0	1	0	0	1	1	0	0	0	1	0	0	0	0	1	0	0
capt (1)	FBgn0261458	5061R-4 (III)	FALSE	FALSE	NIG	Scorer 5	4	FALSE	FALSE	0	0	1	-1	-1	-1	-2	-1	-1	0	1	1	-2	0	0	0	0	0	0	0	0	0	0	0	0	0	2	-1	1	0	0	1
capt (1)	FBgn0261458	5061R-4 (III)	FALSE	FALSE	NIG	Scorer 1	4	FALSE	FALSE	0	0	1	-2	-1	0	0	0	1	0	1	1	-2	1	0	0	1	2	1	0	0	1	0	0	0	0	1	0	1	1	0	1
capt (1)	FBgn0261458	5061R-4 (III)	FALSE	FALSE	NIG	Scorer 1	5	FALSE	FALSE	0	0	1	0	0	1	-1	-1	1	0	1	0	-1	1	0	0	1	2	0	0	0	0	0	0	0	0	0	0	1	1	0	0
capt (1)	FBgn0261458	5061R-4 (III)	FALSE	FALSE	NIG	Scorer 5	5	FALSE	FALSE	0	0	1	0	0	1	-1	-1	1	0	1	0	-2	1	0	0	0	0	0	0	1	0	1	1	0	0	2	0	1	0	0	1
capt (1)	FBgn0261458	5061R-4 (III)	FALSE	FALSE	NIG	Scorer 5	6	TRUE	FALSE	0	0	0	U	U	U	U	U	U	U	U	U	U	U	U	U	U	U	U	U	U	U	U	U	U	U	U	U	U	U	U	U
capt (1)	FBgn0261458	5061R-4 (III)	FALSE	FALSE	NIG	Scorer 5	7	FALSE	FALSE	0	0	1	-1	0	0	-1	-1	-1	0	1	1	-1	2	1	0	1	0	0	0	0	0	0	0	0	0	2	-1	1	0	0	0
capt (1)	FBgn0261458	5061R-4 (III)	FALSE	FALSE	NIG	Scorer 1	7	FALSE	FALSE	0	0	1	-1	0	0	-1	-1	0	0	1	1	-2	2	0	0	2	2	0	0	0	0	0	0	0	0	1	0	1	1	0	0
capt (2)	FBgn0261458	21995 (III)	FALSE	FALSE	VDRC	Scorer 2	1	FALSE	FALSE	0	0	1	0	0	0	1	0	0	1	1	1	0	0	0	1	0	0	0	0	1	0	0	0	0	0	0	0	0	0	0	0
capt (2)	FBgn0261458	21995 (III)	FALSE	FALSE	VDRC	Scorer 6	1	FALSE	FALSE	0	0	1	0	0	1	1	-1	0	0	1	1	0	0	0	1	2	0	1	0	0	0	0	0	0	0	0	0	0	1	0	0
capt (2)	FBgn0261458	21995 (III)	FALSE	FALSE	VDRC	Scorer 2	2	FALSE	FALSE	0	0	1	0	1	0	1	1	0	0	1	1	0	1	0	0	1	0	0	0	0	0	0	0	0	0	1	0	0	1	0	0
capt (2)	FBgn0261458	21995 (III)	FALSE	FALSE	VDRC	Scorer 6	2	FALSE	FALSE	0	0	1	0	0	1	0	0	0	0	1	0	0	1	0	0	1	0	0	0	0	0	0	0	0	0	0	0	0	1	1	0
capt (2)	FBgn0261458	21995 (III)	FALSE	FALSE	VDRC	Scorer 2	3	FALSE	FALSE	0	0	1	0	0	0	0	2	0	0	0	0	0	0	0	0	0	0	0	0	0	0	0	0	0	0	0	0	1	0	0	0
capt (2)	FBgn0261458	21995 (III)	FALSE	FALSE	VDRC	Scorer 6	3	FALSE	FALSE	0	0	1	0	0	0	0	1	0	0	1	0	-1	0	0	0	1	0	0	0	0	0	0	0	0	0	0	0	0	1	0	1
capt (2)	FBgn0261458	21995 (III)	FALSE	FALSE	VDRC	Scorer 6	4	FALSE	FALSE	0	0	1	0	0	0	1	-1	0	0	1	1	-1	1	0	1	2	1	0	0	0	1	0	0	0	0	0	0	0	1	0	0
capt (2)	FBgn0261458	21995 (III)	FALSE	FALSE	VDRC	Scorer 2	4	FALSE	FALSE	0	0	1	0	1	0	1	0	0	0	0	1	0	0	0	1	0	0	0	0	0	0	0	0	0	1	2	0	0	2	0	0
capt (2)	FBgn0261458	21995 (III)	FALSE	FALSE	VDRC	Scorer 2	5	FALSE	FALSE	0	0	1	-1	-1	0	0	0	0	0	0	0	0	0	0	0	1	0	0	0	0	0	0	0	0	0	0	0	0	0	0	0
capt (2)	FBgn0261458	21995 (III)	FALSE	FALSE	VDRC	Scorer 6	6	FALSE	FALSE	0	0	1	0	0	0	0	0	1	0	1	0	0	0	0	1	1	1	0	0	0	0	0	0	0	0	0	0	0	1	0	0
capu	FBgn0000256	32922 (III)	FALSE	FALSE	Bloomington	Scorer 1	1	FALSE	FALSE	0	0	1	0	0	0	0	0	0	0	U	U	-1	0	0	0	1	1	0	0	0	0	0	0	1	0	0	0	0	1	0	0
capu	FBgn0000256	32922 (III)	FALSE	FALSE	Bloomington	Scorer 6	1	FALSE	FALSE	0	0	1	0	0	1	0	0	0	0	U	U	-1	0	0	U	2	1	0	0	1	0	0	0	1	0	0	0	0	1	0	0
capu	FBgn0000256	32922 (III)	FALSE	FALSE	Bloomington	Scorer 1	2	FALSE	FALSE	0	0	1	0	0	1	-1	0	1	0	0	0	0	1	0	0	1	0	0	0	0	0	0	0	0	0	0	0	0	0	0	0
capu	FBgn0000256	32922 (III)	FALSE	FALSE	Bloomington	Scorer 6	2	FALSE	FALSE	0	0	1	0	0	1	0	0	1	0	0	0	0	1	0	0	1	0	0	0	0	0	0	0	0	0	0	0	0	0	1	0
capu	FBgn0000256	32922 (III)	FALSE	FALSE	Bloomington	Scorer 6	3	FALSE	FALSE	0	0	1	0	0	1	-1	2	0	1	1	1	-1	1	0	0	2	1	0	0	0	0	0	0	0	0	0	0	0	1	1	0
capu	FBgn0000256	32922 (III)	FALSE	FALSE	Bloomington	Scorer 1	3	FALSE	FALSE	0	0	1	0	0	0	-1	1	0	0	1	0	-1	1	0	0	1	1	1	0	0	0	0	0	0	0	0	0	0	1	1	0
capu	FBgn0000256	32922 (III)	FALSE	FALSE	Bloomington	Scorer 1	4	FALSE	FALSE	0	1	1	-1	0	0	-1	-1	0	0	U	U	-1	1	0	0	1	0	0	0	0	0	0	0	0	0	0	0	0	1	0	0
capu	FBgn0000256	32922 (III)	FALSE	FALSE	Bloomington	Scorer 6	4	FALSE	FALSE	0	1	1	0	0	0	-1	-1	0	0	U	U	-1	1	0	0	1	0	0	0	1	0	1	1	0	0	0	0	0	1	0	0
capu	FBgn0000256	32922 (III)	FALSE	FALSE	Bloomington	Scorer 1	5	FALSE	FALSE	1	0	1	-1	-1	0	-1	0	1	0	1	0	-1	0	0	1	2	0	0	0	0	0	0	0	1	0	0	0	0	1	0	0
capu	FBgn0000256	32922 (III)	FALSE	FALSE	Bloomington	Scorer 6	5	FALSE	FALSE	1	0	1	-1	-1	0	-1	1	1	0	1	0	U	0	0	U	2	0	0	0	0	0	1	1	1	0	0	0	0	2	1	0
CcapR (1)	FBgn0039396	14767 (III)	FALSE	FALSE	VDRC	Scorer 5	1	FALSE	FALSE	0	0	1	0	0	1	-1	2	0	0	0	0	0	1	0	0	0	0	0	0	0	0	0	0	0	0	1	0	1	0	0	0
CcapR (1)	FBgn0039396	14767 (III)	FALSE	FALSE	VDRC	Scorer 6	1	FALSE	FALSE	0	0	1	0	0	0	0	2	1	0	0	0	-1	0	-1	0	1	1	0	0	0	0	0	0	0	0	0	0	1	1	0	0
CcapR (1)	FBgn0039396	14767 (III)	FALSE	FALSE	VDRC	Scorer 5	2	FALSE	FALSE	0	0	1	-1	0	0	-1	-1	-1	0	0	0	0	0	-1	0	0	0	0	0	0	0	0	0	0	0	0	0	0	0	0	0
CcapR (1)	FBgn0039396	14767 (III)	FALSE	FALSE	VDRC	Scorer 6	2	FALSE	FALSE	0	0	1	0	-1	1	0	-1	-1	0	1	0	0	0	0	1	1	1	1	1	1	1	0	0	1	0	0	1	0	0	0	0
CcapR (1)	FBgn0039396	14767 (III)	FALSE	FALSE	VDRC	Scorer 5	3	FALSE	FALSE	0	0	1	-1	0	0	0	-1	-1	0	0	0	0	0	-1	1	0	0	0	0	0	0	0	0	0	0	0	0	0	0	0	0
CcapR (1)	FBgn0039396	14767 (III)	FALSE	FALSE	VDRC	Scorer 6	3	FALSE	FALSE	0	0	1	0	0	1	0	-1	-1	0	0	0	1	0	0	0	1	1	1	0	0	1	0	0	0	0	0	0	0	1	0	1
CcapR (1)	FBgn0039396	14767 (III)	FALSE	FALSE	VDRC	Scorer 5	4	FALSE	FALSE	0	0	1	-1	0	1	1	-1	-1	0	1	0	0	0	-1	1	1	0	0	0	0	0	0	0	0	0	0	0	0	0	0	0
CcapR (1)	FBgn0039396	14767 (III)	FALSE	FALSE	VDRC	Scorer 6	4	FALSE	FALSE	0	0	1	0	0	0	1	-1	-1	0	1	0	0	0	0	1	2	0	0	0	1	0	1	0	0	0	0	0	0	1	0	0
CcapR (1)	FBgn0039396	14767 (III)	FALSE	FALSE	VDRC	Scorer 5	5	FALSE	FALSE	0	0	1	0	-1	1	-1	-2	-1	0	1	0	1	0	0	1	1	0	0	0	1	0	1	1	0	0	0	1	0	0	0	0
CcapR (1)	FBgn0039396	14767 (III)	FALSE	FALSE	VDRC	Scorer 6	5	FALSE	FALSE	0	0	1	0	0	0	0	0	-1	0	U	U	1	0	-1	0	1	0	1	0	0	0	0	0	0	0	0	0	0	1	0	0
CcapR (2)	FBgn0039396	31490 (III)	FALSE	FALSE	Bloomington	Scorer 1	1	FALSE	FALSE	0	0	1	0	0	0	-1	-1	0	0	0	0	-1	0	0	0	2	1	0	0	0	0	0	0	0	0	0	0	0	1	1	0
CcapR (2)	FBgn0039396	31490 (III)	FALSE	FALSE	Bloomington	Scorer 6	1	FALSE	FALSE	0	0	1	0	0	1	-1	-1	1	0	U	U	-1	0	0	0	1	0	0	1	1	0	0	0	0	0	0	0	0	1	0	0
CcapR (2)	FBgn0039396	31490 (III)	FALSE	FALSE	Bloomington	Scorer 1	2	FALSE	FALSE	0	0	1	0	0	0	-1	0	0	0	0	0	-1	0	0	0	1	2	1	0	0	0	0	0	0	0	0	0	1	1	0	0
CcapR (2)	FBgn0039396	31490 (III)	FALSE	FALSE	Bloomington	Scorer 6	2	FALSE	FALSE	0	0	1	0	0	0	-1	0	0	0	U	U	-1	0	0	0	0	1	0	1	0	0	0	0	0	0	0	0	1	0	1	0
CcapR (2)	FBgn0039396	31490 (III)	FALSE	FALSE	Bloomington	Scorer 6	3	FALSE	FALSE	0	0	1	0	0	0	-1	1	0	0	1	0	-1	1	0	0	1	0	0	1	1	0	0	0	0	0	0	0	0	1	0	0
CcapR (2)	FBgn0039396	31490 (III)	FALSE	FALSE	Bloomington	Scorer 1	3	FALSE	FALSE	0	0	1	0	0	0	0	1	1	0	1	1	-1	1	0	0	2	1	1	0	0	1	0	0	0	0	0	0	1	2	1	0
CcapR (2)	FBgn0039396	31490 (III)	FALSE	FALSE	Bloomington	Scorer 6	4	FALSE	FALSE	0	0	1	0	0	0	0	0	1	0	U	U	0	1	0	0	1	0	0	0	0	0	0	0	0	0	0	0	0	0	1	0
CcapR (2)	FBgn0039396	31490 (III)	FALSE	FALSE	Bloomington	Scorer 1	4	FALSE	FALSE	0	0	1	0	0	0	0	0	1	0	0	0	0	0	0	0	1	0	0	0	0	0	0	0	0	0	0	0	0	1	1	1
CcapR (2)	FBgn0039396	31490 (III)	FALSE	FALSE	Bloomington	Scorer 1	5	FALSE	FALSE	0	0	1	0	0	1	0	0	1	0	1	0	-1	1	1	0	2	0	0	0	0	0	0	0	0	0	0	0	0	1	1	0
CcapR (2)	FBgn0039396	31490 (III)	FALSE	FALSE	Bloomington	Scorer 6	5	FALSE	FALSE	0	0	1	0	0	1	0	0	1	0	1	0	-1	1	0	0	1	1	0	0	1	0	0	0	1	0	0	1	0	1	1	0
cdc42	FBgn0010341	12530R-2 (III)	TRUE	FALSE	NIG	Scorer 3	1	FALSE	FALSE	0	0	1	0	0	0	-2	0	1	0	U	U	0	0	0	0	0	0	0	0	0	1	0	0	0	0	0	-1	0	0	0	1
cdc42	FBgn0010341	12530R-2 (III)	TRUE	FALSE	NIG	Scorer 1	1	FALSE	FALSE	0	0	1	0	0	0	-1	0	1	0	0	0	0	0	0	0	1	0	0	0	0	0	0	0	0	0	0	0	0	0	0	1
cdc42	FBgn0010341	12530R-2 (III)	TRUE	FALSE	NIG	Scorer 1	2	FALSE	FALSE	0	0	1	0	0	-1	0	0	0	0	0	1	-1	2	0	1	2	0	0	0	0	0	0	0	0	0	1	-1	0	2	0	0
cdc42	FBgn0010341	12530R-2 (III)	TRUE	FALSE	NIG	Scorer 3	2	FALSE	FALSE	0	0	1	0	0	-1	0	0	1	0	U	1	U	2	2	0	2	0	0	0	0	0	0	0	0	0	1	-2	0	2	1	0
cdc42	FBgn0010341	12530R-2 (III)	TRUE	FALSE	NIG	Scorer 1	3	FALSE	FALSE	0	0	2	0	0	1	0	0	0	0	1	1	-1	1	0	0	2	0	0	0	0	0	0	0	0	0	1	0	0	1	1	0
cdc42	FBgn0010341	12530R-2 (III)	TRUE	FALSE	NIG	Scorer 3	3	FALSE	FALSE	0	0	2	0	0	1	0	0	0	0	1	1	-1	1	1	0	1	0	1	0	0	1	0	0	0	0	2	0	0	1	1	0
cdc42	FBgn0010341	12530R-2 (III)	TRUE	FALSE	NIG	Scorer 3	4	FALSE	FALSE	0	0	1	0	-1	1	0	-1	0	1	1	0	-1	0	0	1	1	0	0	0	0	1	0	0	0	0	0	-1	0	1	1	0
cdc42	FBgn0010341	12530R-2 (III)	TRUE	FALSE	NIG	Scorer 1	4	FALSE	FALSE	0	0	1	-1	0	0	0	0	0	1	1	0	-1	1	0	0	1	0	0	0	1	0	0	0	1	0	0	0	0	1	1	0
cdc42	FBgn0010341	12530R-2 (III)	TRUE	FALSE	NIG	Scorer 3	5	FALSE	FALSE	0	0	1	0	0	0	1	0	-1	1	1	0	0	0	2	1	2	0	1	0	0	0	0	0	0	0	0	0	0	2	1	0
cdc42	FBgn0010341	12530R-2 (III)	TRUE	FALSE	NIG	Scorer 1	5	FALSE	FALSE	0	0	1	0	0	0	1	0	0	0	1	0	-1	1	0	0	2	0	0	0	1	0	0	0	0	0	0	0	0	2	1	0
cdep (1)	FBgn0265082	2008R3 (III)	FALSE	FALSE	NIG	Scorer 3	4	FALSE	FALSE	0	0	1	0	0	1	0	0	-1	0	1	0	0	0	0	0	0	0	0	0	0	0	1	1	0	0	1	1	0	0	0	0
cdep (1)	FBgn0265082	2008R3 (III)	FALSE	FALSE	NIG	Scorer 6	1	FALSE	FALSE	0	0	1	0	0	0	0	1	-1	0	0	0	-2	0	0	1	0	1	0	0	0	1	0	0	0	0	1	-2	1	1	0	0
cdep (1)	FBgn0265082	2008R3 (III)	FALSE	FALSE	NIG	Scorer 3	1	FALSE	FALSE	0	1	1	-1	0	0	0	1	0	0	1	0	-2	0	1	1	1	1	0	0	0	1	0	0	0	0	0	-3	0	1	1	0
cdep (1)	FBgn0265082	2008R3 (III)	FALSE	FALSE	NIG	Scorer 6	2	FALSE	FALSE	0	0	1	0	0	0	0	0	-1	0	0	0	-1	1	0	U	1	0	0	0	0	U	0	0	0	0	0	-1	0	2	1	1
cdep (1)	FBgn0265082	2008R3 (III)	FALSE	FALSE	NIG	Scorer 3	2	FALSE	FALSE	0	0	1	-1	0	1	0	1	1	0	1	0	-1	0	0	1	1	0	0	0	0	0	0	0	0	0	1	-3	0	0	1	0
cdep (1)	FBgn0265082	2008R3 (III)	FALSE	FALSE	NIG	Scorer 3	3	FALSE	FALSE	0	0	1	-1	0	0	-1	0	0	0	1	0	-1	0	-1	0	-1	0	0	0	1	0	0	0	0	0	0	-1	0	-1	1	0
cdep (1)	FBgn0265082	2008R3 (III)	FALSE	FALSE	NIG	Scorer 6	3	FALSE	FALSE	0	0	1	-1	-1	0	0	1	0	0	1	0	-1	0	-1	1	0	1	1	1	0	1	0	1	0	0	0	0	0	0	0	1
cdep (1)	FBgn0265082	2008R3 (III)	FALSE	FALSE	NIG	Scorer 3	4	FALSE	FALSE	0	0	1	0	0	1	0	0	-1	0	1	0	0	0	0	0	0	0	0	0	0	0	1	1	0	0	1	1	0	0	0	0
cdep (1)	FBgn0265082	2008R3 (III)	FALSE	FALSE	NIG	Scorer 6	4	FALSE	FALSE	0	0	1	0	0	0	-1	0	1	0	1	0	1	1	0	1	0	1	1	0	0	1	0	1	0	0	0	1	0	0	-1	1
cdep (1)	FBgn0265082	2008R3 (III)	FALSE	FALSE	NIG	Scorer 3	5	FALSE	FALSE	0	0	1	-1	0	0	-1	0	-1	0	1	0	-1	0	1	1	2	0	1	0	0	0	0	0	0	0	0	-3	0	1	1	0
cdep (1)	FBgn0265082	2008R3 (III)	FALSE	FALSE	NIG	Scorer 6	5	FALSE	FALSE	0	0	1	-1	0	0	-1	0	-1	0	0	0	0	0	-1	1	1	0	0	0	1	0	0	0	0	0	0	-2	0	1	1	0
cdep (2)	FBgn0265082	31168 (III)	FALSE	FALSE	Bloomington	Scorer 6	1	FALSE	FALSE	0	1	1	0	0	0	0	-1	0	0	1	1	-1	1	0	0	2	0	0	0	0	1	0	0	0	0	0	0	0	1	0	0
cdep (2)	FBgn0265082	31168 (III)	FALSE	FALSE	Bloomington	Scorer 1	1	FALSE	FALSE	0	1	1	0	0	0	-1	1	1	0	1	1	-1	1	0	0	2	0	0	0	0	0	0	0	0	0	0	0	0	1	1	0
cdep (2)	FBgn0265082	31168 (III)	FALSE	FALSE	Bloomington	Scorer 6	2	FALSE	FALSE	0	0	1	0	0	0	-1	-1	-1	0	U	U	0	1	0	0	2	1	0	0	0	0	0	0	0	0	0	0	0	2	1	0
cdep (2)	FBgn0265082	31168 (III)	FALSE	FALSE	Bloomington	Scorer 1	2	FALSE	FALSE	0	0	1	-1	0	0	-1	-1	0	0	U	U	-1	1	0	0	2	0	0	0	0	0	0	0	0	0	0	0	0	2	1	0
cdep (2)	FBgn0265082	31168 (III)	FALSE	FALSE	Bloomington	Scorer 6	3	FALSE	FALSE	0	0	1	0	0	0	0	-1	0	1	1	0	1	0	-1	0	2	2	1	0	1	0	0	1	0	0	0	1	0	2	0	0
cdep (2)	FBgn0265082	31168 (III)	FALSE	FALSE	Bloomington	Scorer 1	3	FALSE	FALSE	0	0	1	0	0	0	0	0	1	0	0	0	0	0	0	0	1	0	0	0	1	0	0	1	0	0	0	1	0	1	-1	0
cdep (2)	FBgn0265082	31168 (III)	FALSE	FALSE	Bloomington	Scorer 1	4	FALSE	TRUE	0	0	0	U	U	U	U	U	U	U	U	U	U	U	U	U	U	U	U	U	U	U	U	U	U	U	U	U	U	U	U	U
cdep (2)	FBgn0265082	31168 (III)	FALSE	FALSE	Bloomington	Scorer 6	5	FALSE	FALSE	0	0	1	0	0	0	0	-1	0	0	0	1	-1	0	0	0	2	0	0	0	1	0	0	1	0	0	0	0	0	2	1	0
cdep (2)	FBgn0265082	31168 (III)	FALSE	FALSE	Bloomington	Scorer 1	5	FALSE	FALSE	0	0	1	-1	0	0	0	0	1	0	0	0	-1	0	0	0	2	0	0	0	1	0	0	0	1	0	0	0	0	2	0	0
cdep (2)	FBgn0265082	31168 (III)	FALSE	FALSE	Bloomington	Scorer 1	6	FALSE	FALSE	0	0	1	0	0	0	0	0	0	0	0	0	-1	1	0	1	1	1	0	0	1	1	0	0	0	0	0	0	0	1	0	0
cdep (2)	FBgn0265082	31168 (III)	FALSE	FALSE	Bloomington	Scorer 6	6	FALSE	FALSE	0	0	1	0	0	1	0	0	1	1	0	0	0	0	-1	1	1	1	0	0	1	1	0	0	0	0	0	1	0	1	0	0
CDK5	FBgn0013762	8203R-3 (III)	TRUE	FALSE	NIG	Scorer 1	1	FALSE	FALSE	0	0	2	0	0	1	0	0	-1	0	0	1	0	0	0	1	0	0	0	0	0	0	0	0	0	0	0	0	0	0	1	0
CDK5	FBgn0013762	8203R-3 (III)	TRUE	FALSE	NIG	Scorer 3	1	FALSE	FALSE	0	0	2	0	1	1	1	-1	0	1	U	1	0	0	0	1	0	0	1	0	0	0	0	0	0	0	0	0	0	0	1	0
CDK5	FBgn0013762	8203R-3 (III)	TRUE	FALSE	NIG	Scorer 3	10	FALSE	FALSE	0	0	2	0	0	0	0	0	1	0	0	0	-1	0	0	1	0	0	1	0	0	0	0	0	0	0	0	0	0	0	0	0
CDK5	FBgn0013762	8203R-3 (III)	TRUE	FALSE	NIG	Scorer 3	11	FALSE	FALSE	0	0	2	-1	0	0	-1	0	1	1	1	0	0	1	1	0	1	0	1	1	1	1	0	0	0	0	2	0	0	1	1	0
CDK5	FBgn0013762	8203R-3 (III)	TRUE	FALSE	NIG	Scorer 1	2	FALSE	FALSE	0	0	1	-1	0	-1	-1	1	0	0	1	0	0	0	0	0	1	0	0	0	0	0	0	0	0	0	0	0	0	0	0	0
CDK5	FBgn0013762	8203R-3 (III)	TRUE	FALSE	NIG	Scorer 3	2	FALSE	FALSE	0	0	1	0	0	-1	-1	1	0	0	1	0	0	0	0	0	0	0	0	0	0	0	0	0	0	0	0	0	0	0	1	0
CDK5	FBgn0013762	8203R-3 (III)	TRUE	FALSE	NIG	Scorer 1	3	FALSE	FALSE	0	0	2	1	1	1	1	1	-1	0	0	1	0	1	0	0	2	0	1	0	1	0	0	0	0	0	1	0	0	2	0	0
CDK5	FBgn0013762	8203R-3 (III)	TRUE	FALSE	NIG	Scorer 3	3	FALSE	FALSE	0	0	2	1	0	1	1	1	1	1	0	1	0	1	0	0	0	1	1	0	1	0	0	0	0	0	1	0	0	0	0	0
CDK5	FBgn0013762	8203R-3 (III)	TRUE	FALSE	NIG	Scorer 1	4	FALSE	FALSE	0	0	1	0	0	1	0	0	-1	0	0	0	0	0	0	0	0	0	0	0	0	0	0	0	0	0	0	0	0	0	0	1
CDK5	FBgn0013762	8203R-3 (III)	TRUE	FALSE	NIG	Scorer 3	4	FALSE	FALSE	0	0	1	0	0	1	0	-1	0	0	0	1	0	0	-1	1	-1	0	0	0	1	0	0	0	0	0	0	0	0	-1	1	1
CDK5	FBgn0013762	8203R-3 (III)	TRUE	FALSE	NIG	Scorer 1	5	FALSE	FALSE	0	0	2	0	0	1	0	0	-1	1	1	1	0	U	U	0	U	0	U	U	U	U	U	U	U	U	0	0	0	U	0	1
CDK5	FBgn0013762	8203R-3 (III)	TRUE	FALSE	NIG	Scorer 3	5	FALSE	FALSE	0	0	2	0	1	1	1	0	0	1	1	1	0	1	1	0	1	0	0	0	1	0	0	0	0	0	0	0	0	1	0	1
CDK5	FBgn0013762	8203R-3 (III)	TRUE	FALSE	NIG	Scorer 1	6	FALSE	FALSE	0	0	2	0	0	0	0	1	-1	0	0	0	0	0	0	0	1	0	0	0	1	0	0	0	0	0	0	0	0	1	0	0
CDK5	FBgn0013762	8203R-3 (III)	TRUE	FALSE	NIG	Scorer 3	6	FALSE	FALSE	0	0	2	0	0	0	0	1	0	0	U	U	-1	0	0	0	0	0	0	0	1	0	0	0	0	0	0	0	0	-1	1	0
CDK5	FBgn0013762	8203R-3 (III)	TRUE	FALSE	NIG	Scorer 3	7	FALSE	FALSE	0	0	1	1	1	-1	1	1	-1	1	0	1	-1	1	0	1	0	0	0	0	0	1	0	0	0	0	1	0	0	0	0	0
CDK5	FBgn0013762	8203R-3 (III)	TRUE	FALSE	NIG	Scorer 3	8	FALSE	FALSE	0	0	1	-1	-1	-1	1	0	-1	0	0	0	0	0	0	0	0	0	1	1	1	0	1	0	0	0	0	0	0	0	0	0
CDK5	FBgn0013762	8203R-3 (III)	TRUE	FALSE	NIG	Scorer 3	9	FALSE	FALSE	0	0	2	1	1	0	1	2	1	1	1	1	0	1	1	1	1	1	0	0	1	0	0	0	0	0	2	-2	0	1	1	1
CG10186 (1)	FBgn0032797	30767 (III)	FALSE	FALSE	VDRC	Scorer 4	1	FALSE	FALSE	0	0	1	0	0	0	-1	0	0	0	0	1	0	0	0	0	0	0	1	0	1	0	0	0	0	0	1	0	0	0	1	1
CG10186 (1)	FBgn0032797	30767 (III)	FALSE	FALSE	VDRC	Scorer 1	1	FALSE	FALSE	0	0	1	0	0	0	0	-1	1	0	0	1	0	1	0	0	0	0	0	0	1	0	0	0	0	0	1	0	0	0	0	0
CG10186 (1)	FBgn0032797	30767 (III)	FALSE	FALSE	VDRC	Scorer 1	2	FALSE	FALSE	0	0	1	0	0	0	0	-1	0	0	1	0	0	0	0	0	0	0	0	0	1	1	0	0	0	0	0	0	0	0	0	0
CG10186 (1)	FBgn0032797	30767 (III)	FALSE	FALSE	VDRC	Scorer 4	2	FALSE	FALSE	0	0	1	0	0	0	0	-1	0	0	1	0	0	0	-1	0	1	1	0	0	1	1	0	0	0	0	0	0	0	0	1	0
CG10186 (1)	FBgn0032797	30767 (III)	FALSE	FALSE	VDRC	Scorer 1	3	FALSE	FALSE	1	0	1	-1	0	0	-1	-1	0	0	U	U	0	0	0	0	0	1	0	0	1	0	0	0	0	0	0	0	0	0	1	0
CG10186 (1)	FBgn0032797	30767 (III)	FALSE	FALSE	VDRC	Scorer 4	3	FALSE	FALSE	1	0	1	-1	0	1	-1	-1	1	0	U	U	-1	1	0	0	0	1	0	0	0	0	0	0	0	0	0	-1	0	0	0	0
CG10186 (1)	FBgn0032797	30767 (III)	FALSE	FALSE	VDRC	Scorer 1	4	TRUE	FALSE	0	0	0	U	U	U	U	U	U	U	U	U	U	U	U	U	U	U	U	U	U	U	U	U	U	U	U	U	U	U	U	U
CG10186 (1)	FBgn0032797	30767 (III)	FALSE	FALSE	VDRC	Scorer 4	5	FALSE	FALSE	0	0	1	-1	0	1	-1	-1	0	0	1	0	1	0	0	1	-1	0	1	1	1	0	1	1	0	0	0	1	0	-1	0	0
CG10186 (1)	FBgn0032797	30767 (III)	FALSE	FALSE	VDRC	Scorer 1	5	FALSE	FALSE	0	0	1	0	0	0	-1	-1	0	0	1	0	0	0	0	0	0	0	0	0	1	0	0	1	1	0	0	1	0	0	0	0
CG10186 (1)	FBgn0032797	30767 (III)	FALSE	FALSE	VDRC	Scorer 1	6	FALSE	FALSE	0	0	1	0	0	1	0	-1	0	0	0	1	0	0	1	1	1	0	0	0	1	1	0	0	0	0	0	0	0	1	1	0
CG10186 (1)	FBgn0032797	30767 (III)	FALSE	FALSE	VDRC	Scorer 4	7	FALSE	FALSE	0	0	1	0	0	0	0	1	1	1	1	0	-1	1	1	1	1	0	1	1	1	0	1	0	1	0	0	1	0	1	1	0
CG10186 (1)	FBgn0032797	30767 (III)	FALSE	FALSE	VDRC	Scorer 1	8	TRUE	FALSE	0	0	0	U	U	U	U	U	U	U	U	U	U	U	U	U	U	U	U	U	U	U	U	U	U	U	U	U	U	U	U	U
CG10186 (2)	FBgn0032797	10186R-1 (III)	FALSE	FALSE	NIG	Scorer 4	1	FALSE	FALSE	1	1	1	0	0	0	-1	1	0	0	0	0	-1	1	1	0	2	0	1	0	0	0	0	0	0	0	0	-1	0	2	1	0
CG10186 (2)	FBgn0032797	10186R-1 (III)	FALSE	FALSE	NIG	Scorer 1	1	FALSE	FALSE	1	1	1	0	0	0	-1	0	0	0	0	0	-1	1	1	0	2	0	1	1	1	0	0	0	0	0	1	0	0	2	1	1
CG10186 (2)	FBgn0032797	10186R-1 (III)	FALSE	FALSE	NIG	Scorer 3	1	FALSE	FALSE	1	1	1	0	0	0	-1	1	1	0	0	1	-1	0	1	1	2	0	1	0	0	0	0	0	0	0	0	-1	0	2	1	0
CG10186 (2)	FBgn0032797	10186R-1 (III)	FALSE	FALSE	NIG	Scorer 3	2	FALSE	FALSE	0	1	1	0	0	1	0	1	1	0	0	1	0	1	0	0	1	1	0	0	1	1	0	0	0	0	0	0	0	1	0	0
CG10186 (2)	FBgn0032797	10186R-1 (III)	FALSE	FALSE	NIG	Scorer 4	2	FALSE	FALSE	0	1	1	0	0	1	0	1	1	0	0	1	0	1	0	0	1	0	0	1	1	1	0	0	0	0	1	0	0	1	0	1
CG10186 (2)	FBgn0032797	10186R-1 (III)	FALSE	FALSE	NIG	Scorer 1	2	FALSE	FALSE	0	1	1	0	0	1	0	1	1	0	0	0	0	1	0	0	2	0	1	1	1	1	0	0	0	0	1	0	0	2	0	1
CG10186 (2)	FBgn0032797	10186R-1 (III)	FALSE	FALSE	NIG	Scorer 3	3	FALSE	FALSE	0	1	1	0	0	0	0	0	1	0	0	1	-1	0	-1	1	0	0	1	0	1	1	0	0	0	0	0	1	0	0	0	0
CG10186 (2)	FBgn0032797	10186R-1 (III)	FALSE	FALSE	NIG	Scorer 4	3	FALSE	FALSE	0	1	1	0	0	1	1	0	1	0	0	0	-1	0	-1	0	0	0	1	0	1	1	1	0	0	0	0	1	0	0	0	0
CG10186 (2)	FBgn0032797	10186R-1 (III)	FALSE	FALSE	NIG	Scorer 1	3	FALSE	FALSE	0	1	1	-1	0	1	1	1	1	0	0	0	-1	0	0	0	1	0	0	0	1	1	1	0	1	0	0	1	0	1	0	0
CG10186 (2)	FBgn0032797	10186R-1 (III)	FALSE	FALSE	NIG	Scorer 1	4	FALSE	FALSE	0	1	1	-1	0	1	0	1	0	0	0	0	0	1	0	0	1	0	0	0	1	1	0	0	0	0	1	0	0	1	1	0
CG10186 (2)	FBgn0032797	10186R-1 (III)	FALSE	FALSE	NIG	Scorer 4	4	FALSE	FALSE	0	1	1	-1	0	1	0	1	0	0	0	0	0	1	0	0	1	1	0	0	1	1	0	0	0	0	1	0	0	1	1	0
CG10186 (2)	FBgn0032797	10186R-1 (III)	FALSE	FALSE	NIG	Scorer 3	4	FALSE	FALSE	0	1	1	0	0	1	0	1	1	0	0	0	-1	1	0	0	1	1	0	0	1	1	0	0	0	0	0	0	0	1	1	0
CG10186 (2)	FBgn0032797	10186R-1 (III)	FALSE	FALSE	NIG	Scorer 4	5	FALSE	FALSE	0	1	1	0	0	1	-1	0	0	0	0	0	0	0	0	1	0	0	0	0	1	1	0	0	0	0	0	0	0	1	0	0
CG10186 (2)	FBgn0032797	10186R-1 (III)	FALSE	FALSE	NIG	Scorer 1	5	FALSE	FALSE	0	1	1	-1	0	1	0	-1	0	0	0	0	-1	0	0	0	1	0	0	0	1	1	0	0	0	0	0	0	0	1	1	1
CG10186 (2)	FBgn0032797	10186R-1 (III)	FALSE	FALSE	NIG	Scorer 3	5	FALSE	FALSE	0	1	1	0	0	1	0	0	1	0	1	0	0	0	0	1	0	1	0	0	0	0	0	0	0	0	0	0	0	0	0	0
CG10211	FBgn0032685	12352 (III)	FALSE	FALSE	VDRC	Scorer 2	1	TRUE	FALSE	0	0	0	U	U	U	U	U	U	U	U	U	U	U	U	U	U	U	U	U	U	U	U	U	U	U	U	U	U	U	U	U
CG10211	FBgn0032685	12352 (III)	FALSE	FALSE	VDRC	Scorer 7	2	FALSE	FALSE	0	0	1	1	0	1	0	-1	-1	0	0	0	0	0	-1	1	0	0	0	0	1	1	0	0	0	0	1	-2	0	0	-1	0
CG10211	FBgn0032685	12352 (III)	FALSE	FALSE	VDRC	Scorer 2	2	FALSE	FALSE	0	0	1	1	0	0	0	0	0	0	0	1	0	1	0	1	0	0	1	0	1	0	0	0	0	0	0	0	0	0	0	0
CG10211	FBgn0032685	12352 (III)	FALSE	FALSE	VDRC	Scorer 2	3	FALSE	TRUE	0	0	0	U	U	U	U	U	U	U	U	U	U	U	U	U	U	U	U	U	U	U	U	U	U	U	U	U	U	U	U	U
CG10211	FBgn0032685	12352 (III)	FALSE	FALSE	VDRC	Scorer 7	4	FALSE	FALSE	1	1	2	-1	0	1	-1	-1	-1	0	0	0	0	0	-1	0	0	0	0	1	0	0	0	0	0	0	0	-2	0	-1	-1	0
CG10211	FBgn0032685	12352 (III)	FALSE	FALSE	VDRC	Scorer 2	4	FALSE	FALSE	1	1	2	-1	0	0	-2	0	-1	0	1	0	-1	2	0	0	0	0	0	0	0	0	0	0	0	0	0	0	1	0	0	0
CG10211	FBgn0032685	12352 (III)	FALSE	FALSE	VDRC	Scorer 7	5	FALSE	FALSE	0	0	1	1	0	0	0	0	0	0	1	1	0	0	-1	0	0	0	0	0	1	1	0	0	0	0	1	-2	0	-1	-1	0
CG10211	FBgn0032685	12352 (III)	FALSE	FALSE	VDRC	Scorer 2	5	FALSE	FALSE	0	0	1	0	1	1	0	0	0	0	0	1	-1	2	0	0	0	0	0	0	0	0	0	0	0	0	1	0	0	1	0	0
CG10211	FBgn0032685	12352 (III)	FALSE	FALSE	VDRC	Scorer 7	6	FALSE	FALSE	0	0	1	1	0	1	0	-1	-1	0	0	0	0	0	-1	0	0	0	0	1	0	0	0	0	0	0	0	-2	0	-1	-1	0
CG10211	FBgn0032685	12352 (III)	FALSE	FALSE	VDRC	Scorer 2	6	FALSE	FALSE	0	0	1	0	0	0	0	0	0	1	0	0	-1	2	0	0	0	0	0	0	1	0	0	0	0	0	0	1	1	0	0	0
CG10211	FBgn0032685	12352 (III)	FALSE	FALSE	VDRC	Scorer 2	7	FALSE	FALSE	0	0	1	0	0	0	1	0	0	0	0	1	-1	2	0	0	2	0	1	0	1	0	0	0	0	0	0	0	0	1	0	0
CG10211	FBgn0032685	12352 (III)	FALSE	FALSE	VDRC	Scorer 7	7	FALSE	FALSE	0	0	1	0	0	1	1	0	0	1	0	0	0	0	-1	0	0	1	0	1	1	0	1	1	1	1	0	0	0	0	-1	1
CG10274 (1)	FBgn0035690	10274R-2 (X)	FALSE	FALSE	NIG	Scorer 5	1	TRUE	FALSE	0	0	0	U	U	U	U	U	U	U	U	U	U	U	U	U	U	U	U	U	U	U	U	U	U	U	U	U	U	U	U	U
CG10274 (1)	FBgn0035690	10274R-2 (X)	FALSE	FALSE	NIG	Scorer 2	2	FALSE	FALSE	0	0	1	0	0	0	-1	-1	0	0	0	1	0	1	1	0	0	0	1	0	1	0	1	1	0	0	0	1	0	1	0	1
CG10274 (1)	FBgn0035690	10274R-2 (X)	FALSE	FALSE	NIG	Scorer 5	2	FALSE	FALSE	0	0	1	0	0	0	0	0	0	0	1	1	1	1	0	0	0	0	1	0	1	0	1	1	1	0	1	0	0	2	0	1
CG10274 (1)	FBgn0035690	10274R-2 (X)	FALSE	FALSE	NIG	Scorer 1	2	FALSE	FALSE	0	0	1	0	0	1	0	-1	0	0	1	1	0	1	0	0	2	0	1	0	1	0	0	1	0	0	1	1	0	2	1	1
CG10274 (1)	FBgn0035690	10274R-2 (X)	FALSE	FALSE	NIG	Scorer 2	3	FALSE	FALSE	0	0	1	-1	0	1	0	1	0	0	1	1	0	0	0	0	0	0	1	0	1	0	0	0	0	0	0	0	0	1	0	0
CG10274 (1)	FBgn0035690	10274R-2 (X)	FALSE	FALSE	NIG	Scorer 5	3	FALSE	FALSE	0	0	1	0	1	1	-1	0	0	0	1	1	0	0	0	0	0	-1	0	0	1	0	0	0	0	0	1	0	0	1	0	1
CG10274 (1)	FBgn0035690	10274R-2 (X)	FALSE	FALSE	NIG	Scorer 1	3	FALSE	FALSE	0	0	1	0	0	1	0	1	1	0	1	1	-1	0	0	0	1	0	0	0	0	0	0	0	0	0	0	0	0	1	0	0
CG10274 (1)	FBgn0035690	10274R-2 (X)	FALSE	FALSE	NIG	Scorer 2	4	FALSE	FALSE	0	0	1	-1	-1	-1	0	1	-1	0	0	0	0	1	1	0	0	0	0	0	0	0	1	0	0	0	1	1	0	1	0	0
CG10274 (1)	FBgn0035690	10274R-2 (X)	FALSE	FALSE	NIG	Scorer 1	4	FALSE	FALSE	0	0	1	-1	0	0	0	2	0	0	0	1	-1	1	0	0	2	0	0	0	1	0	0	0	0	0	1	0	0	1	0	0
CG10274 (1)	FBgn0035690	10274R-2 (X)	FALSE	FALSE	NIG	Scorer 5	4	FALSE	FALSE	0	0	1	-1	0	-1	1	2	0	0	1	0	0	1	0	1	1	0	0	1	0	0	0	1	0	0	1	0	0	1	0	0
CG10274 (1)	FBgn0035690	10274R-2 (X)	FALSE	FALSE	NIG	Scorer 5	5	FALSE	FALSE	1	0	1	-1	-1	-1	-1	0	-1	0	1	0	0	0	-1	0	1	-1	0	1	1	1	1	1	0	0	0	0	0	2	0	1
CG10274 (1)	FBgn0035690	10274R-2 (X)	FALSE	FALSE	NIG	Scorer 1	5	FALSE	FALSE	1	0	1	-1	0	0	0	0	-1	0	1	0	-1	0	0	0	2	0	0	0	1	0	0	0	0	1	0	0	0	2	1	1
CG10274 (1)	FBgn0035690	10274R-2 (X)	FALSE	FALSE	NIG	Scorer 2	5	FALSE	FALSE	1	0	1	-1	0	-1	0	0	0	1	1	0	0	0	-1	0	0	0	0	0	0	0	0	1	0	0	0	1	0	1	0	0
CG10274 (1)	FBgn0035690	10274R-2 (X)	FALSE	FALSE	NIG	Scorer 5	6	FALSE	TRUE	0	0	0	U	U	U	U	U	U	U	U	U	U	U	U	U	U	U	U	U	U	U	U	U	U	U	U	U	U	U	U	U
CG10274 (1)	FBgn0035690	10274R-2 (X)	FALSE	FALSE	NIG	Scorer 1	7	FALSE	FALSE	0	0	1	0	0	0	1	0	0	0	1	1	-1	0	0	0	2	0	0	0	0	0	0	0	0	0	0	0	0	2	1	0
CG10274 (1)	FBgn0035690	10274R-2 (X)	FALSE	FALSE	NIG	Scorer 2	7	FALSE	FALSE	0	0	1	0	1	0	1	0	0	0	1	1	-1	2	0	0	0	0	0	0	0	1	0	0	0	0	0	1	0	1	0	1
CG10274 (1)	FBgn0035690	10274R-2 (X)	FALSE	FALSE	NIG	Scorer 5	7	FALSE	FALSE	0	0	1	0	1	1	1	0	1	0	1	0	0	1	-1	1	2	0	0	0	0	0	0	0	0	0	0	-1	0	0	0	0
CG10274 (2)	FBgn0035690	52407 (III)	FALSE	FALSE	VDRC	Scorer 7	1	FALSE	FALSE	1	1	1	0	0	-1	2	0	-1	1	1	1	0	1	0	1	1	2	1	1	0	1	0	1	0	0	1	0	1	1	0	0
CG10274 (2)	FBgn0035690	52407 (III)	FALSE	FALSE	VDRC	Scorer 6	1	FALSE	FALSE	1	1	1	0	1	0	1	-1	0	0	1	1	-1	2	1	0	2	2	0	0	0	0	0	0	0	0	0	0	1	2	1	0
CG10274 (2)	FBgn0035690	52407 (III)	FALSE	FALSE	VDRC	Scorer 7	2	FALSE	FALSE	0	1	1	-1	0	1	-1	-1	-1	0	0	0	0	0	-1	0	0	1	0	1	1	1	1	0	0	0	1	1	0	0	0	0
CG10274 (2)	FBgn0035690	52407 (III)	FALSE	FALSE	VDRC	Scorer 6	2	FALSE	FALSE	0	1	1	0	0	1	-1	-1	-1	0	U	U	0	0	0	0	1	1	0	0	0	0	0	0	0	0	0	0	0	0	1	0
CG10274 (2)	FBgn0035690	52407 (III)	FALSE	FALSE	VDRC	Scorer 6	3	FALSE	FALSE	0	0	1	0	-1	0	-1	-1	0	0	U	U	0	1	0	0	0	1	0	0	1	0	0	1	0	0	0	1	0	0	0	1
CG10274 (2)	FBgn0035690	52407 (III)	FALSE	FALSE	VDRC	Scorer 7	3	FALSE	FALSE	0	0	1	-1	0	1	-1	1	1	1	0	0	0	0	-1	0	-1	1	0	1	1	0	0	1	1	0	0	0	0	0	0	0
CG10274 (2)	FBgn0035690	52407 (III)	FALSE	FALSE	VDRC	Scorer 7	4	FALSE	FALSE	0	0	1	0	0	0	1	1	1	1	0	0	0	0	-1	0	0	1	0	1	1	1	0	1	1	0	0	0	0	0	0	0
CG10274 (2)	FBgn0035690	52407 (III)	FALSE	FALSE	VDRC	Scorer 6	4	FALSE	FALSE	0	0	1	1	0	0	2	0	1	0	1	1	0	0	0	0	1	1	1	0	1	0	0	0	0	0	0	1	0	1	0	1
CG10274 (2)	FBgn0035690	52407 (III)	FALSE	FALSE	VDRC	Scorer 6	5	FALSE	FALSE	0	0	1	0	0	0	-1	1	-1	0	1	0	0	0	-1	0	0	1	0	0	0	0	0	0	0	0	0	0	0	0	0	1
CG10274 (2)	FBgn0035690	52407 (III)	FALSE	FALSE	VDRC	Scorer 7	5	FALSE	FALSE	0	0	1	0	0	1	0	-1	0	1	0	0	0	0	-1	0	0	1	0	1	1	0	0	1	1	0	0	0	0	0	0	0
CG10348 (1)	FBgn0032707	10348R1 (III)	FALSE	FALSE	NIG	Scorer 6	1	FALSE	FALSE	0	0	1	1	0	0	0	0	0	0	1	0	0	0	-1	0	0	1	1	0	0	1	0	0	1	0	0	0	1	0	0	1
CG10348 (1)	FBgn0032707	10348R1 (III)	FALSE	FALSE	NIG	Scorer 3	1	FALSE	FALSE	0	0	1	1	1	1	1	-1	0	1	0	1	-1	0	0	0	1	0	1	0	0	0	0	0	0	0	1	1	0	1	0	1
CG10348 (1)	FBgn0032707	10348R1 (III)	FALSE	FALSE	NIG	Scorer 3	2	FALSE	TRUE	0	0	0	U	U	U	U	U	U	U	U	U	U	U	U	U	U	U	U	U	U	U	U	U	U	U	U	U	U	U	U	U
CG10348 (1)	FBgn0032707	10348R1 (III)	FALSE	FALSE	NIG	Scorer 3	3	FALSE	FALSE	1	1	1	0	1	0	0	0	0	1	1	0	-1	0	1	1	1	0	1	0	0	0	0	0	0	0	1	0	0	1	1	0
CG10348 (1)	FBgn0032707	10348R1 (III)	FALSE	FALSE	NIG	Scorer 6	3	FALSE	FALSE	1	1	1	0	0	0	-1	-1	1	0	1	0	0	0	0	1	0	0	0	0	1	1	0	0	1	0	0	0	1	0	0	0
CG10348 (1)	FBgn0032707	10348R1 (III)	FALSE	FALSE	NIG	Scorer 3	4	TRUE	FALSE	0	0	0	U	U	U	U	U	U	U	U	U	U	U	U	U	U	U	U	U	U	U	U	U	U	U	U	U	U	U	U	U
CG10348 (1)	FBgn0032707	10348R1 (III)	FALSE	FALSE	NIG	Scorer 6	5	FALSE	FALSE	0	1	1	0	0	0	0	2	0	1	1	0	1	1	0	0	1	1	0	1	1	0	0	1	1	0	0	1	1	1	0	0
CG10348 (1)	FBgn0032707	10348R1 (III)	FALSE	FALSE	NIG	Scorer 3	5	FALSE	FALSE	0	1	1	0	0	1	-1	2	0	1	1	0	0	1	2	0	1	2	1	0	1	0	0	0	0	0	1	-1	0	1	1	0
CG10348 (1)	FBgn0032707	10348R1 (III)	FALSE	FALSE	NIG	Scorer 6	6	FALSE	FALSE	0	0	1	0	0	0	-1	1	0	1	0	0	0	0	-1	0	0	0	0	0	0	1	1	0	0	0	0	0	0	0	0	0
CG10348 (1)	FBgn0032707	10348R1 (III)	FALSE	FALSE	NIG	Scorer 3	6	FALSE	FALSE	0	0	1	0	0	1	0	1	0	1	1	0	0	0	0	0	0	0	0	0	1	0	0	0	1	0	0	0	0	0	0	1
CG10348 (1)	FBgn0032707	10348R1 (III)	FALSE	FALSE	NIG	Scorer 6	7	FALSE	FALSE	0	0	2	0	-1	-1	0	1	-1	1	1	0	0	1	0	0	0	1	0	0	1	1	0	0	0	0	0	0	1	0	0	0
CG10348 (1)	FBgn0032707	10348R1 (III)	FALSE	FALSE	NIG	Scorer 3	7	FALSE	FALSE	0	0	2	0	0	0	0	1	0	1	1	0	-1	1	1	0	1	0	1	0	1	0	0	0	1	0	2	1	0	1	1	1
CG10348 (2)	FBgn0032707	44091 (III)	FALSE	FALSE	Bloomington	Scorer 6	1	FALSE	FALSE	0	0	1	0	0	0	0	1	0	0	1	1	0	1	0	0	2	0	0	0	0	0	0	0	0	0	1	-1	0	2	1	0
CG10348 (2)	FBgn0032707	44091 (III)	FALSE	FALSE	Bloomington	Scorer 5	1	FALSE	FALSE	0	0	1	1	1	0	1	0	0	0	1	0	0	1	1	0	2	1	0	0	0	0	0	0	0	0	2	-1	0	2	1	0
CG10348 (2)	FBgn0032707	44091 (III)	FALSE	FALSE	Bloomington	Scorer 5	2	FALSE	TRUE	0	0	0	U	U	U	U	U	U	U	U	U	U	U	U	U	U	U	U	U	U	U	U	U	U	U	U	U	U	U	U	U
CG10348 (2)	FBgn0032707	44091 (III)	FALSE	FALSE	Bloomington	Scorer 6	3	FALSE	FALSE	0	0	1	-1	0	0	0	1	-1	0	U	U	0	1	0	0	2	0	0	0	0	0	0	0	0	0	1	-2	0	2	1	0
CG10348 (2)	FBgn0032707	44091 (III)	FALSE	FALSE	Bloomington	Scorer 5	3	FALSE	FALSE	0	0	1	0	0	0	0	0	0	0	0	0	-1	1	1	0	2	1	0	0	0	0	0	0	0	0	2	-1	0	2	1	0
CG10348 (2)	FBgn0032707	44091 (III)	FALSE	FALSE	Bloomington	Scorer 5	4	FALSE	FALSE	0	0	1	0	0	0	1	1	0	0	1	0	0	1	1	0	2	0	0	0	0	0	0	0	0	0	0	0	0	1	0	0
CG10348 (2)	FBgn0032707	44091 (III)	FALSE	FALSE	Bloomington	Scorer 6	4	FALSE	FALSE	0	0	1	0	0	0	1	0	0	0	1	0	0	0	-1	0	1	0	1	0	1	1	0	0	1	0	0	0	0	1	1	0
CG10348 (2)	FBgn0032707	44091 (III)	FALSE	FALSE	Bloomington	Scorer 6	5	FALSE	FALSE	0	0	1	0	0	0	-1	0	-1	0	1	0	U	1	0	U	0	0	0	0	0	0	0	0	0	1	0	-2	0	1	1	0
CG10348 (2)	FBgn0032707	44091 (III)	FALSE	FALSE	Bloomington	Scorer 5	5	FALSE	FALSE	0	0	1	-1	0	0	0	-1	0	0	1	0	0	2	0	0	2	0	0	0	0	0	0	0	0	0	1	-1	0	1	0	0
CG10348 (2)	FBgn0032707	44091 (III)	FALSE	FALSE	Bloomington	Scorer 5	7	FALSE	FALSE	0	0	1	-2	0	-1	0	-1	-1	0	1	0	0	0	-1	1	2	0	0	0	0	0	1	1	1	0	0	1	0	2	0	0
CG10348 (2)	FBgn0032707	44091 (III)	FALSE	FALSE	Bloomington	Scorer 6	7	FALSE	FALSE	0	0	1	0	0	0	0	-1	-1	0	1	0	0	1	0	0	2	0	0	0	1	0	1	0	1	0	1	1	1	2	0	1
CG10585 (1)	FBgn0037044	31272 (III)	FALSE	FALSE	VDRC	Scorer 7	1	FALSE	FALSE	0	0	1	0	0	0	0	0	-1	0	0	0	0	0	-1	1	0	0	0	0	1	1	0	0	0	0	0	0	0	0	0	0
CG10585 (1)	FBgn0037044	31272 (III)	FALSE	FALSE	VDRC	Scorer 2	1	FALSE	FALSE	0	0	1	0	-1	0	-1	0	0	0	1	0	-1	2	0	0	0	0	0	0	0	0	0	0	0	0	0	0	0	0	0	0
CG10585 (1)	FBgn0037044	31272 (III)	FALSE	FALSE	VDRC	Scorer 7	2	FALSE	FALSE	0	0	1	0	0	0	-1	0	0	1	0	0	0	0	-1	1	0	0	0	1	0	0	1	0	1	0	1	1	0	0	0	0
CG10585 (1)	FBgn0037044	31272 (III)	FALSE	FALSE	VDRC	Scorer 2	2	FALSE	FALSE	0	0	1	1	0	0	0	0	0	0	0	0	-1	2	0	0	0	0	0	0	0	0	0	0	0	0	0	0	1	0	0	0
CG10585 (1)	FBgn0037044	31272 (III)	FALSE	FALSE	VDRC	Scorer 2	3	FALSE	TRUE	0	0	0	U	U	U	U	U	U	U	U	U	U	U	U	U	U	U	U	U	U	U	U	U	U	U	U	U	U	U	U	U
CG10585 (1)	FBgn0037044	31272 (III)	FALSE	FALSE	VDRC	Scorer 2	4	FALSE	TRUE	0	0	0	U	U	U	U	U	U	U	U	U	U	U	U	U	U	U	U	U	U	U	U	U	U	U	U	U	U	U	U	U
CG10585 (1)	FBgn0037044	31272 (III)	FALSE	FALSE	VDRC	Scorer 7	5	FALSE	FALSE	0	0	1	0	0	0	0	0	0	1	0	0	0	0	-1	1	0	0	0	1	1	1	1	1	1	1	1	0	0	0	0	0
CG10585 (1)	FBgn0037044	31272 (III)	FALSE	FALSE	VDRC	Scorer 2	5	FALSE	FALSE	0	0	1	0	0	0	0	1	0	0	0	0	0	1	0	0	0	0	1	0	1	0	0	0	0	0	0	0	1	1	0	0
CG10585 (1)	FBgn0037044	31272 (III)	FALSE	FALSE	VDRC	Scorer 2	6	TRUE	FALSE	0	0	0	U	U	U	U	U	U	U	U	U	U	U	U	U	U	U	U	U	U	U	U	U	U	U	U	U	U	U	U	U
CG10585 (1)	FBgn0037044	31272 (III)	FALSE	FALSE	VDRC	Scorer 2	7	FALSE	FALSE	0	0	1	0	0	0	0	0	0	0	0	1	-1	1	1	0	0	1	0	0	0	0	0	0	0	0	0	0	0	1	0	0
CG10585 (1)	FBgn0037044	31272 (III)	FALSE	FALSE	VDRC	Scorer 7	7	FALSE	FALSE	0	0	1	0	0	0	1	0	0	1	0	0	0	0	-1	1	1	1	0	1	1	1	1	1	1	0	1	0	0	1	0	0
CG10585 (1)	FBgn0037044	31272 (III)	FALSE	FALSE	VDRC	Scorer 7	8	FALSE	FALSE	0	0	1	0	0	0	0	0	0	0	0	0	0	0	-1	1	1	1	0	1	0	1	0	0	0	0	1	0	0	0	0	0
CG10585 (1)	FBgn0037044	31272 (III)	FALSE	FALSE	VDRC	Scorer 2	8	FALSE	FALSE	0	0	1	0	0	0	0	0	0	0	0	1	-1	1	0	0	0	0	0	0	0	0	0	0	0	0	0	0	0	1	0	0
CG10585 (2)	FBgn0037044	31273 (III)	FALSE	FALSE	VDRC	Scorer 2	1	FALSE	FALSE	0	0	1	0	1	-1	0	0	0	0	0	1	-1	2	1	1	0	0	0	0	0	0	0	0	0	0	0	0	0	2	1	0
CG10585 (2)	FBgn0037044	31273 (III)	FALSE	FALSE	VDRC	Scorer 7	1	FALSE	FALSE	0	0	1	-1	0	0	0	0	0	1	0	0	0	0	-1	0	1	1	0	0	1	0	0	1	1	0	0	0	0	0	0	1
CG10585 (2)	FBgn0037044	31273 (III)	FALSE	FALSE	VDRC	Scorer 2	2	FALSE	TRUE	0	0	0	U	U	U	U	U	U	U	U	U	U	U	U	U	U	U	U	U	U	U	U	U	U	U	U	U	U	U	U	U
CG10585 (2)	FBgn0037044	31273 (III)	FALSE	FALSE	VDRC	Scorer 7	3	FALSE	FALSE	0	0	1	-1	0	1	-1	0	0	1	0	0	0	0	-1	0	0	1	0	1	1	0	1	1	1	0	0	0	0	0	0	0
CG10585 (2)	FBgn0037044	31273 (III)	FALSE	FALSE	VDRC	Scorer 2	3	FALSE	FALSE	0	0	1	-1	0	1	-1	-1	0	0	0	0	0	0	0	0	0	0	0	0	0	0	0	0	0	0	0	0	1	0	0	1
CG10585 (2)	FBgn0037044	31273 (III)	FALSE	FALSE	VDRC	Scorer 2	4	FALSE	FALSE	0	0	1	1	1	0	0	0	0	0	U	U	0	0	0	0	0	0	0	0	0	0	0	0	0	0	0	0	1	0	0	0
CG10585 (2)	FBgn0037044	31273 (III)	FALSE	FALSE	VDRC	Scorer 7	4	FALSE	FALSE	0	0	1	1	0	0	-1	0	0	1	0	0	0	0	-1	0	0	0	1	1	1	0	0	1	0	0	0	0	1	1	0	1
CG10585 (2)	FBgn0037044	31273 (III)	FALSE	FALSE	VDRC	Scorer 2	5	FALSE	FALSE	0	1	1	0	-1	0	0	0	0	0	0	1	-1	1	0	0	0	0	0	0	0	0	0	0	0	0	0	0	1	0	0	0
CG10585 (2)	FBgn0037044	31273 (III)	FALSE	FALSE	VDRC	Scorer 7	5	FALSE	FALSE	0	1	1	-1	0	0	-1	-1	0	1	0	0	0	0	-1	0	0	0	0	0	0	0	0	1	1	1	0	0	0	0	0	1
CG10585 (2)	FBgn0037044	31273 (III)	FALSE	FALSE	VDRC	Scorer 2	6	TRUE	FALSE	0	0	0	U	U	U	U	U	U	U	U	U	U	U	U	U	U	U	U	U	U	U	U	U	U	U	U	U	U	U	U	U
CG10585 (2)	FBgn0037044	31273 (III)	FALSE	FALSE	VDRC	Scorer 7	7	FALSE	FALSE	0	0	1	-1	0	1	-1	1	0	1	0	0	0	0	-1	1	0	1	1	1	1	1	1	1	1	1	1	1	0	0	0	0
CG10585 (2)	FBgn0037044	31273 (III)	FALSE	FALSE	VDRC	Scorer 2	7	FALSE	FALSE	0	0	1	0	0	0	0	1	1	0	0	0	-1	2	1	0	0	0	0	0	0	0	0	0	0	0	1	0	1	1	0	1
CG10600 (1)	FBgn0032717	10600R-2 (III)	FALSE	FALSE	NIG	Scorer 5	1	FALSE	TRUE	0	0	0	U	U	U	U	U	U	U	U	U	U	U	U	U	U	U	U	U	U	U	U	U	U	U	U	U	U	U	U	U
CG10600 (1)	FBgn0032717	10600R-2 (III)	FALSE	FALSE	NIG	Scorer 1	10	FALSE	FALSE	0	0	1	0	0	0	0	0	1	0	1	0	0	1	0	0	2	1	0	0	1	0	0	0	0	0	0	0	0	2	0	0
CG10600 (1)	FBgn0032717	10600R-2 (III)	FALSE	FALSE	NIG	Scorer 5	10	FALSE	FALSE	0	0	1	0	1	1	0	0	1	0	1	0	0	1	0	0	2	0	0	1	1	1	1	1	1	0	0	1	1	2	0	0
CG10600 (1)	FBgn0032717	10600R-2 (III)	FALSE	FALSE	NIG	Scorer 5	2	FALSE	TRUE	0	0	0	U	U	U	U	U	U	U	U	U	U	U	U	U	U	U	U	U	U	U	U	U	U	U	U	U	U	U	U	U
CG10600 (1)	FBgn0032717	10600R-2 (III)	FALSE	FALSE	NIG	Scorer 5	3	FALSE	FALSE	0	0	1	-2	-1	-1	-1	1	1	0	0	0	0	1	0	0	1	0	0	0	0	1	0	0	0	0	0	-1	1	2	-1	0
CG10600 (1)	FBgn0032717	10600R-2 (III)	FALSE	FALSE	NIG	Scorer 1	3	FALSE	FALSE	0	0	1	-1	-1	-1	0	1	1	0	0	0	-1	0	0	0	2	0	0	0	0	0	0	0	0	0	1	0	0	2	0	0
CG10600 (1)	FBgn0032717	10600R-2 (III)	FALSE	FALSE	NIG	Scorer 1	4	FALSE	FALSE	0	0	1	-2	-1	0	0	0	-1	0	0	1	-1	2	0	0	2	0	0	0	0	0	0	0	0	0	1	0	0	2	0	0
CG10600 (1)	FBgn0032717	10600R-2 (III)	FALSE	FALSE	NIG	Scorer 5	4	FALSE	FALSE	0	0	1	-1	-1	0	-1	0	0	1	1	1	0	2	1	1	0	-1	0	0	0	0	0	0	0	0	2	-1	1	0	-1	1
CG10600 (1)	FBgn0032717	10600R-2 (III)	FALSE	FALSE	NIG	Scorer 5	5	FALSE	FALSE	0	0	1	-1	0	-1	1	0	-1	0	0	0	0	1	1	1	2	0	0	0	0	1	0	1	0	0	1	-1	0	2	0	0
CG10600 (1)	FBgn0032717	10600R-2 (III)	FALSE	FALSE	NIG	Scorer 1	5	FALSE	FALSE	0	0	1	0	1	1	1	-1	-1	0	0	0	-1	1	0	0	2	0	1	0	1	0	0	0	0	0	0	0	0	2	1	0
CG10600 (1)	FBgn0032717	10600R-2 (III)	FALSE	FALSE	NIG	Scorer 5	7	FALSE	TRUE	0	0	0	U	U	U	U	U	U	U	U	U	U	U	U	U	U	U	U	U	U	U	U	U	U	U	U	U	U	U	U	U
CG10600 (1)	FBgn0032717	10600R-2 (III)	FALSE	FALSE	NIG	Scorer 5	8	FALSE	FALSE	0	0	1	0	1	1	2	1	1	0	1	0	0	1	0	1	2	1	0	0	0	0	0	0	0	0	0	0	1	1	0	1
CG10600 (1)	FBgn0032717	10600R-2 (III)	FALSE	FALSE	NIG	Scorer 1	8	FALSE	FALSE	0	0	1	0	1	0	1	0	1	0	0	1	-1	1	0	1	2	1	0	0	1	0	0	0	0	0	0	0	0	2	1	1
CG10600 (1)	FBgn0032717	10600R-2 (III)	FALSE	FALSE	NIG	Scorer 1	9	FALSE	FALSE	0	0	1	0	0	0	0	1	1	0	0	0	-1	1	0	1	2	1	0	0	1	0	0	0	0	0	0	0	0	2	0	0
CG10600 (1)	FBgn0032717	10600R-2 (III)	FALSE	FALSE	NIG	Scorer 5	9	FALSE	FALSE	0	0	1	0	0	0	1	2	1	0	1	0	0	0	0	1	2	2	1	0	1	0	1	1	0	0	0	1	1	2	0	1
CG10600 (2)	FBgn0032717	31276 (III)	FALSE	FALSE	VDRC	Scorer 7	1	FALSE	FALSE	0	0	1	0	0	0	0	0	0	0	1	1	0	1	0	1	1	1	1	1	1	1	0	1	1	0	1	0	0	1	1	1
CG10600 (2)	FBgn0032717	31276 (III)	FALSE	FALSE	VDRC	Scorer 1	1	FALSE	FALSE	0	0	1	0	0	0	0	1	1	0	1	1	0	2	0	1	1	0	1	0	1	1	0	0	1	0	1	0	0	1	1	1
CG10600 (2)	FBgn0032717	31276 (III)	FALSE	FALSE	VDRC	Scorer 1	2	FALSE	FALSE	0	0	1	0	0	0	0	0	-1	0	1	1	-1	1	0	1	2	0	1	1	1	1	0	0	1	0	0	0	0	1	1	0
CG10600 (2)	FBgn0032717	31276 (III)	FALSE	FALSE	VDRC	Scorer 7	2	FALSE	FALSE	0	0	1	0	0	0	0	0	0	0	1	1	0	1	0	1	2	1	1	1	1	1	1	1	1	0	1	0	0	1	1	1
CG10600 (2)	FBgn0032717	31276 (III)	FALSE	FALSE	VDRC	Scorer 1	3	FALSE	FALSE	0	0	1	0	1	0	0	0	-1	0	U	U	-1	1	0	1	2	0	1	0	1	0	0	0	0	0	0	0	1	2	1	0
CG10600 (2)	FBgn0032717	31276 (III)	FALSE	FALSE	VDRC	Scorer 7	3	FALSE	FALSE	0	0	1	0	1	0	0	0	0	1	0	0	-1	0	0	0	2	1	1	1	1	1	0	1	0	0	1	0	0	2	1	0
CG10600 (2)	FBgn0032717	31276 (III)	FALSE	FALSE	VDRC	Scorer 1	4	FALSE	FALSE	0	1	1	-1	0	1	0	0	-1	0	1	0	-1	1	0	0	2	0	1	1	1	0	0	0	0	0	1	0	0	2	1	0
CG10600 (2)	FBgn0032717	31276 (III)	FALSE	FALSE	VDRC	Scorer 7	4	FALSE	FALSE	0	1	1	-1	0	0	0	0	0	1	1	0	-1	0	0	1	2	0	1	1	1	1	1	0	0	0	1	0	0	2	1	0
CG10600 (2)	FBgn0032717	31276 (III)	FALSE	FALSE	VDRC	Scorer 7	5	FALSE	FALSE	1	1	1	1	1	1	-1	-1	-1	0	0	1	0	1	0	1	-1	0	1	1	1	1	0	0	1	0	1	0	0	0	1	0
CG10600 (2)	FBgn0032717	31276 (III)	FALSE	FALSE	VDRC	Scorer 1	5	FALSE	FALSE	1	1	1	1	1	0	0	0	0	0	1	1	0	0	0	0	2	0	0	0	1	0	0	0	0	0	1	1	0	1	0	0
CG10621	FBgn0032726	31291 (III)	FALSE	FALSE	VDRC	Scorer 2	1	FALSE	FALSE	0	0	1	0	0	0	1	0	0	1	0	1	0	1	0	0	0	1	1	0	0	0	0	0	0	0	1	0	1	1	0	0
CG10621	FBgn0032726	31291 (III)	FALSE	FALSE	VDRC	Scorer 7	1	FALSE	FALSE	0	0	1	0	0	1	0	0	1	0	0	0	0	0	-1	1	0	1	1	0	1	0	1	1	1	0	0	1	1	0	0	1
CG10621	FBgn0032726	31291 (III)	FALSE	FALSE	VDRC	Scorer 7	2	FALSE	FALSE	0	1	1	-1	0	0	-1	-1	0	0	0	0	-1	2	2	1	0	1	0	1	1	0	1	0	1	0	0	0	0	0	0	0
CG10621	FBgn0032726	31291 (III)	FALSE	FALSE	VDRC	Scorer 2	2	FALSE	FALSE	0	1	1	-1	0	1	0	0	0	0	0	0	0	0	0	0	1	0	1	0	0	0	0	0	0	0	1	0	0	2	0	0
CG10621	FBgn0032726	31291 (III)	FALSE	FALSE	VDRC	Scorer 2	3	FALSE	FALSE	0	0	1	0	-1	0	1	0	0	0	0	1	0	0	0	0	0	0	1	0	1	0	0	0	0	0	1	0	1	1	0	1
CG10621	FBgn0032726	31291 (III)	FALSE	FALSE	VDRC	Scorer 7	3	FALSE	FALSE	0	0	1	0	1	1	0	1	1	1	1	0	0	0	0	0	0	1	0	1	1	0	0	1	1	0	0	0	0	-1	1	1
CG10621	FBgn0032726	31291 (III)	FALSE	FALSE	VDRC	Scorer 2	4	FALSE	FALSE	0	0	1	0	0	0	0	0	0	1	1	U	0	0	0	0	0	0	1	0	1	0	0	0	1	0	0	0	1	0	0	0
CG10621	FBgn0032726	31291 (III)	FALSE	FALSE	VDRC	Scorer 7	4	FALSE	FALSE	0	0	1	0	1	0	0	-1	0	0	0	0	0	0	-1	0	0	1	0	0	1	0	0	1	1	0	0	0	0	-1	0	1
CG10621	FBgn0032726	31291 (III)	FALSE	FALSE	VDRC	Scorer 2	5	FALSE	FALSE	0	0	1	0	0	0	0	0	0	0	0	1	0	0	0	0	0	0	1	0	0	0	0	0	0	0	0	0	0	1	0	0
CG10621	FBgn0032726	31291 (III)	FALSE	FALSE	VDRC	Scorer 7	5	FALSE	FALSE	0	0	1	0	0	0	0	0	1	0	0	0	0	0	-1	0	0	1	0	0	1	1	0	1	1	0	0	1	0	0	1	1
CG10621	FBgn0032726	31291 (III)	FALSE	FALSE	VDRC	Scorer 7	6	FALSE	FALSE	0	0	2	-1	0	1	-1	-1	0	0	0	0	0	0	-1	1	U	1	1	1	1	0	1	1	1	0	0	1	0	1	1	1
CG10623 (1)	FBgn0032727	10623R-3 (III)	FALSE	FALSE	NIG	Scorer 5	1	FALSE	FALSE	0	1	2	1	1	0	-1	-1	0	0	1	1	-1	1	1	0	0	-1	0	0	1	0	0	0	0	0	1	0	0	1	0	1
CG10623 (1)	FBgn0032727	10623R-3 (III)	FALSE	FALSE	NIG	Scorer 1	1	FALSE	FALSE	0	1	2	0	0	0	0	-1	0	0	0	1	-1	1	0	0	1	0	0	0	1	0	0	0	0	0	0	0	0	1	1	1
CG10623 (1)	FBgn0032727	10623R-3 (III)	FALSE	FALSE	NIG	Scorer 5	2	FALSE	FALSE	0	1	1	-2	-1	-1	-2	1	-1	0	0	0	0	0	-1	0	0	0	0	0	0	0	0	0	0	0	0	0	0	0	0	1
CG10623 (1)	FBgn0032727	10623R-3 (III)	FALSE	FALSE	NIG	Scorer 1	2	FALSE	FALSE	0	1	2	-2	-1	0	0	1	0	0	0	0	-2	0	0	0	1	0	0	0	0	0	0	0	0	0	1	0	0	1	0	1
CG10623 (1)	FBgn0032727	10623R-3 (III)	FALSE	FALSE	NIG	Scorer 1	3	FALSE	FALSE	0	1	1	0	0	-1	0	-1	-1	0	1	0	-1	1	0	1	2	0	0	0	1	0	0	0	1	0	0	0	0	1	1	0
CG10623 (1)	FBgn0032727	10623R-3 (III)	FALSE	FALSE	NIG	Scorer 5	3	FALSE	FALSE	0	1	1	-1	0	-1	-1	0	0	0	1	0	-1	2	0	0	1	0	0	0	1	0	1	1	0	0	1	0	0	2	0	0
CG10623 (1)	FBgn0032727	10623R-3 (III)	FALSE	FALSE	NIG	Scorer 5	4	FALSE	FALSE	0	0	1	1	1	1	-1	0	0	0	1	0	0	0	0	0	0	0	0	0	0	0	0	0	0	0	0	-1	1	-1	0	0
CG10623 (1)	FBgn0032727	10623R-3 (III)	FALSE	FALSE	NIG	Scorer 1	4	FALSE	FALSE	0	0	2	0	0	1	-1	0	1	0	0	0	0	0	0	0	0	0	0	0	0	0	0	0	0	0	0	0	0	0	0	0
CG10623 (1)	FBgn0032727	10623R-3 (III)	FALSE	FALSE	NIG	Scorer 5	5	FALSE	FALSE	0	0	1	0	0	0	0	1	1	1	0	0	0	0	0	0	0	1	0	0	0	0	0	0	0	0	0	-1	0	0	0	0
CG10623 (1)	FBgn0032727	10623R-3 (III)	FALSE	FALSE	NIG	Scorer 1	5	FALSE	FALSE	0	0	1	0	0	0	0	1	1	0	0	0	-1	0	0	0	1	1	0	0	1	0	0	0	0	0	0	0	0	1	0	0
CG10623 (1)	FBgn0032727	10623R-3 (III)	FALSE	FALSE	NIG	Scorer 5		FALSE	TRUE	0	0	0	U	U	U	U	U	U	U	U	U	U	U	U	U	U	U	U	U	U	U	U	U	U	U	U	U	U	U	U	U
CG10623 (2)	FBgn0032727	10623R-4 (X)	FALSE	FALSE	NIG	Scorer 5	1	FALSE	FALSE	0	0	1	0	0	0	-1	0	-1	1	1	0	0	0	-1	0	0	0	0	0	0	0	0	0	0	0	1	-1	0	0	0	0
CG10623 (2)	FBgn0032727	10623R-4 (X)	FALSE	FALSE	NIG	Scorer 1	1	FALSE	FALSE	0	0	1	0	0	0	0	0	1	0	1	0	0	0	0	0	1	0	0	0	1	0	0	0	0	0	0	0	0	1	0	0
CG10623 (2)	FBgn0032727	10623R-4 (X)	FALSE	FALSE	NIG	Scorer 5	2	TRUE	FALSE	0	0	0	U	U	U	U	U	U	U	U	U	U	U	U	U	U	U	U	U	U	U	U	U	U	U	U	U	U	U	U	U
CG10623 (2)	FBgn0032727	10623R-4 (X)	FALSE	FALSE	NIG	Scorer 5	3	FALSE	FALSE	0	0	1	0	1	1	-1	0	1	1	0	0	-2	0	-1	0	0	-1	0	0	0	0	0	0	0	0	1	-1	0	-1	0	0
CG10623 (2)	FBgn0032727	10623R-4 (X)	FALSE	FALSE	NIG	Scorer 1	3	FALSE	FALSE	0	0	1	0	0	0	0	-1	1	0	0	0	-1	0	0	0	1	1	0	0	1	0	0	0	0	0	0	0	0	0	0	0
CG10623 (2)	FBgn0032727	10623R-4 (X)	FALSE	FALSE	NIG	Scorer 5	4	FALSE	FALSE	0	0	1	-1	-1	0	-1	0	1	0	1	0	-1	0	-1	0	0	-1	0	0	0	0	0	0	0	0	1	-1	0	0	0	0
CG10623 (2)	FBgn0032727	10623R-4 (X)	FALSE	FALSE	NIG	Scorer 1	4	FALSE	FALSE	0	0	1	-1	0	1	-1	0	1	0	1	0	-1	0	0	0	1	1	0	0	1	0	0	0	0	0	0	0	0	0	0	0
CG10623 (2)	FBgn0032727	10623R-4 (X)	FALSE	FALSE	NIG	Scorer 5	5	FALSE	FALSE	0	0	1	1	1	1	0	0	1	0	1	0	0	0	-1	0	1	2	0	0	0	0	0	0	0	0	0	-1	0	-1	0	0
CG10623 (2)	FBgn0032727	10623R-4 (X)	FALSE	FALSE	NIG	Scorer 1	5	FALSE	FALSE	0	0	1	0	0	0	0	0	1	0	1	0	0	0	0	0	1	1	0	0	0	0	0	0	0	0	0	0	0	0	0	0
CG10623 (2)	FBgn0032727	10623R-4 (X)	FALSE	FALSE	NIG	Scorer 5	6	FALSE	FALSE	0	0	1	-1	0	-1	0	0	1	0	0	0	-1	1	1	0	1	-1	0	0	0	0	0	0	0	0	1	-1	0	0	0	0
CG10623 (2)	FBgn0032727	10623R-4 (X)	FALSE	FALSE	NIG	Scorer 1	6	FALSE	FALSE	0	0	1	0	0	-1	-1	1	1	0	0	0	0	1	0	0	2	0	1	0	1	0	0	0	0	1	0	0	0	2	0	0
CG10669 (1)	FBgn0039329	10669R-1 (III)	FALSE	FALSE	NIG	Scorer 1	1	FALSE	FALSE	0	0	1	0	0	0	-1	0	1	1	U	U	1	0	0	0	-1	0	0	0	0	0	1	1	0	0	0	1	0	-1	0	0
CG10669 (1)	FBgn0039329	10669R-1 (III)	FALSE	FALSE	NIG	Scorer 3	1	FALSE	FALSE	0	0	1	0	0	1	-1	0	1	1	U	U	1	0	0	0	-1	0	0	0	0	0	1	1	0	0	0	1	0	-1	0	0
CG10669 (1)	FBgn0039329	10669R-1 (III)	FALSE	FALSE	NIG	Scorer 4	1	FALSE	FALSE	0	0	1	0	0	0	-1	1	1	1	U	U	U	U	U	0	0	0	0	0	0	0	1	1	0	0	0	1	0	-1	0	0
CG10669 (1)	FBgn0039329	10669R-1 (III)	FALSE	FALSE	NIG	Scorer 1	2	FALSE	FALSE	0	0	1	-1	0	0	0	0	0	1	0	0	0	1	-1	1	1	0	0	0	1	0	0	0	0	0	0	0	0	0	0	0
CG10669 (1)	FBgn0039329	10669R-1 (III)	FALSE	FALSE	NIG	Scorer 4	2	FALSE	FALSE	0	0	1	-1	0	0	0	0	0	0	0	0	0	1	-1	1	1	0	0	0	1	0	0	0	0	0	0	1	0	0	1	0
CG10669 (1)	FBgn0039329	10669R-1 (III)	FALSE	FALSE	NIG	Scorer 3	2	FALSE	FALSE	0	0	1	-1	0	0	0	0	0	1	U	U	0	1	-1	1	1	0	0	0	1	0	0	0	0	0	0	1	0	0	1	0
CG10669 (1)	FBgn0039329	10669R-1 (III)	FALSE	FALSE	NIG	Scorer 4	3	FALSE	FALSE	0	1	2	-1	0	-1	0	0	0	0	1	0	0	1	0	0	2	0	0	0	1	0	0	0	0	0	0	0	0	2	1	0
CG10669 (1)	FBgn0039329	10669R-1 (III)	FALSE	FALSE	NIG	Scorer 1	3	FALSE	FALSE	0	1	2	-1	0	-1	0	0	0	0	0	0	U	1	0	0	2	0	0	0	1	0	0	0	0	0	0	0	0	2	1	0
CG10669 (1)	FBgn0039329	10669R-1 (III)	FALSE	FALSE	NIG	Scorer 3	3	FALSE	FALSE	0	1	2	-1	0	-1	0	0	0	0	U	U	U	2	0	U	2	0	0	0	1	0	0	0	0	0	0	0	0	2	1	0
CG10669 (1)	FBgn0039329	10669R-1 (III)	FALSE	FALSE	NIG	Scorer 1	4	FALSE	FALSE	0	1	1	-1	0	1	0	0	0	0	1	0	-1	0	0	1	2	0	1	0	1	0	0	0	0	0	0	0	0	0	1	0
CG10669 (1)	FBgn0039329	10669R-1 (III)	FALSE	FALSE	NIG	Scorer 4	4	FALSE	FALSE	0	1	1	0	0	1	0	0	0	0	0	0	0	1	0	1	2	0	1	0	1	0	0	0	0	0	0	0	0	0	1	0
CG10669 (1)	FBgn0039329	10669R-1 (III)	FALSE	FALSE	NIG	Scorer 3	4	FALSE	FALSE	0	1	1	0	0	1	0	0	0	0	1	0	-1	0	0	1	2	0	1	0	0	0	0	0	0	0	1	0	0	0	1	0
CG10669 (1)	FBgn0039329	10669R-1 (III)	FALSE	FALSE	NIG	Scorer 1	5	FALSE	FALSE	0	0	1	-1	0	0	1	0	0	0	0	0	0	0	0	0	1	0	1	0	1	1	0	0	0	0	0	1	0	0	0	0
CG10669 (1)	FBgn0039329	10669R-1 (III)	FALSE	FALSE	NIG	Scorer 3	5	FALSE	FALSE	0	0	1	-1	0	0	1	0	0	0	0	0	0	0	0	0	0	0	1	0	1	1	0	0	0	0	0	1	0	0	1	0
CG10669 (1)	FBgn0039329	10669R-1 (III)	FALSE	FALSE	NIG	Scorer 4	5	FALSE	FALSE	0	0	1	-1	0	0	1	-1	1	1	0	0	0	0	0	0	1	0	1	0	1	1	0	0	0	0	0	1	0	0	1	0
CG10669 (2)	FBgn0039329	10669R-4 (III)	FALSE	FALSE	NIG	Scorer 1	1	FALSE	FALSE	0	0	2	0	0	0	-1	0	0	0	0	0	0	0	0	0	0	0	1	1	1	1	0	0	0	0	1	0	0	0	1	0
CG10669 (2)	FBgn0039329	10669R-4 (III)	FALSE	FALSE	NIG	Scorer 3	1	FALSE	FALSE	0	0	2	0	1	1	0	0	1	0	1	0	0	0	0	0	1	0	1	0	1	1	0	0	0	0	1	0	0	1	1	1
CG10669 (2)	FBgn0039329	10669R-4 (III)	FALSE	FALSE	NIG	Scorer 3	2	FALSE	FALSE	0	0	1	-2	-1	0	0	0	0	0	U	U	0	0	1	1	1	0	0	0	0	1	0	0	0	0	0	0	0	1	0	0
CG10669 (2)	FBgn0039329	10669R-4 (III)	FALSE	FALSE	NIG	Scorer 1	2	FALSE	FALSE	0	0	1	-2	-1	0	0	0	0	0	0	0	-1	0	0	0	0	0	0	0	1	1	0	0	0	0	0	0	0	0	0	1
CG10669 (2)	FBgn0039329	10669R-4 (III)	FALSE	FALSE	NIG	Scorer 4	2	FALSE	FALSE	0	0	1	-2	-1	0	-1	0	0	0	U	U	0	0	0	0	0	0	0	0	1	1	0	0	0	0	0	0	0	0	0	1
CG10669 (2)	FBgn0039329	10669R-4 (III)	FALSE	FALSE	NIG	Scorer 4	3	FALSE	FALSE	0	0	1	-1	0	1	-1	1	0	1	1	0	1	1	0	0	1	0	1	1	1	1	0	0	0	0	1	1	0	0	0	0
CG10669 (2)	FBgn0039329	10669R-4 (III)	FALSE	FALSE	NIG	Scorer 3	3	FALSE	FALSE	0	0	1	1	0	1	0	0	0	1	1	0	1	1	1	0	1	0	1	1	1	0	0	0	0	0	1	0	0	1	0	0
CG10669 (2)	FBgn0039329	10669R-4 (III)	FALSE	FALSE	NIG	Scorer 1	3	FALSE	FALSE	0	0	1	1	0	0	-1	1	0	0	1	0	1	1	0	1	1	0	1	1	1	0	1	0	0	0	1	1	0	0	1	0
CG10669 (2)	FBgn0039329	10669R-4 (III)	FALSE	FALSE	NIG	Scorer 3	4	FALSE	FALSE	0	0	1	-1	0	0	-1	0	0	1	U	U	-1	0	0	0	0	0	1	0	1	0	0	0	0	0	0	0	0	0	0	0
CG10669 (2)	FBgn0039329	10669R-4 (III)	FALSE	FALSE	NIG	Scorer 4	4	FALSE	FALSE	0	0	1	-2	0	0	-2	0	0	0	U	U	-1	0	0	0	0	0	1	0	1	0	0	0	0	0	0	1	0	0	0	0
CG10669 (2)	FBgn0039329	10669R-4 (III)	FALSE	FALSE	NIG	Scorer 1	4	FALSE	FALSE	0	0	1	-1	0	0	-1	0	0	0	0	0	0	0	0	0	0	0	0	0	1	0	1	0	0	0	0	1	0	0	-1	1
CG10669 (2)	FBgn0039329	10669R-4 (III)	FALSE	FALSE	NIG	Scorer 4	5	FALSE	FALSE	0	0	1	1	1	1	0	0	0	U	1	0	-1	1	0	0	1	0	0	0	1	0	0	0	0	1	1	0	0	0	1	0
CG10669 (2)	FBgn0039329	10669R-4 (III)	FALSE	FALSE	NIG	Scorer 1	5	FALSE	FALSE	0	0	1	1	0	0	0	0	0	0	1	1	0	1	0	1	1	0	1	0	1	1	0	0	0	1	1	0	0	0	1	0
CG10669 (2)	FBgn0039329	10669R-4 (III)	FALSE	FALSE	NIG	Scorer 3	5	FALSE	FALSE	0	0	1	1	1	1	0	0	1	0	1	0	-1	1	0	1	2	0	0	0	0	0	0	0	0	1	1	-1	0	1	1	0
CG10702 (1)	FBgn0032752	3691 (III)	FALSE	FALSE	VDRC	Scorer 5	1	FALSE	FALSE	0	0	1	0	0	0	1	0	0	0	0	0	-1	0	-1	1	1	0	0	1	1	0	0	1	1	0	0	1	0	1	0	1
CG10702 (1)	FBgn0032752	3691 (III)	FALSE	FALSE	VDRC	Scorer 6	1	FALSE	FALSE	0	0	1	0	0	0	0	0	1	0	1	0	0	0	-1	1	2	0	1	0	0	0	0	0	0	0	0	0	0	1	0	0
CG10702 (1)	FBgn0032752	3691 (III)	FALSE	FALSE	VDRC	Scorer 5	2	FALSE	FALSE	1	0	1	-1	-1	-1	-1	-1	-1	0	0	0	0	0	-1	1	1	0	1	1	1	0	1	0	1	0	0	0	0	1	0	0
CG10702 (1)	FBgn0032752	3691 (III)	FALSE	FALSE	VDRC	Scorer 6	2	FALSE	FALSE	1	0	1	-1	-1	-1	-1	1	-1	0	1	0	0	0	0	0	2	2	1	0	0	1	0	0	0	0	0	0	0	2	0	0
CG10702 (1)	FBgn0032752	3691 (III)	FALSE	FALSE	VDRC	Scorer 5	3	FALSE	FALSE	0	0	1	-1	-1	-1	0	-2	-1	0	0	1	-1	0	0	1	1	1	0	1	1	1	0	0	0	0	0	1	1	1	0	0
CG10702 (1)	FBgn0032752	3691 (III)	FALSE	FALSE	VDRC	Scorer 6	3	FALSE	FALSE	0	0	1	-1	-1	-1	1	0	-1	0	0	1	-1	0	-1	1	2	1	1	0	1	0	0	0	0	0	0	1	0	2	0	0
CG10702 (1)	FBgn0032752	3691 (III)	FALSE	FALSE	VDRC	Scorer 5	4	FALSE	FALSE	0	1	2	-1	-1	1	0	-1	-1	0	0	0	-1	1	0	1	0	-1	0	1	1	0	1	0	0	0	0	0	0	1	1	0
CG10702 (1)	FBgn0032752	3691 (III)	FALSE	FALSE	VDRC	Scorer 6	4	FALSE	FALSE	0	1	2	-1	-1	0	0	0	-1	0	1	0	-1	1	0	1	2	1	1	0	0	0	0	0	0	0	0	0	0	2	1	0
CG10702 (1)	FBgn0032752	3691 (III)	FALSE	FALSE	VDRC	Scorer 6	5	FALSE	FALSE	0	0	2	0	0	0	1	0	-1	0	1	0	0	0	1	0	2	0	1	0	0	1	0	0	0	0	0	0	0	2	0	0
CG10702 (1)	FBgn0032752	3691 (III)	FALSE	FALSE	VDRC	Scorer 5	5	FALSE	FALSE	0	0	2	-1	-1	0	2	-1	-1	0	0	0	0	0	-1	1	2	-1	0	1	0	0	1	1	0	0	0	0	0	2	0	0
CG10702 (2)	FBgn0032752	27052 (III)	FALSE	FALSE	VDRC	Scorer 5	1	FALSE	FALSE	0	0	1	-1	-1	0	0	1	0	1	1	1	-1	1	0	1	2	0	0	0	0	0	0	0	0	0	0	0	1	2	0	1
CG10702 (2)	FBgn0032752	27052 (III)	FALSE	FALSE	VDRC	Scorer 6	1	FALSE	FALSE	0	0	1	-1	-1	-1	0	2	1	0	1	1	-1	0	0	0	2	0	0	0	0	0	0	0	0	0	1	-2	0	2	0	0
CG10702 (2)	FBgn0032752	27052 (III)	FALSE	FALSE	VDRC	Scorer 5	2	FALSE	FALSE	0	0	1	-1	-1	1	0	0	1	0	0	0	0	0	-1	0	0	1	0	0	0	0	1	0	0	0	0	0	1	1	0	0
CG10702 (2)	FBgn0032752	27052 (III)	FALSE	FALSE	VDRC	Scorer 6	2	FALSE	FALSE	0	0	1	0	0	1	0	-1	1	0	1	0	0	0	-1	U	1	0	1	0	0	1	0	0	0	0	0	0	0	1	1	0
CG10702 (2)	FBgn0032752	27052 (III)	FALSE	FALSE	VDRC	Scorer 5	3	FALSE	FALSE	0	0	1	-1	0	0	0	0	-1	0	1	0	0	0	0	0	1	0	0	1	0	0	0	0	0	0	0	-1	0	1	1	0
CG10702 (2)	FBgn0032752	27052 (III)	FALSE	FALSE	VDRC	Scorer 6	3	FALSE	FALSE	0	0	1	0	0	0	0	1	1	0	1	0	-1	0	0	U	1	1	1	0	0	0	0	0	0	0	0	0	0	1	1	0
CG10702 (2)	FBgn0032752	27052 (III)	FALSE	FALSE	VDRC	Scorer 6	4	FALSE	FALSE	0	0	1	0	0	-1	0	2	1	0	1	0	0	1	0	U	2	1	0	0	0	0	0	0	0	0	0	-2	0	2	0	0
CG10702 (2)	FBgn0032752	27052 (III)	FALSE	FALSE	VDRC	Scorer 5	4	FALSE	FALSE	0	0	1	-1	-1	-1	0	1	1	0	1	0	-1	0	0	1	1	0	0	0	0	0	1	1	0	0	0	-1	1	1	1	1
CG10702 (2)	FBgn0032752	27052 (III)	FALSE	FALSE	VDRC	Scorer 6	5	FALSE	FALSE	0	0	1	0	0	0	0	0	1	0	1	0	0	0	-1	0	1	0	0	0	1	0	0	0	0	0	0	-1	0	1	0	0
CG10702 (2)	FBgn0032752	27052 (III)	FALSE	FALSE	VDRC	Scorer 5	5	FALSE	FALSE	0	0	1	-1	0	1	1	0	1	0	1	0	0	0	-1	0	1	1	0	0	0	0	0	0	0	0	0	-1	0	1	0	1
CG10777	FBgn0029979	10777R-3 (III)	FALSE	FALSE	NIG	Scorer 5	1	FALSE	FALSE	0	0	1	0	0	0	-1	-2	-1	0	0	0	0	0	-1	0	0	-1	0	1	0	0	0	0	0	0	0	-1	0	-1	0	0
CG10777	FBgn0029979	10777R-3 (III)	FALSE	FALSE	NIG	Scorer 1	1	FALSE	FALSE	0	0	1	0	0	1	-1	-1	0	0	0	0	0	0	0	0	0	0	0	0	0	0	0	0	0	0	0	0	0	0	0	0
CG10777	FBgn0029979	10777R-3 (III)	FALSE	FALSE	NIG	Scorer 5	2	FALSE	FALSE	0	1	2	0	-1	0	-1	-1	-1	0	1	1	0	0	-1	0	0	-1	0	1	0	0	0	0	0	0	0	-1	0	-1	0	0
CG10777	FBgn0029979	10777R-3 (III)	FALSE	FALSE	NIG	Scorer 1	2	FALSE	FALSE	0	1	2	-1	-1	0	-1	-1	0	0	1	0	-2	0	0	0	1	0	0	0	0	0	0	0	0	0	0	0	0	0	0	0
CG10777	FBgn0029979	10777R-3 (III)	FALSE	FALSE	NIG	Scorer 5	3	FALSE	FALSE	0	0	1	-1	-1	-1	0	0	0	0	1	1	-2	2	1	1	1	0	0	0	0	1	0	0	0	0	1	-1	1	2	0	0
CG10777	FBgn0029979	10777R-3 (III)	FALSE	FALSE	NIG	Scorer 1	3	FALSE	FALSE	0	0	1	0	0	0	0	-1	0	0	1	1	-1	2	0	1	2	0	0	0	0	0	0	0	0	0	0	0	0	2	1	0
CG10777	FBgn0029979	10777R-3 (III)	FALSE	FALSE	NIG	Scorer 1	4	TRUE	FALSE	0	0	0	U	U	U	U	U	U	U	U	U	U	U	U	U	U	U	U	U	U	U	U	U	U	U	U	U	U	U	U	U
CG10777	FBgn0029979	10777R-3 (III)	FALSE	FALSE	NIG	Scorer 1	5	TRUE	FALSE	0	0	0	U	U	U	U	U	U	U	U	U	U	U	U	U	U	U	U	U	U	U	U	U	U	U	U	U	U	U	U	U
CG10777	FBgn0029979	10777R-3 (III)	FALSE	FALSE	NIG	Scorer 1	6	FALSE	FALSE	0	1	1	-1	-1	0	0	0	0	0	1	0	0	0	0	0	0	0	1	0	1	0	0	0	0	0	0	1	0	0	0	1
CG10777	FBgn0029979	10777R-3 (III)	FALSE	FALSE	NIG	Scorer 5	6	FALSE	FALSE	0	1	1	-1	-1	0	0	-1	1	0	0	0	-1	0	-1	1	0	0	0	0	0	0	0	0	0	0	0	0	0	0	0	0
CG10777	FBgn0029979	10777R-3 (III)	FALSE	FALSE	NIG	Scorer 5	7	FALSE	FALSE	0	1	1	0	0	0	1	-1	-1	0	0	1	0	1	0	0	1	0	0	0	0	0	0	0	0	0	1	-1	1	0	1	0
CG10777	FBgn0029979	10777R-3 (III)	FALSE	FALSE	NIG	Scorer 1	7	FALSE	FALSE	0	1	1	0	0	0	0	0	0	0	0	1	0	1	0	1	1	0	0	0	0	0	0	0	0	0	0	0	0	1	0	0
CG10916	FBgn0034312	31379 (III)	FALSE	FALSE	VDRC	Scorer 2	1	FALSE	FALSE	0	0	1	0	0	0	-2	-1	0	0	U	U	0	2	0	1	2	0	0	0	0	U	1	1	0	0	0	1	0	0	-1	0
CG10916	FBgn0034312	31379 (III)	FALSE	FALSE	VDRC	Scorer 6	1	FALSE	FALSE	0	0	1	0	0	0	-1	0	1	1	0	0	1	0	0	0	1	2	1	0	1	0	0	1	0	0	0	1	0	0	0	0
CG10916	FBgn0034312	31379 (III)	FALSE	FALSE	VDRC	Scorer 2	2	FALSE	FALSE	0	0	1	0	0	-1	0	0	0	0	1	0	-1	2	1	1	1	0	1	0	0	0	0	0	0	0	0	0	1	1	0	0
CG10916	FBgn0034312	31379 (III)	FALSE	FALSE	VDRC	Scorer 6	2	FALSE	FALSE	0	0	1	0	0	0	0	0	0	0	1	0	-1	1	0	0	1	0	0	0	0	0	0	0	0	0	0	0	0	1	1	0
CG10916	FBgn0034312	31379 (III)	FALSE	FALSE	VDRC	Scorer 6	3	FALSE	FALSE	0	0	1	0	0	0	0	-1	0	0	1	0	-1	1	0	0	2	0	0	1	1	1	0	0	0	0	0	0	0	2	1	0
CG10916	FBgn0034312	31379 (III)	FALSE	FALSE	VDRC	Scorer 2	3	FALSE	FALSE	0	0	1	0	0	0	-1	-1	0	1	0	1	-1	2	1	1	U	1	1	0	0	0	0	0	0	0	2	0	0	1	0	1
CG10916	FBgn0034312	31379 (III)	FALSE	FALSE	VDRC	Scorer 6	4	FALSE	FALSE	0	0	1	1	1	0	1	0	-1	0	0	0	0	1	0	1	2	1	1	0	1	1	1	0	1	0	0	0	0	2	1	0
CG10916	FBgn0034312	31379 (III)	FALSE	FALSE	VDRC	Scorer 2	4	FALSE	FALSE	0	0	1	0	0	0	0	0	0	0	0	1	0	1	1	1	1	0	1	0	1	0	0	0	0	0	2	0	0	1	0	0
CG10916	FBgn0034312	31379 (III)	FALSE	FALSE	VDRC	Scorer 6	5	FALSE	FALSE	0	1	1	0	0	1	0	-1	-1	0	0	0	0	1	0	1	1	0	0	0	1	1	1	0	1	0	0	0	0	1	0	0
CG10916	FBgn0034312	31379 (III)	FALSE	FALSE	VDRC	Scorer 2	5	FALSE	FALSE	0	1	1	1	0	0	0	-1	0	0	0	0	0	1	1	1	1	0	1	0	1	0	0	0	0	0	2	0	0	1	0	1
CG10931	FBgn0034274	52107 (X)	FALSE	FALSE	VDRC	Scorer 3	1	FALSE	FALSE	0	0	1	0	0	1	-1	1	1	0	1	0	0	1	1	0	1	1	1	0	1	0	0	0	0	0	1	0	0	1	1	0
CG10931	FBgn0034274	52107 (X)	FALSE	FALSE	VDRC	Scorer 4	1	FALSE	FALSE	0	0	1	1	1	1	-1	1	1	0	1	0	0	1	0	0	1	1	1	1	1	0	0	0	0	0	1	0	0	1	1	0
CG10931	FBgn0034274	52107 (X)	FALSE	FALSE	VDRC	Scorer 4	2	FALSE	TRUE	0	0	0	U	U	U	U	U	U	U	U	U	U	U	U	U	U	U	U	U	U	U	U	U	U	U	U	U	U	U	U	U
CG10931	FBgn0034274	52107 (X)	FALSE	FALSE	VDRC	Scorer 4	3	FALSE	TRUE	0	0	0	U	U	U	U	U	U	U	U	U	U	U	U	U	U	U	U	U	U	U	U	U	U	U	U	U	U	U	U	U
CG10931	FBgn0034274	52107 (X)	FALSE	FALSE	VDRC	Scorer 4	4	FALSE	FALSE	0	0	1	0	0	0	-1	1	0	1	0	0	0	1	0	0	1	0	1	0	1	1	0	0	1	0	0	0	0	1	0	0
CG10931	FBgn0034274	52107 (X)	FALSE	FALSE	VDRC	Scorer 3	4	FALSE	FALSE	0	0	1	0	0	0	0	1	1	1	U	U	0	0	1	0	1	1	1	0	1	1	0	0	0	0	1	0	0	1	0	0
CG10931	FBgn0034274	52107 (X)	FALSE	FALSE	VDRC	Scorer 3	5	FALSE	FALSE	0	1	2	0	0	0	-1	2	1	1	0	0	0	1	1	0	1	1	1	0	1	0	0	0	0	0	1	0	0	1	1	0
CG10931	FBgn0034274	52107 (X)	FALSE	FALSE	VDRC	Scorer 4	5	FALSE	FALSE	0	1	2	0	0	0	-1	1	1	0	0	1	0	1	0	0	1	0	1	1	1	0	1	0	1	0	1	0	0	0	1	1
CG10931	FBgn0034274	52107 (X)	FALSE	FALSE	VDRC	Scorer 4	6	FALSE	FALSE	0	1	1	0	0	1	-2	1	0	1	0	0	0	0	0	0	1	1	1	0	1	0	0	0	0	0	0	0	0	1	1	0
CG10931	FBgn0034274	52107 (X)	FALSE	FALSE	VDRC	Scorer 3	6	FALSE	FALSE	0	1	1	0	0	1	-1	1	1	0	0	0	0	0	1	0	1	0	1	0	0	0	0	0	0	0	0	0	0	1	0	0
CG10931	FBgn0034274	52107 (X)	FALSE	FALSE	VDRC	Scorer 3	7	FALSE	FALSE	0	0	1	0	0	1	1	0	0	0	1	0	0	0	0	1	0	0	0	0	1	1	0	0	0	0	0	0	0	0	0	1
CG10931	FBgn0034274	52107 (X)	FALSE	FALSE	VDRC	Scorer 4	7	FALSE	FALSE	0	0	1	0	0	1	1	-1	1	0	1	0	0	0	-1	0	-1	0	0	0	1	1	0	0	0	0	0	1	0	-1	1	0
CG11168	FBgn0039249	18171 (X)	FALSE	FALSE	VDRC	Scorer 6	1	FALSE	FALSE	0	0	1	-1	0	0	1	0	-1	0	1	1	0	0	-1	0	1	0	1	0	0	1	0	0	0	0	1	0	0	1	0	0
CG11168	FBgn0039249	18171 (X)	FALSE	FALSE	VDRC	Scorer 5	1	FALSE	FALSE	0	0	1	-1	0	0	1	-1	0	0	0	1	0	0	1	0	2	0	0	0	0	1	0	0	0	0	0	-1	1	1	0	0
CG11168	FBgn0039249	18171 (X)	FALSE	FALSE	VDRC	Scorer 5	2	FALSE	FALSE	0	0	1	0	0	0	-1	1	1	0	0	0	0	0	1	0	1	1	0	0	0	1	0	0	0	0	0	-1	1	0	0	0
CG11168	FBgn0039249	18171 (X)	FALSE	FALSE	VDRC	Scorer 6	2	FALSE	FALSE	0	0	1	0	0	0	-1	1	1	0	0	0	-1	1	0	0	0	0	0	0	0	0	0	0	0	0	0	-1	0	1	0	0
CG11168	FBgn0039249	18171 (X)	FALSE	FALSE	VDRC	Scorer 5	3	FALSE	FALSE	0	0	1	-1	0	-1	-1	-1	0	0	0	0	0	0	-1	0	2	0	0	0	0	0	0	0	0	0	0	-1	1	0	0	0
CG11168	FBgn0039249	18171 (X)	FALSE	FALSE	VDRC	Scorer 6	3	FALSE	FALSE	0	0	1	-1	0	-1	0	1	1	0	0	0	0	0	0	0	2	1	0	0	0	0	0	0	0	0	0	-1	0	1	0	0
CG11168	FBgn0039249	18171 (X)	FALSE	FALSE	VDRC	Scorer 5	4	FALSE	FALSE	0	0	1	-1	0	1	-1	0	0	0	0	0	-1	0	-1	0	-1	0	0	0	0	0	0	0	0	0	0	-1	1	-1	0	0
CG11168	FBgn0039249	18171 (X)	FALSE	FALSE	VDRC	Scorer 6	4	FALSE	FALSE	0	0	1	0	1	1	0	0	1	0	1	0	-1	1	0	0	2	1	0	0	1	1	1	0	1	0	0	1	0	1	1	0
CG11168	FBgn0039249	18171 (X)	FALSE	FALSE	VDRC	Scorer 5	5	FALSE	FALSE	1	1	1	0	0	0	1	-1	0	0	0	0	0	1	1	0	0	0	0	0	0	0	0	0	0	1	2	-1	1	0	0	0
CG11168	FBgn0039249	18171 (X)	FALSE	FALSE	VDRC	Scorer 6	5	FALSE	FALSE	1	1	1	0	0	0	1	0	0	0	1	1	-1	1	0	1	1	0	0	1	0	0	0	0	1	1	0	0	0	0	1	0
CG11180 (1)	FBgn0034528	11180R2 (III)	FALSE	FALSE	NIG	Scorer 6	1	FALSE	FALSE	0	0	1	-2	-1	-1	0	1	1	0	0	0	-1	0	-1	0	-1	0	0	1	0	0	0	0	0	0	0	0	0	-1	-1	1
CG11180 (1)	FBgn0034528	11180R2 (III)	FALSE	FALSE	NIG	Scorer 3	1	FALSE	FALSE	0	0	1	-2	-1	0	0	0	1	0	U	U	0	0	-1	0	-1	-1	0	0	0	0	0	0	0	0	0	0	0	-1	1	1
CG11180 (1)	FBgn0034528	11180R2 (III)	FALSE	FALSE	NIG	Scorer 3	3	FALSE	FALSE	0	0	1	-1	0	0	0	1	1	0	0	0	-1	0	1	0	1	0	0	0	0	1	0	0	0	0	0	0	0	1	0	0
CG11180 (1)	FBgn0034528	11180R2 (III)	FALSE	FALSE	NIG	Scorer 6	3	FALSE	FALSE	0	0	1	-2	-1	1	0	1	1	0	0	0	-2	0	1	0	1	0	0	0	0	1	0	0	0	0	0	-2	0	1	0	1
CG11180 (1)	FBgn0034528	11180R2 (III)	FALSE	FALSE	NIG	Scorer 6	4	TRUE	FALSE	0	0	0	U	U	U	U	U	U	U	U	U	U	U	U	U	U	U	U	U	U	U	U	U	U	U	U	U	U	U	U	U
CG11180 (1)	FBgn0034528	11180R2 (III)	FALSE	FALSE	NIG	Scorer 3	4	TRUE	FALSE	0	0	0	U	U	U	U	U	U	U	U	U	U	U	U	U	U	U	U	U	U	U	U	U	U	U	U	U	U	U	U	U
CG11180 (1)	FBgn0034528	11180R2 (III)	FALSE	FALSE	NIG	Scorer 1	5	FALSE	TRUE	0	0	0	U	U	U	U	U	U	U	U	U	U	U	U	U	U	U	U	U	U	U	U	U	U	U	U	U	U	U	U	U
CG11180 (1)	FBgn0034528	11180R2 (III)	FALSE	FALSE	NIG	Scorer 6	6	FALSE	FALSE	0	0	1	-2	-1	-1	0	1	0	0	0	0	-2	0	-1	0	0	0	1	1	0	1	0	0	0	0	0	0	0	0	0	1
CG11180 (1)	FBgn0034528	11180R2 (III)	FALSE	FALSE	NIG	Scorer 3	6	FALSE	FALSE	0	0	1	-2	-1	0	0	1	1	1	1	0	-1	0	-1	0	-1	0	0	0	0	0	0	0	0	0	0	0	0	-1	1	0
CG11180 (1)	FBgn0034528	11180R2 (III)	FALSE	FALSE	NIG	Scorer 3	7	FALSE	FALSE	0	0	1	0	0	1	0	0	0	0	1	0	-1	0	0	0	0	0	0	0	0	0	0	0	0	0	0	0	0	0	0	0
CG11180 (1)	FBgn0034528	11180R2 (III)	FALSE	FALSE	NIG	Scorer 6	7	FALSE	FALSE	0	0	1	-1	-1	0	2	0	1	0	1	0	-2	0	0	0	2	1	0	1	0	1	1	0	1	0	0	-1	0	2	1	0
CG11180 (1)	FBgn0034528	11180R2 (III)	FALSE	FALSE	NIG	Scorer 6	8	FALSE	FALSE	0	0	1	0	0	1	0	0	0	0	0	1	0	1	0	1	1	0	0	1	1	1	0	0	1	0	0	1	1	1	0	0
CG11180 (1)	FBgn0034528	11180R2 (III)	FALSE	FALSE	NIG	Scorer 3	8	FALSE	FALSE	0	0	1	0	0	1	1	0	0	1	0	1	0	0	0	1	1	0	1	0	1	0	0	0	1	0	0	1	0	1	0	1
CG11180 (2)	FBgn0034528	28629 (III)	FALSE	FALSE	Bloomington	Scorer 6	1	FALSE	FALSE	0	0	1	0	0	0	-1	2	0	0	1	0	0	1	0	0	2	1	0	0	0	0	0	0	0	0	0	0	1	2	0	0
CG11180 (2)	FBgn0034528	28629 (III)	FALSE	FALSE	Bloomington	Scorer 1	1	FALSE	FALSE	0	0	1	0	0	0	-1	1	1	0	1	0	-1	0	0	0	2	1	1	0	1	0	1	0	0	0	0	0	0	2	0	0
CG11180 (2)	FBgn0034528	28629 (III)	FALSE	FALSE	Bloomington	Scorer 6	2	FALSE	FALSE	0	0	1	0	0	1	0	1	0	1	1	0	0	1	0	0	2	2	0	0	1	0	1	1	1	0	1	1	1	1	0	0
CG11180 (2)	FBgn0034528	28629 (III)	FALSE	FALSE	Bloomington	Scorer 1	2	FALSE	FALSE	0	0	1	0	0	1	0	1	1	0	1	0	-1	1	0	0	2	0	1	0	1	0	0	0	0	0	0	1	0	2	0	0
CG11180 (2)	FBgn0034528	28629 (III)	FALSE	FALSE	Bloomington	Scorer 6	3	FALSE	FALSE	0	0	1	-1	-1	-1	0	2	0	1	0	0	-1	0	0	0	1	0	1	1	1	0	0	1	0	0	0	0	1	1	0	0
CG11180 (2)	FBgn0034528	28629 (III)	FALSE	FALSE	Bloomington	Scorer 1	3	FALSE	FALSE	0	0	1	-1	-1	0	-1	2	1	0	0	1	-1	1	0	0	2	0	0	1	1	0	0	1	0	0	0	1	0	2	0	1
CG11180 (2)	FBgn0034528	28629 (III)	FALSE	FALSE	Bloomington	Scorer 6	4	FALSE	FALSE	0	0	1	-1	-1	0	0	0	-1	1	1	0	-1	0	1	1	1	0	0	0	1	0	0	0	0	0	0	-1	0	1	1	0
CG11180 (2)	FBgn0034528	28629 (III)	FALSE	FALSE	Bloomington	Scorer 1	4	FALSE	FALSE	0	0	1	-1	-1	0	0	0	0	0	1	0	-1	1	0	0	2	0	0	0	1	0	0	0	0	0	1	0	0	2	0	0
CG11180 (2)	FBgn0034528	28629 (III)	FALSE	FALSE	Bloomington	Scorer 1	5	FALSE	FALSE	0	0	1	-1	0	-1	-1	1	1	0	0	0	-2	0	0	1	2	1	0	0	0	0	0	0	0	0	0	0	0	1	1	0
CG11180 (2)	FBgn0034528	28629 (III)	FALSE	FALSE	Bloomington	Scorer 6	5	FALSE	FALSE	0	0	1	-1	-1	-1	-1	1	1	1	0	0	-2	0	-1	0	1	1	0	0	0	0	0	0	0	0	0	-2	1	1	1	0
CG11247	FBgn0037120	52116 (III)	FALSE	FALSE	VDRC	Scorer 2	1	FALSE	FALSE	0	0	1	-1	0	0	0	0	0	0	0	0	-1	1	0	0	1	0	0	0	1	0	0	0	0	0	2	0	1	1	0	0
CG11247	FBgn0037120	52116 (III)	FALSE	FALSE	VDRC	Scorer 7	1	FALSE	FALSE	0	0	1	-1	0	0	-1	0	0	1	0	0	0	0	0	0	1	1	1	0	1	0	0	1	0	0	0	-1	1	1	0	1
CG11247	FBgn0037120	52116 (III)	FALSE	FALSE	VDRC	Scorer 7	2	FALSE	FALSE	0	0	1	0	0	0	1	0	0	1	1	1	0	1	1	1	1	1	1	1	1	1	0	1	1	0	1	-1	1	1	0	1
CG11247	FBgn0037120	52116 (III)	FALSE	FALSE	VDRC	Scorer 2	2	FALSE	FALSE	0	0	1	1	1	0	0	0	0	0	0	1	-2	2	1	1	2	0	0	0	0	0	0	0	0	0	3	0	0	2	0	1
CG11247	FBgn0037120	52116 (III)	FALSE	FALSE	VDRC	Scorer 2	3	FALSE	FALSE	0	0	1	0	0	0	-1	0	0	0	U	U	0	1	0	0	0	0	1	0	0	0	0	0	0	0	1	0	1	0	0	0
CG11247	FBgn0037120	52116 (III)	FALSE	FALSE	VDRC	Scorer 7	3	FALSE	FALSE	0	0	1	0	0	0	-1	0	0	1	0	0	-1	0	-1	0	0	1	1	1	1	0	0	1	1	0	0	0	0	0	0	1
CG11247	FBgn0037120	52116 (III)	FALSE	FALSE	VDRC	Scorer 2	4	FALSE	FALSE	0	0	1	0	1	-1	0	-1	0	0	0	0	-1	1	0	0	0	1	0	0	1	0	0	0	0	0	0	0	1	0	0	0
CG11247	FBgn0037120	52116 (III)	FALSE	FALSE	VDRC	Scorer 7	4	FALSE	FALSE	0	0	1	0	1	0	0	0	0	0	1	0	0	0	-1	0	1	1	1	1	1	0	0	1	1	0	0	0	0	1	0	0
CG11247	FBgn0037120	52116 (III)	FALSE	FALSE	VDRC	Scorer 2	5	FALSE	FALSE	0	0	1	2	1	0	0	0	0	1	0	1	-2	1	1	1	1	0	0	0	0	0	0	0	0	0	1	0	1	2	0	0
CG11247	FBgn0037120	52116 (III)	FALSE	FALSE	VDRC	Scorer 7	5	FALSE	FALSE	0	0	1	1	1	0	-1	1	0	1	1	0	0	0	-1	1	1	1	0	1	1	1	1	1	1	0	1	0	1	1	1	1
CG11318 (1)	FBgn0039818	11318R1 (III)	FALSE	FALSE	NIG	Scorer 6	1	FALSE	FALSE	0	0	1	-1	0	1	1	2	0	0	0	0	-1	0	0	0	0	0	0	0	0	0	0	0	0	0	0	-2	0	0	1	0
CG11318 (1)	FBgn0039818	11318R1 (III)	FALSE	FALSE	NIG	Scorer 6	2	FALSE	FALSE	0	0	1	0	0	0	0	1	-1	0	0	0	-1	0	0	1	2	0	1	0	0	0	0	0	0	0	0	0	1	1	1	1
CG11318 (1)	FBgn0039818	11318R1 (III)	FALSE	FALSE	NIG	Scorer 3	3	FALSE	FALSE	0	0	1	1	0	0	0	0	-1	0	1	0	0	0	0	0	0	0	0	0	0	0	0	0	0	0	0	0	0	0	1	1
CG11318 (1)	FBgn0039818	11318R1 (III)	FALSE	FALSE	NIG	Scorer 6	3	FALSE	FALSE	0	0	1	0	0	0	0	0	0	0	1	0	0	0	0	1	1	1	1	1	0	0	0	1	0	0	0	1	0	0	0	0
CG11318 (1)	FBgn0039818	11318R1 (III)	FALSE	FALSE	NIG	Scorer 6	4	FALSE	FALSE	0	0	1	0	0	0	0	-1	0	0	0	0	0	0	0	1	0	1	1	1	1	1	1	0	1	0	0	1	0	0	0	0
CG11318 (1)	FBgn0039818	11318R1 (III)	FALSE	FALSE	NIG	Scorer 3	4	FALSE	FALSE	0	0	1	0	0	0	1	-1	1	1	0	0	0	0	0	0	0	0	0	1	1	0	0	0	1	0	0	0	0	0	1	0
CG11318 (1)	FBgn0039818	11318R1 (III)	FALSE	FALSE	NIG	Scorer 3	5	FALSE	FALSE	0	0	1	1	1	1	1	0	-1	1	1	0	0	1	1	0	1	0	0	0	1	1	0	0	0	0	1	-1	0	1	1	0
CG11318 (1)	FBgn0039818	11318R1 (III)	FALSE	FALSE	NIG	Scorer 6	5	FALSE	FALSE	0	0	1	0	0	0	1	0	0	0	0	1	0	0	0	0	2	0	0	0	1	0	1	0	0	0	0	1	0	2	0	0
CG11318 (1)	FBgn0039818	11318R1 (III)	FALSE	FALSE	NIG	Scorer 6	6	FALSE	FALSE	0	0	1	-1	0	0	1	0	0	0	0	0	-1	1	0	1	1	1	1	0	0	1	0	1	0	0	0	0	0	0	1	0
CG11318 (1)	FBgn0039818	11318R1 (III)	FALSE	FALSE	NIG	Scorer 3	6	FALSE	FALSE	0	0	1	0	0	0	1	0	0	1	0	0	0	1	0	0	0	0	1	0	1	1	0	0	0	0	1	1	0	0	1	1
CG11318 (1)	FBgn0039818	11318R1 (III)	FALSE	FALSE	NIG	Scorer 6	7	FALSE	FALSE	0	0	1	0	0	0	1	1	-1	0	1	0	0	1	0	1	2	1	0	1	0	0	0	0	0	0	0	0	1	0	1	1
CG11318 (1)	FBgn0039818	11318R1 (III)	FALSE	FALSE	NIG	Scorer 3	7	FALSE	FALSE	0	0	1	1	1	0	1	1	0	0	U	U	-1	1	1	0	1	0	0	0	0	1	0	0	0	0	1	-1	0	1	0	0
CG11318 (2)	FBgn0039818	51792 (III)	FALSE	FALSE	Bloomington	Scorer 6	1	FALSE	FALSE	0	0	1	-1	0	1	0	1	-1	1	1	0	0	0	-1	0	0	0	0	0	0	0	0	0	0	0	0	0	0	0	0	0
CG11318 (2)	FBgn0039818	51792 (III)	FALSE	FALSE	Bloomington	Scorer 3	1	FALSE	FALSE	0	0	1	-1	0	1	1	0	0	0	1	0	0	0	-1	0	0	0	1	0	1	0	0	0	0	0	0	0	0	-1	0	0
CG11318 (2)	FBgn0039818	51792 (III)	FALSE	FALSE	Bloomington	Scorer 6	2	FALSE	FALSE	0	0	1	0	1	1	0	-1	-1	0	1	1	0	0	-1	0	0	0	0	0	0	1	0	0	0	0	0	0	0	0	0	0
CG11318 (2)	FBgn0039818	51792 (III)	FALSE	FALSE	Bloomington	Scorer 3	2	FALSE	FALSE	0	0	1	1	1	1	1	0	-1	0	1	1	0	0	1	0	1	0	1	0	1	0	0	0	1	0	0	0	0	1	1	0
CG11318 (2)	FBgn0039818	51792 (III)	FALSE	FALSE	Bloomington	Scorer 6	3	FALSE	FALSE	0	0	1	0	0	1	-1	1	-1	0	1	0	0	1	0	0	1	0	1	0	0	0	0	0	0	0	0	0	0	1	1	0
CG11318 (2)	FBgn0039818	51792 (III)	FALSE	FALSE	Bloomington	Scorer 3	3	FALSE	FALSE	0	0	1	0	1	1	0	1	0	1	1	0	0	1	1	0	1	1	1	0	1	0	0	0	0	0	2	0	1	1	0	0
CG11318 (2)	FBgn0039818	51792 (III)	FALSE	FALSE	Bloomington	Scorer 6	4	FALSE	FALSE	0	0	1	0	0	1	0	0	-1	0	1	1	0	0	-1	1	0	0	0	0	0	0	0	0	0	0	0	0	0	0	0	0
CG11318 (2)	FBgn0039818	51792 (III)	FALSE	FALSE	Bloomington	Scorer 3	4	FALSE	FALSE	0	0	1	0	0	1	1	1	0	1	1	1	0	0	-1	1	0	1	1	0	1	1	0	0	0	0	0	0	0	-1	0	0
CG11318 (2)	FBgn0039818	51792 (III)	FALSE	FALSE	Bloomington	Scorer 6	5	FALSE	FALSE	0	0	1	0	0	1	0	1	-1	0	1	U	U	U	U	U	1	0	1	0	0	0	0	0	0	0	0	0	0	1	U	0
CG11318 (2)	FBgn0039818	51792 (III)	FALSE	FALSE	Bloomington	Scorer 3	5	FALSE	FALSE	0	0	1	1	1	1	1	1	0	1	1	U	U	U	U	U	1	1	1	0	1	0	0	0	0	0	1	1	1	0	U	U
CG11444 (1)	FBgn0029715	11444R-1 (III)	FALSE	FALSE	NIG	Scorer 3	1	TRUE	FALSE	0	0	0	U	U	U	U	U	U	U	U	U	U	U	U	U	U	U	U	U	U	U	U	U	U	U	U	U	U	U	U	U
CG11444 (1)	FBgn0029715	11444R-1 (III)	FALSE	FALSE	NIG	Scorer 3	10	TRUE	FALSE	0	0	0	U	U	U	U	U	U	U	U	U	U	U	U	U	U	U	U	U	U	U	U	U	U	U	U	U	U	U	U	U
CG11444 (1)	FBgn0029715	11444R-1 (III)	FALSE	FALSE	NIG	Scorer 3	2	TRUE	FALSE	0	0	0	U	U	U	U	U	U	U	U	U	U	U	U	U	U	U	U	U	U	U	U	U	U	U	U	U	U	U	U	U
CG11444 (1)	FBgn0029715	11444R-1 (III)	FALSE	FALSE	NIG	Scorer 3	3	TRUE	FALSE	0	0	0	U	U	U	U	U	U	U	U	U	U	U	U	U	U	U	U	U	U	U	U	U	U	U	U	U	U	U	U	U
CG11444 (1)	FBgn0029715	11444R-1 (III)	FALSE	FALSE	NIG	Scorer 5	4	FALSE	FALSE	0	0	2	-1	-1	1	-1	-1	-1	0	0	0	0	1	0	0	0	0	0	1	1	0	0	1	0	0	0	0	0	0	-1	0
CG11444 (1)	FBgn0029715	11444R-1 (III)	FALSE	FALSE	NIG	Scorer 1	4	FALSE	FALSE	0	0	2	-1	0	1	-1	-1	0	0	0	0	0	1	0	0	1	0	0	1	1	0	0	1	1	0	0	1	0	0	-1	0
CG11444 (1)	FBgn0029715	11444R-1 (III)	FALSE	FALSE	NIG	Scorer 3	4	FALSE	FALSE	0	0	2	-1	0	0	0	0	0	1	1	0	1	1	0	1	0	1	1	0	1	1	1	1	1	0	1	1	1	0	0	1
CG11444 (1)	FBgn0029715	11444R-1 (III)	FALSE	FALSE	NIG	Scorer 1	5	FALSE	FALSE	1	0	1	0	0	1	0	1	0	0	1	0	0	2	0	0	1	0	1	0	0	0	0	0	0	1	0	0	0	1	-1	0
CG11444 (1)	FBgn0029715	11444R-1 (III)	FALSE	FALSE	NIG	Scorer 3	5	FALSE	FALSE	1	0	1	1	0	0	1	1	0	0	1	0	0	1	1	0	0	0	0	0	0	1	0	0	0	0	1	0	0	1	0	1
CG11444 (1)	FBgn0029715	11444R-1 (III)	FALSE	FALSE	NIG	Scorer 5	5	FALSE	FALSE	1	0	1	1	0	0	-1	1	1	0	1	0	0	1	0	0	0	-1	0	1	0	0	0	0	0	1	0	-1	1	0	-1	0
CG11444 (1)	FBgn0029715	11444R-1 (III)	FALSE	FALSE	NIG	Scorer 5	6	FALSE	FALSE	1	0	1	0	1	1	-1	-1	0	1	0	1	0	0	-1	0	0	-1	0	0	0	0	1	0	0	0	0	0	0	-1	0	0
CG11444 (1)	FBgn0029715	11444R-1 (III)	FALSE	FALSE	NIG	Scorer 1	6	FALSE	FALSE	1	0	1	0	0	1	0	-1	0	0	1	0	0	0	0	0	0	0	0	0	0	0	0	0	0	0	0	0	0	0	0	0
CG11444 (1)	FBgn0029715	11444R-1 (III)	FALSE	FALSE	NIG	Scorer 3	6	FALSE	FALSE	1	0	1	0	0	1	0	0	0	1	1	1	0	0	0	0	0	0	0	0	0	1	0	0	0	0	0	1	0	0	0	0
CG11444 (1)	FBgn0029715	11444R-1 (III)	FALSE	FALSE	NIG	Scorer 3	7	FALSE	TRUE	0	0	0	U	U	U	U	U	U	U	U	U	U	U	U	U	U	U	U	U	U	U	U	U	U	U	U	U	U	U	U	U
CG11444 (1)	FBgn0029715	11444R-1 (III)	FALSE	FALSE	NIG	Scorer 5	8	FALSE	FALSE	0	0	1	-1	0	0	-2	-1	-1	0	0	0	0	0	-1	0	0	-1	0	1	0	0	0	1	0	0	0	-1	0	-1	0	0
CG11444 (1)	FBgn0029715	11444R-1 (III)	FALSE	FALSE	NIG	Scorer 3	8	FALSE	FALSE	0	0	1	-1	0	0	0	-1	0	0	U	U	0	0	-1	0	-1	0	0	0	1	0	0	0	1	0	0	1	0	-1	0	0
CG11444 (1)	FBgn0029715	11444R-1 (III)	FALSE	FALSE	NIG	Scorer 1	8	FALSE	FALSE	0	0	1	-2	0	0	0	-1	0	0	0	0	-1	0	0	0	1	0	0	0	1	0	0	0	0	0	0	0	0	0	0	0
CG11444 (1)	FBgn0029715	11444R-1 (III)	FALSE	FALSE	NIG	Scorer 5	9	FALSE	FALSE	0	0	1	-1	1	1	-1	-1	0	1	1	1	0	0	-1	1	0	-1	0	0	0	0	0	0	0	0	0	-1	0	-1	-1	0
CG11444 (1)	FBgn0029715	11444R-1 (III)	FALSE	FALSE	NIG	Scorer 1	9	FALSE	FALSE	0	0	1	0	0	0	-1	-1	0	0	1	0	0	0	0	1	1	0	0	0	0	0	0	0	0	0	0	0	0	0	0	0
CG11444 (2)	FBgn0029715	31501 (III)	FALSE	FALSE	VDRC	Scorer 3	1	FALSE	FALSE	0	0	1	-1	0	0	-1	-1	0	0	U	U	0	0	-1	1	0	0	0	0	0	0	0	0	0	0	0	0	0	-1	0	0
CG11444 (2)	FBgn0029715	31501 (III)	FALSE	FALSE	VDRC	Scorer 7	1	FALSE	FALSE	0	0	1	-1	0	0	-1	-1	0	1	0	0	0	0	-1	1	0	1	0	1	0	0	0	0	0	0	0	-1	0	0	0	0
CG11444 (2)	FBgn0029715	31501 (III)	FALSE	FALSE	VDRC	Scorer 3	2	FALSE	FALSE	0	1	1	1	1	1	0	0	0	1	1	U	0	1	0	1	0	0	0	0	0	1	0	0	0	0	1	-1	1	0	1	0
CG11444 (2)	FBgn0029715	31501 (III)	FALSE	FALSE	VDRC	Scorer 7	2	FALSE	FALSE	0	1	1	1	0	0	1	1	1	1	1	1	-1	1	1	1	0	1	1	1	1	1	1	1	1	0	1	0	1	1	1	1
CG11444 (2)	FBgn0029715	31501 (III)	FALSE	FALSE	VDRC	Scorer 3	3	FALSE	FALSE	0	1	1	-1	0	0	1	0	0	1	0	1	0	0	0	1	0	0	0	0	0	1	0	0	0	0	0	0	0	0	1	0
CG11444 (2)	FBgn0029715	31501 (III)	FALSE	FALSE	VDRC	Scorer 7	3	FALSE	FALSE	0	1	1	0	0	0	0	1	1	1	1	1	0	1	0	0	0	0	1	1	1	1	0	0	0	0	1	0	1	0	0	1
CG11444 (2)	FBgn0029715	31501 (III)	FALSE	FALSE	VDRC	Scorer 7	4	FALSE	FALSE	0	1	1	0	0	0	1	1	0	1	0	0	0	0	-1	1	1	1	1	1	1	1	1	1	1	0	1	0	0	1	0	1
CG11444 (2)	FBgn0029715	31501 (III)	FALSE	FALSE	VDRC	Scorer 3	4	FALSE	FALSE	0	1	1	-1	0	0	0	0	0	1	1	0	0	0	0	0	0	0	1	0	1	0	0	0	0	0	0	0	0	0	1	1
CG11444 (2)	FBgn0029715	31501 (III)	FALSE	FALSE	VDRC	Scorer 3	5	FALSE	FALSE	0	1	1	0	0	0	1	0	0	0	0	1	0	1	1	0	1	0	0	1	1	0	0	0	0	0	1	-1	0	1	1	0
CG11444 (2)	FBgn0029715	31501 (III)	FALSE	FALSE	VDRC	Scorer 7	5	FALSE	FALSE	0	1	1	1	0	0	1	0	0	1	1	1	0	1	0	1	1	1	1	1	1	1	1	1	1	1	1	-2	1	1	1	1
CG11444 (2)	FBgn0029715	31501 (III)	FALSE	FALSE	VDRC	Scorer 2	6	TRUE	FALSE	0	0	0	U	U	U	U	U	U	U	U	U	U	U	U	U	U	U	U	U	U	U	U	U	U	U	U	U	U	U	U	U
CG11593 (1)	FBgn0035488	11593R2 (III)	FALSE	FALSE	NIG	Scorer 6	1	FALSE	FALSE	0	0	1	0	1	0	1	1	0	0	0	0	-1	0	1	1	2	1	1	0	0	1	0	0	0	0	0	1	0	0	0	0
CG11593 (1)	FBgn0035488	11593R2 (III)	FALSE	FALSE	NIG	Scorer 3	1	FALSE	FALSE	0	0	1	1	1	1	1	1	0	1	0	0	0	1	0	1	1	0	1	0	0	1	0	0	0	0	1	0	0	1	1	1
CG11593 (1)	FBgn0035488	11593R2 (III)	FALSE	FALSE	NIG	Scorer 6	2	FALSE	FALSE	0	0	1	0	0	0	0	-1	-1	0	0	0	0	0	0	1	2	1	1	0	1	1	0	1	0	0	0	1	0	0	0	0
CG11593 (1)	FBgn0035488	11593R2 (III)	FALSE	FALSE	NIG	Scorer 3	2	FALSE	FALSE	0	0	1	0	0	0	1	-1	0	0	0	0	0	0	0	1	0	0	1	0	1	1	0	0	0	0	0	1	0	0	0	0
CG11593 (1)	FBgn0035488	11593R2 (III)	FALSE	FALSE	NIG	Scorer 6	3	FALSE	FALSE	0	0	2	0	0	0	2	0	0	0	1	0	-1	0	0	1	1	0	1	0	0	1	0	1	0	0	0	0	0	0	0	0
CG11593 (1)	FBgn0035488	11593R2 (III)	FALSE	FALSE	NIG	Scorer 3	3	FALSE	FALSE	0	0	2	0	0	1	1	0	0	0	0	0	-1	1	0	1	1	0	1	0	0	1	0	0	0	0	1	0	0	1	1	1
CG11593 (1)	FBgn0035488	11593R2 (III)	FALSE	FALSE	NIG	Scorer 3	4	FALSE	FALSE	0	0	1	1	0	1	0	-1	0	0	0	0	1	0	-1	1	-1	0	1	0	1	1	0	0	1	0	0	1	0	-1	0	0
CG11593 (1)	FBgn0035488	11593R2 (III)	FALSE	FALSE	NIG	Scorer 6	4	FALSE	FALSE	0	0	1	0	0	0	0	-1	0	0	0	0	1	0	-1	1	1	1	1	0	1	1	1	0	0	0	0	1	0	0	0	1
CG11593 (1)	FBgn0035488	11593R2 (III)	FALSE	FALSE	NIG	Scorer 6	5	FALSE	FALSE	0	0	1	0	0	0	1	1	0	0	0	1	0	0	0	1	1	1	1	1	1	1	0	0	0	0	0	0	0	0	0	1
CG11593 (1)	FBgn0035488	11593R2 (III)	FALSE	FALSE	NIG	Scorer 3	5	FALSE	FALSE	0	0	1	0	0	0	1	1	1	1	0	1	0	0	0	1	1	0	1	0	1	1	1	0	0	0	1	1	0	1	0	1
CG11593 (2)	FBgn0035488	46728 (III)	FALSE	FALSE	VDRC	Scorer 5	1	FALSE	FALSE	0	1	1	0	0	1	0	2	0	0	0	0	0	1	0	0	2	0	0	0	0	0	0	0	0	0	2	0	0	2	1	0
CG11593 (2)	FBgn0035488	46728 (III)	FALSE	FALSE	VDRC	Scorer 6	1	FALSE	FALSE	0	1	1	0	-1	0	0	1	0	0	1	1	-1	1	0	0	2	1	1	0	1	0	1	0	0	0	1	0	1	2	1	0
CG11593 (2)	FBgn0035488	46728 (III)	FALSE	FALSE	VDRC	Scorer 5	3	FALSE	FALSE	0	0	1	1	0	1	1	0	-1	0	1	0	0	1	0	0	1	0	0	0	1	0	0	0	0	0	1	0	0	1	0	0
CG11593 (2)	FBgn0035488	46728 (III)	FALSE	FALSE	VDRC	Scorer 6	3	FALSE	FALSE	0	0	1	0	0	0	0	0	0	0	1	0	0	1	0	0	2	1	1	1	0	1	1	0	1	0	0	1	0	2	0	0
CG11593 (2)	FBgn0035488	46728 (III)	FALSE	FALSE	VDRC	Scorer 1	4	FALSE	TRUE	0	0	0	U	U	U	U	U	U	U	U	U	U	U	U	U	U	U	U	U	U	U	U	U	U	U	U	U	U	U	U	U
CG11593 (2)	FBgn0035488	46728 (III)	FALSE	FALSE	VDRC	Scorer 5	5	FALSE	FALSE	0	1	1	0	0	-1	-1	-1	-1	0	0	0	-1	0	1	0	0	0	0	0	0	0	0	0	1	0	1	0	0	0	0	0
CG11593 (2)	FBgn0035488	46728 (III)	FALSE	FALSE	VDRC	Scorer 6	5	FALSE	FALSE	0	1	1	0	-1	0	0	0	0	0	1	0	-1	1	0	0	1	1	1	0	0	0	0	0	0	0	0	-1	0	1	1	0
CG11593 (2)	FBgn0035488	46728 (III)	FALSE	FALSE	VDRC	Scorer 5	6	FALSE	FALSE	0	0	1	1	0	0	0	1	-1	0	1	0	0	0	-1	0	1	1	1	0	0	0	1	0	0	0	0	1	0	0	0	1
CG11593 (2)	FBgn0035488	46728 (III)	FALSE	FALSE	VDRC	Scorer 6	6	FALSE	FALSE	0	0	1	0	0	0	0	0	0	0	1	0	0	0	0	0	2	1	1	0	1	1	1	0	1	0	0	0	0	2	0	0
CG11593 (2)	FBgn0035488	46728 (III)	FALSE	FALSE	VDRC	Scorer 5	7	FALSE	FALSE	0	0	1	1	0	1	0	2	-1	0	1	0	0	1	0	0	1	0	0	0	1	0	1	0	0	0	1	1	0	0	0	0
CG11593 (2)	FBgn0035488	46728 (III)	FALSE	FALSE	VDRC	Scorer 6	7	FALSE	FALSE	0	0	1	0	0	0	0	0	0	0	1	0	0	1	0	0	2	1	1	0	1	1	1	1	1	0	1	1	0	2	0	0
CG11836	FBgn0039272	43308 (III)	FALSE	FALSE	Bloomington	Scorer 3	1	FALSE	FALSE	0	0	1	0	0	0	0	2	0	0	0	1	-1	1	1	0	2	2	1	0	0	1	0	0	0	0	1	-2	1	1	0	0
CG11836	FBgn0039272	43308 (III)	FALSE	FALSE	Bloomington	Scorer 6	1	FALSE	FALSE	0	0	1	0	0	1	-1	2	0	1	1	1	0	1	0	0	2	1	0	0	0	1	0	0	0	1	1	0	1	2	1	0
CG11836	FBgn0039272	43308 (III)	FALSE	FALSE	Bloomington	Scorer 3	2	FALSE	FALSE	0	0	1	1	1	1	2	1	0	0	1	1	0	1	1	0	1	1	0	0	1	1	0	0	0	0	2	0	0	1	0	0
CG11836	FBgn0039272	43308 (III)	FALSE	FALSE	Bloomington	Scorer 6	2	FALSE	FALSE	0	0	1	0	1	0	1	1	0	1	1	1	0	1	0	0	1	2	1	0	0	1	0	0	0	0	2	0	0	1	1	0
CG11836	FBgn0039272	43308 (III)	FALSE	FALSE	Bloomington	Scorer 6	3	FALSE	FALSE	0	0	1	0	0	1	0	1	-1	1	1	1	0	1	0	0	1	0	1	0	0	0	0	0	1	0	0	0	0	1	1	0
CG11836	FBgn0039272	43308 (III)	FALSE	FALSE	Bloomington	Scorer 3	3	FALSE	FALSE	0	0	1	0	1	1	1	1	0	1	1	1	0	1	0	0	0	0	1	0	0	0	0	0	0	0	2	0	U	0	1	0
CG11836	FBgn0039272	43308 (III)	FALSE	FALSE	Bloomington	Scorer 3	4	FALSE	FALSE	0	0	1	0	0	1	1	2	0	1	1	1	-1	0	0	U	0	1	0	0	0	0	0	0	0	0	1	0	0	0	1	0
CG11836	FBgn0039272	43308 (III)	FALSE	FALSE	Bloomington	Scorer 6	4	FALSE	FALSE	0	0	1	0	0	1	0	1	1	0	1	0	U	1	0	U	2	1	1	0	0	0	0	0	0	0	1	0	0	1	0	0
CG11836	FBgn0039272	43308 (III)	FALSE	FALSE	Bloomington	Scorer 3	5	FALSE	FALSE	0	0	1	0	0	1	1	0	-1	1	U	U	0	0	0	0	-1	1	0	0	1	1	1	1	0	0	0	0	1	-1	0	1
CG11836	FBgn0039272	43308 (III)	FALSE	FALSE	Bloomington	Scorer 6	5	FALSE	FALSE	0	0	1	0	0	1	0	-1	1	0	U	U	1	0	0	1	2	1	0	0	0	0	0	0	0	0	0	0	0	2	0	0
CG12268 (1)	FBgn0039131	12268R1 (III)	FALSE	FALSE	NIG	Scorer 3	1	FALSE	FALSE	0	0	1	0	0	1	1	0	1	0	0	0	-1	1	1	1	1	0	0	0	0	1	0	0	0	0	1	-1	0	1	0	0
CG12268 (1)	FBgn0039131	12268R1 (III)	FALSE	FALSE	NIG	Scorer 6	1	FALSE	FALSE	0	0	1	0	0	0	1	-1	1	0	0	0	-1	1	-1	1	1	1	0	0	0	0	0	0	0	0	0	0	0	1	0	0
CG12268 (1)	FBgn0039131	12268R1 (III)	FALSE	FALSE	NIG	Scorer 3	2	FALSE	FALSE	0	0	1	0	1	1	1	-1	-1	1	U	U	0	0	-1	1	1	0	1	0	1	1	0	0	1	0	0	1	0	-1	0	0
CG12268 (1)	FBgn0039131	12268R1 (III)	FALSE	FALSE	NIG	Scorer 6	2	FALSE	FALSE	0	0	1	0	0	0	1	-2	0	0	0	0	-1	0	0	1	2	1	1	0	0	0	0	0	1	0	0	0	0	1	0	0
CG12268 (1)	FBgn0039131	12268R1 (III)	FALSE	FALSE	NIG	Scorer 3	3	FALSE	FALSE	0	0	1	0	1	1	1	-1	0	0	0	0	0	0	-1	1	-1	0	0	0	0	1	0	0	0	0	0	0	0	-1	0	0
CG12268 (1)	FBgn0039131	12268R1 (III)	FALSE	FALSE	NIG	Scorer 6	3	FALSE	FALSE	0	0	1	0	0	0	1	-1	0	0	0	0	1	0	-1	1	2	0	0	0	0	1	0	1	0	0	0	0	0	0	0	0
CG12268 (1)	FBgn0039131	12268R1 (III)	FALSE	FALSE	NIG	Scorer 3	4	FALSE	FALSE	0	0	1	1	1	1	0	-1	0	1	0	1	1	1	1	1	1	0	1	0	1	1	0	0	1	0	1	0	0	1	0	1
CG12268 (1)	FBgn0039131	12268R1 (III)	FALSE	FALSE	NIG	Scorer 6	4	FALSE	FALSE	0	0	1	1	0	1	0	-1	1	0	0	0	0	1	0	1	2	1	1	0	0	0	0	1	0	0	1	1	0	1	0	0
CG12268 (1)	FBgn0039131	12268R1 (III)	FALSE	FALSE	NIG	Scorer 3	5	FALSE	FALSE	0	0	1	-1	0	0	1	1	1	1	1	0	0	1	1	1	1	1	0	0	0	1	0	0	0	0	1	1	0	1	0	0
CG12268 (1)	FBgn0039131	12268R1 (III)	FALSE	FALSE	NIG	Scorer 6	5	FALSE	FALSE	0	0	1	0	-1	0	0	1	1	0	0	0	0	1	0	0	1	0	1	1	0	1	0	0	0	0	1	0	0	1	0	1
CG12268 (2)	FBgn0039131	1166 (III)	FALSE	FALSE	VDRC	Scorer 6	1	FALSE	FALSE	0	0	1	1	0	0	0	0	0	0	0	0	0	0	-1	0	0	0	1	0	0	1	0	0	0	0	1	0	0	0	0	1
CG12268 (2)	FBgn0039131	1166 (III)	FALSE	FALSE	VDRC	Scorer 5	1	FALSE	FALSE	0	0	1	0	0	1	0	-1	1	0	0	0	0	0	-1	0	-1	0	0	0	0	0	0	1	0	0	0	0	0	0	-1	0
CG12268 (2)	FBgn0039131	1166 (III)	FALSE	FALSE	VDRC	Scorer 6	2	FALSE	FALSE	0	0	1	0	0	0	1	1	0	0	1	1	0	0	-1	0	1	1	1	0	0	1	0	1	0	0	1	0	0	1	1	0
CG12268 (2)	FBgn0039131	1166 (III)	FALSE	FALSE	VDRC	Scorer 5	2	FALSE	FALSE	0	0	1	0	0	0	1	1	0	0	1	1	0	1	0	1	2	0	0	0	1	0	1	1	0	0	1	1	0	2	1	0
CG12268 (2)	FBgn0039131	1166 (III)	FALSE	FALSE	VDRC	Scorer 5	3	FALSE	FALSE	0	0	1	-1	0	1	-1	1	-1	0	1	0	1	1	-1	1	2	1	0	0	0	0	0	0	0	0	0	0	0	2	1	0
CG12268 (2)	FBgn0039131	1166 (III)	FALSE	FALSE	VDRC	Scorer 6	3	FALSE	FALSE	0	0	1	0	0	0	0	1	1	1	1	0	1	0	0	0	2	1	0	0	0	0	0	0	0	0	1	0	0	1	0	0
CG12268 (2)	FBgn0039131	1166 (III)	FALSE	FALSE	VDRC	Scorer 5	4	FALSE	FALSE	0	0	1	1	0	1	1	2	1	0	0	1	0	0	-1	1	1	0	0	0	0	1	0	0	0	0	0	0	0	1	0	0
CG12268 (2)	FBgn0039131	1166 (III)	FALSE	FALSE	VDRC	Scorer 6	4	FALSE	FALSE	0	0	1	0	0	0	1	1	1	0	0	1	0	0	-1	0	1	0	1	0	0	1	0	0	0	0	1	0	1	0	0	1
CG12268 (2)	FBgn0039131	1166 (III)	FALSE	FALSE	VDRC	Scorer 6	5	FALSE	FALSE	0	0	1	0	0	0	1	1	0	1	0	0	0	1	0	0	2	0	0	0	0	1	1	0	1	0	1	-1	0	2	0	0
CG12268 (2)	FBgn0039131	1166 (III)	FALSE	FALSE	VDRC	Scorer 5	5	FALSE	FALSE	0	0	1	-1	0	0	1	1	1	0	0	0	0	1	0	1	2	0	0	0	1	0	1	0	1	0	1	1	1	2	0	0
CG12484 (1)	FBgn0086604	12484R1 (III)	FALSE	FALSE	NIG	Scorer 3	1	FALSE	FALSE	0	0	1	1	1	1	1	1	0	1	0	1	0	1	0	1	1	0	1	0	1	1	0	0	0	0	2	1	1	0	1	0
CG12484 (1)	FBgn0086604	12484R1 (III)	FALSE	FALSE	NIG	Scorer 6	1	FALSE	FALSE	0	0	1	0	0	0	1	-1	0	0	1	1	0	1	0	1	2	1	1	0	1	0	1	0	1	0	1	1	1	2	0	1
CG12484 (1)	FBgn0086604	12484R1 (III)	FALSE	FALSE	NIG	Scorer 6	2	TRUE	FALSE	0	0	0	U	U	U	U	U	U	U	U	U	U	U	U	U	U	U	U	U	U	U	U	U	U	U	U	U	U	U	U	U
CG12484 (1)	FBgn0086604	12484R1 (III)	FALSE	FALSE	NIG	Scorer 6	3	FALSE	FALSE	0	1	1	0	-1	0	0	0	0	0	0	0	0	1	0	1	1	0	0	1	0	0	0	0	0	0	1	0	0	1	0	0
CG12484 (1)	FBgn0086604	12484R1 (III)	FALSE	FALSE	NIG	Scorer 3	3	FALSE	FALSE	0	1	1	0	0	1	1	1	0	1	1	0	0	1	1	0	1	0	1	0	0	1	0	0	1	0	1	0	1	1	1	0
CG12484 (1)	FBgn0086604	12484R1 (III)	FALSE	FALSE	NIG	Scorer 6	4	FALSE	TRUE	0	0	0	U	U	U	U	U	U	U	U	U	U	U	U	U	U	U	U	U	U	U	U	U	U	U	U	U	U	U	U	U
CG12484 (1)	FBgn0086604	12484R1 (III)	FALSE	FALSE	NIG	Scorer 6	5	FALSE	FALSE	0	0	1	0	0	0	2	-1	-1	0	1	1	0	1	0	1	2	0	0	0	1	0	1	0	1	0	0	1	0	1	0	0
CG12484 (1)	FBgn0086604	12484R1 (III)	FALSE	FALSE	NIG	Scorer 3	5	FALSE	FALSE	0	0	1	1	0	0	2	-1	0	1	1	1	U	1	1	U	2	0	1	0	1	1	0	0	0	0	1	0	0	2	1	0
CG12484 (1)	FBgn0086604	12484R1 (III)	FALSE	FALSE	NIG	Scorer 6	6	FALSE	FALSE	1	0	1	-1	0	0	0	-1	0	0	0	0	0	0	0	0	1	0	0	0	1	0	0	0	0	0	0	0	0	1	1	0
CG12484 (1)	FBgn0086604	12484R1 (III)	FALSE	FALSE	NIG	Scorer 3	6	FALSE	FALSE	1	0	1	0	0	0	1	-1	0	0	U	U	-1	0	1	0	2	0	0	0	1	0	0	0	0	0	0	-2	0	2	1	0
CG12484 (1)	FBgn0086604	12484R1 (III)	FALSE	FALSE	NIG	Scorer 3	7	FALSE	FALSE	0	0	1	1	1	0	0	0	0	0	1	0	-1	1	1	0	2	0	0	1	0	1	0	0	0	0	1	-2	0	2	1	0
CG12484 (1)	FBgn0086604	12484R1 (III)	FALSE	FALSE	NIG	Scorer 6	7	FALSE	FALSE	0	0	1	0	0	0	0	0	1	0	1	0	0	1	0	1	1	0	1	1	0	1	0	1	0	0	0	0	0	1	0	0
CG12484 (2)	FBgn0086604	12484R2 (III)	FALSE	FALSE	NIG	Scorer 6	1	FALSE	FALSE	0	0	1	-1	-1	-1	0	0	0	0	0	0	0	1	0	1	1	0	0	0	1	0	1	0	1	0	0	0	0	2	0	0
CG12484 (2)	FBgn0086604	12484R2 (III)	FALSE	FALSE	NIG	Scorer 3	1	FALSE	FALSE	0	0	1	-1	0	0	0	0	0	1	U	U	0	1	1	1	2	0	1	0	0	0	0	0	0	0	1	-2	0	1	1	0
CG12484 (2)	FBgn0086604	12484R2 (III)	FALSE	FALSE	NIG	Scorer 3	2	FALSE	FALSE	0	0	1	-1	0	1	0	-1	-1	1	0	1	0	0	1	1	2	0	1	0	1	1	0	0	1	0	0	-1	0	2	1	0
CG12484 (2)	FBgn0086604	12484R2 (III)	FALSE	FALSE	NIG	Scorer 6	2	FALSE	FALSE	0	0	1	-1	0	0	0	-1	0	0	0	1	0	0	1	1	2	0	0	0	0	1	0	0	0	0	0	0	0	1	1	0
CG12484 (2)	FBgn0086604	12484R2 (III)	FALSE	FALSE	NIG	Scorer 6	3	FALSE	FALSE	0	0	1	0	0	0	0	0	-1	0	1	0	-1	1	0	1	1	0	0	0	1	0	1	0	1	0	1	0	0	1	0	0
CG12484 (2)	FBgn0086604	12484R2 (III)	FALSE	FALSE	NIG	Scorer 3	3	FALSE	FALSE	0	0	1	0	0	0	0	0	0	0	1	0	-1	1	2	0	2	1	1	0	1	0	0	0	0	0	1	-2	0	2	1	0
CG12484 (2)	FBgn0086604	12484R2 (III)	FALSE	FALSE	NIG	Scorer 6	4	FALSE	FALSE	0	0	1	1	0	1	1	-1	-1	0	1	1	0	0	0	1	1	0	1	0	0	0	0	1	0	0	0	1	0	0	0	1
CG12484 (2)	FBgn0086604	12484R2 (III)	FALSE	FALSE	NIG	Scorer 3	4	FALSE	FALSE	0	0	1	0	0	1	2	-1	0	1	1	1	0	0	0	0	0	0	1	0	1	1	0	0	1	0	0	0	0	0	1	0
CG12484 (2)	FBgn0086604	12484R2 (III)	FALSE	FALSE	NIG	Scorer 6	5	FALSE	FALSE	0	0	1	0	0	1	0	1	0	0	1	0	0	0	0	1	1	1	1	0	0	1	0	1	0	0	0	1	0	0	0	1
CG12484 (2)	FBgn0086604	12484R2 (III)	FALSE	FALSE	NIG	Scorer 3	5	FALSE	FALSE	0	0	1	0	0	1	1	0	0	0	1	0	0	0	0	1	0	0	1	1	1	1	1	0	0	0	1	1	0	0	0	1
CG12869	FBgn0033943	4875 (III)	FALSE	FALSE	VDRC	Scorer 5	1	FALSE	TRUE	0	0	0	U	U	U	U	U	U	U	U	U	U	U	U	U	U	U	U	U	U	U	U	U	U	U	U	U	U	U	U	U
CG12869	FBgn0033943	4875 (III)	FALSE	FALSE	VDRC	Scorer 5	10	FALSE	FALSE	0	0	1	0	0	-1	1	0	0	0	0	0	0	0	1	0	1	0	0	0	1	0	0	0	0	0	0	0	0	0	0	0
CG12869	FBgn0033943	4875 (III)	FALSE	FALSE	VDRC	Scorer 6	10	FALSE	FALSE	0	0	1	0	1	1	0	1	0	0	0	0	0	1	0	0	1	0	0	0	0	1	0	0	0	0	0	0	0	0	1	0
CG12869	FBgn0033943	4875 (III)	FALSE	FALSE	VDRC	Scorer 6	11	FALSE	FALSE	0	0	1	0	0	0	0	1	-1	0	1	0	-2	1	0	0	2	0	0	0	0	1	0	0	0	0	2	-2	0	1	0	0
CG12869	FBgn0033943	4875 (III)	FALSE	FALSE	VDRC	Scorer 6	2	FALSE	FALSE	0	0	1	0	0	0	1	0	0	0	1	0	0	0	-1	1	1	0	1	0	1	1	0	0	1	0	0	0	0	1	0	0
CG12869	FBgn0033943	4875 (III)	FALSE	FALSE	VDRC	Scorer 5	2	FALSE	FALSE	0	0	1	-1	0	0	1	0	0	0	1	0	0	0	-1	0	2	0	1	0	1	0	1	1	0	0	0	1	0	2	0	0
CG12869	FBgn0033943	4875 (III)	FALSE	FALSE	VDRC	Scorer 5	3	FALSE	FALSE	0	1	1	-1	-1	1	-1	-1	-1	0	1	0	-1	0	0	1	-1	-1	0	0	0	0	0	0	0	0	0	0	0	0	0	0
CG12869	FBgn0033943	4875 (III)	FALSE	FALSE	VDRC	Scorer 6	3	FALSE	FALSE	0	1	1	-1	-1	1	0	0	0	1	0	0	0	1	0	0	0	1	1	0	0	0	0	0	0	0	0	0	0	0	1	1
CG12869	FBgn0033943	4875 (III)	FALSE	FALSE	VDRC	Scorer 5	4	FALSE	FALSE	0	0	1	0	0	1	1	-2	-1	0	1	0	0	0	-1	0	2	0	0	1	1	0	1	1	0	0	0	1	0	2	0	0
CG12869	FBgn0033943	4875 (III)	FALSE	FALSE	VDRC	Scorer 6	4	FALSE	FALSE	0	0	1	0	0	0	1	-2	0	0	1	0	U	0	0	1	0	0	1	1	1	1	0	0	0	0	0	0	0	0	0	0
CG12869	FBgn0033943	4875 (III)	FALSE	FALSE	VDRC	Scorer 5	6	FALSE	TRUE	0	0	0	U	U	U	U	U	U	U	U	U	U	U	U	U	U	U	U	U	U	U	U	U	U	U	U	U	U	U	U	U
CG12869	FBgn0033943	4875 (III)	FALSE	FALSE	VDRC	Scorer 5	8	FALSE	FALSE	0	0	1	-1	0	0	0	0	-1	0	1	0	0	0	-1	0	2	0	0	0	0	0	0	0	0	0	0	0	0	1	0	0
CG12950 (1)	FBgn0037736	12950Ra1 (III)	FALSE	FALSE	NIG	Scorer 6	1	FALSE	FALSE	0	0	1	0	0	0	-1	-1	0	0	1	1	0	1	1	1	1	0	1	0	1	0	0	0	0	0	0	1	0	1	1	0
CG12950 (1)	FBgn0037736	12950Ra1 (III)	FALSE	FALSE	NIG	Scorer 3	1	FALSE	FALSE	0	0	1	0	1	0	0	0	0	1	1	1	0	1	1	0	1	0	1	0	1	0	0	0	1	0	3	1	0	2	1	0
CG12950 (1)	FBgn0037736	12950Ra1 (III)	FALSE	FALSE	NIG	Scorer 6	2	FALSE	FALSE	0	0	1	0	0	0	0	0	1	0	1	0	0	0	0	0	1	0	0	0	0	0	0	0	0	0	0	0	0	0	0	0
CG12950 (1)	FBgn0037736	12950Ra1 (III)	FALSE	FALSE	NIG	Scorer 3	2	FALSE	FALSE	0	0	1	0	0	1	0	0	1	0	0	0	0	0	0	0	0	0	0	0	1	1	0	0	0	0	1	0	0	0	0	0
CG12950 (1)	FBgn0037736	12950Ra1 (III)	FALSE	FALSE	NIG	Scorer 6	3	FALSE	TRUE	0	0	0	U	U	U	U	U	U	U	U	U	U	U	U	U	U	U	U	U	U	U	U	U	U	U	U	U	U	U	U	U
CG12950 (1)	FBgn0037736	12950Ra1 (III)	FALSE	FALSE	NIG	Scorer 6	4	FALSE	TRUE	0	0	0	U	U	U	U	U	U	U	U	U	U	U	U	U	U	U	U	U	U	U	U	U	U	U	U	U	U	U	U	U
CG12950 (1)	FBgn0037736	12950Ra1 (III)	FALSE	FALSE	NIG	Scorer 6	5	FALSE	FALSE	0	0	1	0	0	0	0	0	-1	0	1	0	0	1	0	0	1	0	0	0	0	0	0	0	0	0	0	0	0	0	0	0
CG12950 (1)	FBgn0037736	12950Ra1 (III)	FALSE	FALSE	NIG	Scorer 3	5	FALSE	FALSE	0	0	1	0	0	0	-1	0	-1	0	1	0	0	1	1	0	1	0	1	0	1	0	0	0	0	0	2	-1	0	1	1	0
CG12950 (1)	FBgn0037736	12950Ra1 (III)	FALSE	FALSE	NIG	Scorer 3	6	FALSE	FALSE	0	0	1	0	0	1	0	1	0	0	0	1	0	0	0	0	0	0	0	0	0	1	1	0	0	0	1	0	0	0	1	0
CG12950 (1)	FBgn0037736	12950Ra1 (III)	FALSE	FALSE	NIG	Scorer 6	6	FALSE	FALSE	0	0	1	0	0	0	-1	1	0	0	1	1	0	0	0	0	0	0	1	0	0	0	0	1	0	0	0	0	0	0	0	1
CG12950 (1)	FBgn0037736	12950Ra1 (III)	FALSE	FALSE	NIG	Scorer 3	7	FALSE	FALSE	1	0	1	-1	0	1	0	0	-1	0	1	0	0	0	1	1	2	0	1	0	0	1	0	0	0	0	1	-2	0	2	1	0
CG12950 (1)	FBgn0037736	12950Ra1 (III)	FALSE	FALSE	NIG	Scorer 6	7	FALSE	FALSE	1	0	1	-1	0	1	0	1	0	0	1	0	0	0	1	0	2	0	0	0	0	0	0	0	0	0	0	0	0	2	1	0
CG12950 (2)	FBgn0037736	10011 (III)	FALSE	FALSE	VDRC	Scorer 5	1	FALSE	FALSE	0	0	1	-1	0	1	-1	-1	-1	0	0	0	0	0	-1	0	0	0	0	0	0	0	0	0	0	0	0	0	0	0	0	0
CG12950 (2)	FBgn0037736	10011 (III)	FALSE	FALSE	VDRC	Scorer 6	1	FALSE	FALSE	0	0	1	0	0	0	-1	0	-1	0	0	0	0	0	-1	1	0	1	1	0	0	0	0	1	0	0	0	0	0	0	1	0
CG12950 (2)	FBgn0037736	10011 (III)	FALSE	FALSE	VDRC	Scorer 5	2	FALSE	FALSE	0	0	2	0	0	1	1	-1	-1	0	1	1	0	0	-1	1	1	0	0	0	1	0	0	0	0	0	0	0	1	1	0	0
CG12950 (2)	FBgn0037736	10011 (III)	FALSE	FALSE	VDRC	Scorer 6	2	FALSE	FALSE	0	0	2	1	0	1	1	-1	0	0	1	1	0	0	1	0	0	2	1	0	0	0	0	0	0	0	1	0	0	0	0	0
CG12950 (2)	FBgn0037736	10011 (III)	FALSE	FALSE	VDRC	Scorer 6	3	FALSE	FALSE	0	1	1	0	0	0	0	-1	-1	0	1	1	0	0	1	0	1	1	1	0	1	1	1	0	1	0	1	1	0	1	0	0
CG12950 (2)	FBgn0037736	10011 (III)	FALSE	FALSE	VDRC	Scorer 5	3	FALSE	FALSE	0	1	1	0	0	1	1	-1	-1	0	1	1	0	0	-1	1	2	1	1	1	1	0	0	0	0	0	1	1	0	2	0	0
CG12950 (2)	FBgn0037736	10011 (III)	FALSE	FALSE	VDRC	Scorer 6	4	FALSE	FALSE	0	1	1	-1	-1	-1	0	1	-1	0	0	0	-1	0	0	1	1	0	0	0	0	0	0	0	0	0	0	-2	0	0	0	0
CG12950 (2)	FBgn0037736	10011 (III)	FALSE	FALSE	VDRC	Scorer 5	4	FALSE	FALSE	0	1	1	-1	-1	0	-1	-1	-1	0	0	0	-1	0	-1	1	1	0	0	0	0	0	0	0	0	0	0	0	0	0	0	0
CG12950 (2)	FBgn0037736	10011 (III)	FALSE	FALSE	VDRC	Scorer 5	5	FALSE	FALSE	0	0	1	-1	0	-1	0	-1	-1	0	0	0	-1	0	-1	1	1	1	0	0	1	0	1	1	1	0	0	1	0	0	0	0
CG12950 (2)	FBgn0037736	10011 (III)	FALSE	FALSE	VDRC	Scorer 6	5	FALSE	FALSE	0	0	1	0	0	0	0	0	-1	0	0	0	0	1	0	0	1	1	1	0	1	0	0	0	0	0	0	-1	0	1	0	1
CG1311	FBgn0035523	12242 (III)	FALSE	FALSE	VDRC	Scorer 2	1	FALSE	FALSE	0	0	1	0	0	0	0	0	0	0	0	0	0	0	0	0	0	0	0	0	1	0	0	0	0	0	0	0	1	0	0	0
CG1311	FBgn0035523	12242 (III)	FALSE	FALSE	VDRC	Scorer 7	1	FALSE	FALSE	0	0	1	1	0	0	0	0	1	1	1	1	0	1	0	0	0	0	1	1	1	1	1	1	1	0	1	-1	1	0	1	1
CG1311	FBgn0035523	12242 (III)	FALSE	FALSE	VDRC	Scorer 2	2	TRUE	FALSE	0	0	0	U	U	U	U	U	U	U	U	U	U	U	U	U	U	U	U	U	U	U	U	U	U	U	U	U	U	U	U	U
CG1311	FBgn0035523	12242 (III)	FALSE	FALSE	VDRC	Scorer 2	3	FALSE	FALSE	0	0	1	-1	0	0	0	-1	-1	1	U	U	U	0	0	0	0	0	0	0	1	0	0	0	0	0	0	0	1	0	0	0
CG1311	FBgn0035523	12242 (III)	FALSE	FALSE	VDRC	Scorer 7	3	FALSE	FALSE	0	0	1	0	1	1	0	-1	0	0	0	0	0	0	-1	1	0	1	1	1	1	0	1	1	1	0	0	-1	0	0	1	0
CG1311	FBgn0035523	12242 (III)	FALSE	FALSE	VDRC	Scorer 2	4	FALSE	FALSE	0	0	1	2	0	0	0	0	0	0	0	1	0	0	0	0	1	0	1	0	1	0	0	0	0	0	0	0	1	1	0	0
CG1311	FBgn0035523	12242 (III)	FALSE	FALSE	VDRC	Scorer 7	4	FALSE	FALSE	0	0	1	1	0	0	2	1	1	1	1	1	-1	1	0	1	1	2	0	1	1	1	1	1	1	1	1	0	1	1	1	1
CG1311	FBgn0035523	12242 (III)	FALSE	FALSE	VDRC	Scorer 2	5	FALSE	FALSE	0	0	1	0	0	0	0	0	0	0	0	0	0	0	0	0	0	0	0	0	0	0	0	0	0	0	0	0	1	0	0	0
CG1311	FBgn0035523	12242 (III)	FALSE	FALSE	VDRC	Scorer 7	5	FALSE	FALSE	0	0	1	1	0	0	0	0	1	1	0	0	0	0	-1	1	0	2	1	1	1	1	1	1	1	1	1	-1	1	1	1	1
CG1311	FBgn0035523	12242 (III)	FALSE	FALSE	VDRC	Scorer 2	6	FALSE	FALSE	0	0	1	0	0	0	0	-1	-1	0	0	0	0	0	0	0	0	0	0	0	0	0	0	0	0	0	0	0	1	0	0	0
CG1311	FBgn0035523	12242 (III)	FALSE	FALSE	VDRC	Scorer 7	6	FALSE	FALSE	0	0	1	0	0	0	1	-1	0	1	1	1	0	1	0	1	1	1	1	1	1	0	1	1	1	0	0	0	0	0	0	0
CG13185	FBgn0033661	18782 (III)	FALSE	FALSE	VDRC	Scorer 5	1	FALSE	FALSE	0	0	1	-1	0	1	-1	2	0	0	1	0	0	1	0	1	2	0	0	0	0	0	0	0	0	0	0	0	1	2	0	1
CG13185	FBgn0033661	18782 (III)	FALSE	FALSE	VDRC	Scorer 6	1	FALSE	FALSE	0	0	1	0	-1	1	0	2	1	1	1	0	-1	1	0	0	2	0	0	0	0	0	0	0	0	0	0	-2	1	2	1	0
CG13185	FBgn0033661	18782 (III)	FALSE	FALSE	VDRC	Scorer 5	2	FALSE	FALSE	0	0	1	0	0	1	0	0	-1	0	1	0	0	1	0	1	0	1	0	0	1	0	0	1	1	0	1	1	0	1	0	1
CG13185	FBgn0033661	18782 (III)	FALSE	FALSE	VDRC	Scorer 6	2	FALSE	FALSE	0	0	1	0	0	0	0	0	0	0	1	0	-1	0	0	1	2	1	0	0	0	0	0	0	0	0	0	0	0	0	0	0
CG13185	FBgn0033661	18782 (III)	FALSE	FALSE	VDRC	Scorer 5	3	FALSE	FALSE	0	0	1	-1	0	1	0	0	0	0	1	0	1	2	1	1	0	0	0	0	1	0	0	0	0	0	2	1	0	1	-1	0
CG13185	FBgn0033661	18782 (III)	FALSE	FALSE	VDRC	Scorer 6	3	FALSE	FALSE	0	0	1	0	0	1	0	0	1	0	0	0	0	1	0	1	2	0	1	0	0	1	0	0	0	0	0	0	0	1	0	0
CG13185	FBgn0033661	18782 (III)	FALSE	FALSE	VDRC	Scorer 5	4	FALSE	FALSE	0	0	1	-2	0	1	-2	1	0	1	1	0	-2	1	0	0	0	0	0	0	1	0	0	0	0	0	1	0	1	0	0	0
CG13185	FBgn0033661	18782 (III)	FALSE	FALSE	VDRC	Scorer 6	4	FALSE	FALSE	0	0	1	-1	0	0	-1	2	1	1	1	0	-2	1	0	0	0	0	0	0	1	0	0	0	0	0	2	-2	1	0	0	0
CG13185	FBgn0033661	18782 (III)	FALSE	FALSE	VDRC	Scorer 6	5	FALSE	FALSE	0	0	1	-2	-1	-1	-2	1	0	0	0	0	-2	0	-1	0	0	0	0	0	0	0	0	0	0	0	0	-2	0	0	0	0
CG13185	FBgn0033661	18782 (III)	FALSE	FALSE	VDRC	Scorer 5	5	FALSE	FALSE	0	0	1	-2	-1	-1	-2	-1	1	0	1	0	-2	0	0	0	1	0	0	0	0	0	0	0	0	0	0	-1	1	1	0	0
CG13185	FBgn0033661	18782 (III)	FALSE	FALSE	VDRC	Scorer 6	6	TRUE	FALSE	0	0	0	U	U	U	U	U	U	U	U	U	U	U	U	U	U	U	U	U	U	U	U	U	U	U	U	U	U	U	U	U
CG13579 (1)	FBgn0035010	13579R1 (III)	FALSE	FALSE	NIG	Scorer 6	1	FALSE	FALSE	0	0	1	0	0	0	0	-1	-1	0	1	1	0	1	0	0	1	0	0	0	0	1	0	1	0	0	0	0	0	0	1	0
CG13579 (1)	FBgn0035010	13579R1 (III)	FALSE	FALSE	NIG	Scorer 3	1	FALSE	FALSE	0	0	1	0	0	1	0	-1	1	0	0	1	0	1	1	0	1	0	1	0	1	1	0	0	1	0	1	0	0	1	1	0
CG13579 (1)	FBgn0035010	13579R1 (III)	FALSE	FALSE	NIG	Scorer 3	2	FALSE	FALSE	0	0	1	-2	0	1	0	1	0	0	0	0	U	0	2	U	2	0	0	0	0	0	0	0	0	0	0	-2	0	2	U	0
CG13579 (1)	FBgn0035010	13579R1 (III)	FALSE	FALSE	NIG	Scorer 6	2	FALSE	FALSE	0	0	1	-2	-1	1	0	1	1	0	1	0	U	0	2	0	2	0	0	0	0	0	0	0	0	0	0	-1	0	2	0	0
CG13579 (1)	FBgn0035010	13579R1 (III)	FALSE	FALSE	NIG	Scorer 1	3	TRUE	FALSE	0	0	0	U	U	U	U	U	U	U	U	U	U	U	U	U	U	U	U	U	U	U	U	U	U	U	U	U	U	U	U	U
CG13579 (1)	FBgn0035010	13579R1 (III)	FALSE	FALSE	NIG	Scorer 3	4	FALSE	FALSE	1	0	1	-2	0	1	0	0	1	0	1	0	0	0	2	1	1	1	0	0	1	0	0	0	1	0	0	0	0	2	0	0
CG13579 (1)	FBgn0035010	13579R1 (III)	FALSE	FALSE	NIG	Scorer 6	4	FALSE	FALSE	1	0	1	-2	-1	1	0	-2	0	0	1	0	U	0	0	1	1	0	0	0	0	0	0	0	0	0	1	0	1	1	0	0
CG13579 (1)	FBgn0035010	13579R1 (III)	FALSE	FALSE	NIG	Scorer 3	5	FALSE	FALSE	0	0	2	0	0	1	2	0	0	1	0	1	0	1	1	1	1	0	1	0	1	1	0	0	1	0	1	1	0	1	1	1
CG13579 (1)	FBgn0035010	13579R1 (III)	FALSE	FALSE	NIG	Scorer 6	5	FALSE	FALSE	0	0	2	0	0	1	2	0	1	0	0	1	0	1	0	1	1	0	1	0	1	0	1	0	1	0	0	0	0	1	1	0
CG13579 (1)	FBgn0035010	13579R1 (III)	FALSE	FALSE	NIG	Scorer 3	6	FALSE	FALSE	0	0	1	-2	-1	1	0	0	-1	0	U	U	0	0	-1	0	-1	-1	0	0	0	0	0	0	0	0	0	0	0	-1	0	0
CG13579 (1)	FBgn0035010	13579R1 (III)	FALSE	FALSE	NIG	Scorer 6	6	FALSE	FALSE	0	0	1	-2	-1	0	0	1	0	0	U	U	0	0	-1	0	-1	-1	0	0	0	0	0	0	0	0	0	0	0	-1	0	1
CG13579 (2)	FBgn0035010	9366 (III)	FALSE	FALSE	VDRC	Scorer 6	1	FALSE	FALSE	0	1	1	0	1	0	0	0	-1	0	1	0	0	0	-1	0	1	0	1	0	1	0	1	0	1	0	0	0	0	1	0	0
CG13579 (2)	FBgn0035010	9366 (III)	FALSE	FALSE	VDRC	Scorer 5	1	FALSE	FALSE	0	1	1	0	0	1	-1	0	0	1	1	0	0	0	-1	0	1	0	0	0	1	0	0	1	0	0	0	1	0	1	0	1
CG13579 (2)	FBgn0035010	9366 (III)	FALSE	FALSE	VDRC	Scorer 5	2	FALSE	FALSE	0	0	2	0	0	0	1	-1	-1	0	0	0	0	0	-1	1	2	1	0	0	1	0	1	1	1	0	0	0	1	2	0	1
CG13579 (2)	FBgn0035010	9366 (III)	FALSE	FALSE	VDRC	Scorer 6	2	FALSE	FALSE	0	0	2	0	0	0	0	0	0	0	1	0	-1	0	0	U	2	0	1	0	1	1	0	0	0	0	0	1	0	1	0	0
CG13579 (2)	FBgn0035010	9366 (III)	FALSE	FALSE	VDRC	Scorer 6	3	FALSE	FALSE	0	0	1	0	1	1	1	0	0	0	1	0	0	0	0	0	2	0	0	0	0	1	0	0	0	0	0	-1	0	1	0	0
CG13579 (2)	FBgn0035010	9366 (III)	FALSE	FALSE	VDRC	Scorer 5	3	FALSE	FALSE	0	0	1	0	1	1	2	1	1	0	0	0	0	0	-1	1	1	1	0	0	0	0	0	0	0	0	0	-1	0	1	0	0
CG13579 (2)	FBgn0035010	9366 (III)	FALSE	FALSE	VDRC	Scorer 6	4	FALSE	FALSE	0	0	1	-1	-1	0	1	1	1	0	0	0	-2	0	-1	0	1	0	0	0	0	0	0	0	0	0	0	-1	0	1	0	0
CG13579 (2)	FBgn0035010	9366 (III)	FALSE	FALSE	VDRC	Scorer 5	4	FALSE	FALSE	0	0	1	-1	-1	1	1	1	1	0	0	0	-1	0	-1	0	2	1	0	0	0	0	0	0	0	0	0	0	1	1	0	1
CG13579 (2)	FBgn0035010	9366 (III)	FALSE	FALSE	VDRC	Scorer 6	5	FALSE	FALSE	0	0	1	0	0	1	0	1	-1	0	U	U	-1	0	0	0	1	0	0	0	0	1	0	0	0	0	0	-1	0	1	0	0
CG13579 (2)	FBgn0035010	9366 (III)	FALSE	FALSE	VDRC	Scorer 5	5	FALSE	FALSE	0	0	1	-1	-1	1	1	1	0	0	0	0	-1	0	-1	0	1	1	0	0	0	1	1	0	0	0	0	0	0	1	0	0
CG13597 (1)	FBgn0039124	13597R-4 (X)	FALSE	FALSE	NIG	Scorer 6	1	FALSE	FALSE	0	0	1	-2	-1	0	-1	0	-1	0	0	0	0	0	1	0	1	1	0	0	0	0	0	0	0	0	0	0	0	1	0	0
CG13597 (1)	FBgn0039124	13597R-4 (X)	FALSE	FALSE	NIG	Scorer 5	1	FALSE	FALSE	0	0	1	-2	-1	-1	-2	-1	0	0	0	0	0	0	0	0	2	1	0	0	0	0	0	0	0	0	0	0	0	2	0	0
CG13597 (1)	FBgn0039124	13597R-4 (X)	FALSE	FALSE	NIG	Scorer 6	2	FALSE	FALSE	0	0	1	1	1	1	1	0	0	0	1	0	0	0	0	U	1	1	1	0	1	1	0	0	0	0	0	1	0	1	0	1
CG13597 (1)	FBgn0039124	13597R-4 (X)	FALSE	FALSE	NIG	Scorer 5	2	FALSE	FALSE	0	0	1	1	2	1	2	1	1	0	1	1	0	0	-1	0	1	1	0	0	0	0	1	0	0	0	0	0	0	0	0	0
CG13597 (1)	FBgn0039124	13597R-4 (X)	FALSE	FALSE	NIG	Scorer 5	3	TRUE	FALSE	0	0	0	U	U	U	U	U	U	U	U	U	U	U	U	U	U	U	U	U	U	U	U	U	U	U	U	U	U	U	U	U
CG13597 (1)	FBgn0039124	13597R-4 (X)	FALSE	FALSE	NIG	Scorer 5	4	TRUE	FALSE	0	0	0	U	U	U	U	U	U	U	U	U	U	U	U	U	U	U	U	U	U	U	U	U	U	U	U	U	U	U	U	U
CG13597 (1)	FBgn0039124	13597R-4 (X)	FALSE	FALSE	NIG	Scorer 5	5	FALSE	FALSE	0	0	1	0	1	1	1	2	0	0	1	1	0	1	0	1	1	2	0	0	1	0	0	0	0	0	0	0	0	1	1	1
CG13597 (1)	FBgn0039124	13597R-4 (X)	FALSE	FALSE	NIG	Scorer 6	5	FALSE	FALSE	0	0	1	0	0	1	0	1	1	0	1	1	0	1	0	0	2	1	0	0	0	1	0	0	1	0	0	1	0	2	1	1
CG13597 (1)	FBgn0039124	13597R-4 (X)	FALSE	FALSE	NIG	Scorer 5	6	FALSE	FALSE	0	0	1	-2	0	0	-2	-2	-1	0	0	0	0	0	-1	0	-1	-1	0	0	1	0	1	0	0	0	0	0	0	-1	0	0
CG13597 (1)	FBgn0039124	13597R-4 (X)	FALSE	FALSE	NIG	Scorer 6	6	FALSE	FALSE	0	0	1	-1	-1	1	-1	-1	-1	0	0	0	0	0	-1	0	0	0	0	0	0	0	0	0	0	0	0	0	0	0	1	0
CG13597 (1)	FBgn0039124	13597R-4 (X)	FALSE	FALSE	NIG	Scorer 6	7	FALSE	FALSE	0	0	1	0	0	0	-1	0	0	0	0	0	0	0	-1	0	1	1	1	0	1	0	0	0	0	0	0	0	0	0	1	0
CG13597 (1)	FBgn0039124	13597R-4 (X)	FALSE	FALSE	NIG	Scorer 5	7	FALSE	FALSE	0	0	1	0	0	0	-1	1	1	0	1	0	0	0	-1	0	0	1	0	0	0	0	0	0	0	0	0	0	0	0	0	0
CG13597 (2)	FBgn0039124	32225 (III)	FALSE	FALSE	VDRC	Scorer 2	1	FALSE	FALSE	0	0	1	-1	-1	-1	0	-1	0	0	U	U	-1	1	1	1	1	0	0	0	0	0	0	0	0	0	0	0	1	2	0	0
CG13597 (2)	FBgn0039124	32225 (III)	FALSE	FALSE	VDRC	Scorer 7	1	FALSE	FALSE	0	0	1	0	0	0	0	0	1	0	U	U	-1	1	0	U	2	1	0	0	0	1	0	0	0	0	0	0	0	1	1	0
CG13597 (2)	FBgn0039124	32225 (III)	FALSE	FALSE	VDRC	Scorer 2	2	FALSE	FALSE	0	0	1	1	0	0	1	0	0	0	1	1	-1	2	0	0	1	0	1	0	0	0	0	0	0	0	1	0	0	2	0	1
CG13597 (2)	FBgn0039124	32225 (III)	FALSE	FALSE	VDRC	Scorer 7	2	FALSE	FALSE	0	0	1	1	0	0	2	2	0	1	1	1	0	1	0	1	1	2	1	1	1	1	1	1	1	1	0	-1	1	1	1	1
CG13597 (2)	FBgn0039124	32225 (III)	FALSE	FALSE	VDRC	Scorer 2	3	FALSE	FALSE	0	0	1	-1	-1	0	0	0	0	1	0	1	0	0	0	0	1	0	0	0	0	0	0	0	0	0	0	0	1	2	0	1
CG13597 (2)	FBgn0039124	32225 (III)	FALSE	FALSE	VDRC	Scorer 7	3	FALSE	FALSE	0	0	1	0	0	0	1	0	0	1	0	0	0	0	-1	1	1	1	1	1	1	1	1	1	1	1	1	1	1	1	1	1
CG13597 (2)	FBgn0039124	32225 (III)	FALSE	FALSE	VDRC	Scorer 7	4	FALSE	FALSE	0	0	1	0	0	-1	0	-1	-1	0	1	0	-2	0	1	1	1	1	1	1	0	1	0	0	0	1	1	0	0	1	-1	0
CG13597 (2)	FBgn0039124	32225 (III)	FALSE	FALSE	VDRC	Scorer 2	4	FALSE	FALSE	0	0	1	0	2	0	1	0	0	0	U	U	-1	1	0	1	1	0	0	0	0	0	0	0	0	0	0	-3	0	2	0	0
CG13597 (2)	FBgn0039124	32225 (III)	FALSE	FALSE	VDRC	Scorer 2	5	FALSE	FALSE	0	1	1	-1	-1	1	0	-1	0	0	0	1	-1	2	0	0	0	0	0	0	1	0	0	0	0	0	0	0	0	1	0	0
CG13597 (2)	FBgn0039124	32225 (III)	FALSE	FALSE	VDRC	Scorer 7	5	FALSE	FALSE	0	1	1	-2	-1	0	-1	-2	0	U	1	0	0	0	-1	1	0	0	1	1	0	0	0	0	0	0	0	0	0	0	-1	1
CG14372	FBgn0038156	29806 (III)	FALSE	FALSE	VDRC	Scorer 6	1	FALSE	FALSE	0	0	1	1	1	0	0	0	0	0	1	0	0	1	0	0	2	0	1	0	0	0	0	0	0	0	0	0	1	1	1	0
CG14372	FBgn0038156	29806 (III)	FALSE	FALSE	VDRC	Scorer 5	1	FALSE	FALSE	0	0	1	1	0	1	1	2	1	0	1	0	0	1	0	0	2	0	1	0	0	0	0	0	0	0	1	0	0	1	0	0
CG14372	FBgn0038156	29806 (III)	FALSE	FALSE	VDRC	Scorer 5	3	FALSE	FALSE	0	0	1	0	0	1	0	2	-1	0	0	0	0	1	0	0	0	0	0	0	1	0	1	1	1	0	1	1	1	1	1	1
CG14372	FBgn0038156	29806 (III)	FALSE	FALSE	VDRC	Scorer 6	3	FALSE	FALSE	0	0	1	0	0	0	0	2	0	1	0	0	0	1	0	U	2	U	1	0	1	1	0	0	0	0	1	0	1	2	0	0
CG14372	FBgn0038156	29806 (III)	FALSE	FALSE	VDRC	Scorer 6	5	FALSE	FALSE	0	0	1	0	0	0	0	-1	-1	0	0	0	0	0	-1	0	2	0	1	0	0	0	0	0	0	0	0	0	0	0	0	0
CG14372	FBgn0038156	29806 (III)	FALSE	FALSE	VDRC	Scorer 5	5	FALSE	FALSE	0	0	1	0	0	0	0	-1	-1	0	0	0	0	0	0	0	0	0	1	0	1	0	0	0	1	1	0	1	0	-1	1	0
CG14372	FBgn0038156	29806 (III)	FALSE	FALSE	VDRC	Scorer 6	6	FALSE	FALSE	0	0	1	-2	-1	0	-1	1	-1	0	1	0	0	1	0	0	0	0	0	1	0	0	0	0	0	0	1	0	0	1	0	0
CG14372	FBgn0038156	29806 (III)	FALSE	FALSE	VDRC	Scorer 5	6	FALSE	FALSE	0	0	1	0	-1	0	-1	1	0	0	1	1	-1	1	1	1	0	0	0	0	0	0	0	0	0	0	0	0	0	0	0	0
CG14372	FBgn0038156	29806 (III)	FALSE	FALSE	VDRC	Scorer 6	7	FALSE	FALSE	0	0	1	-1	0	1	0	1	0	0	1	0	0	1	0	0	2	1	1	0	0	0	0	1	0	0	0	0	0	1	0	0
CG14372	FBgn0038156	29806 (III)	FALSE	FALSE	VDRC	Scorer 5	7	FALSE	FALSE	0	0	1	0	0	1	0	2	0	0	1	0	0	0	0	1	1	1	0	1	0	0	0	0	0	0	0	0	1	1	0	0
CG14446 (1)	FBgn0262730	14446R2 (III)	FALSE	FALSE	NIG	Scorer 3	1	FALSE	FALSE	0	1	1	0	0	1	2	1	0	1	0	1	0	1	0	1	0	0	1	0	0	1	0	0	0	0	1	0	0	0	0	0
CG14446 (1)	FBgn0262730	14446R2 (III)	FALSE	FALSE	NIG	Scorer 6	1	FALSE	FALSE	0	1	1	0	0	0	1	1	0	1	0	0	-1	1	0	0	1	1	0	0	0	1	0	0	1	0	0	0	0	1	0	1
CG14446 (1)	FBgn0262730	14446R2 (III)	FALSE	FALSE	NIG	Scorer 6	2	FALSE	FALSE	0	0	1	0	1	0	2	-1	-1	0	0	0	0	1	0	1	1	1	1	0	0	1	0	0	0	0	0	0	0	0	1	0
CG14446 (1)	FBgn0262730	14446R2 (III)	FALSE	FALSE	NIG	Scorer 3	2	FALSE	FALSE	0	0	1	1	1	1	2	0	-1	0	0	1	0	1	0	1	0	0	1	0	0	1	0	0	0	0	1	0	0	0	1	0
CG14446 (1)	FBgn0262730	14446R2 (III)	FALSE	FALSE	NIG	Scorer 6	3	FALSE	TRUE	0	0	0	U	U	U	U	U	U	U	U	U	U	U	U	U	U	U	U	U	U	U	U	U	U	U	U	U	U	U	U	U
CG14446 (1)	FBgn0262730	14446R2 (III)	FALSE	FALSE	NIG	Scorer 3	4	FALSE	FALSE	0	0	1	0	1	1	1	0	-1	1	0	1	0	1	1	1	1	1	1	0	0	1	0	0	0	0	1	0	0	1	1	0
CG14446 (1)	FBgn0262730	14446R2 (III)	FALSE	FALSE	NIG	Scorer 6	4	FALSE	FALSE	0	0	1	-1	1	1	0	0	-1	0	0	1	-1	1	0	0	1	0	0	0	0	1	1	0	1	0	0	0	0	1	0	1
CG14446 (1)	FBgn0262730	14446R2 (III)	FALSE	FALSE	NIG	Scorer 6	5	FALSE	FALSE	0	0	1	0	0	1	0	1	0	0	1	0	-1	1	0	1	1	0	0	0	0	0	0	0	0	0	1	0	0	1	0	0
CG14446 (1)	FBgn0262730	14446R2 (III)	FALSE	FALSE	NIG	Scorer 3	5	FALSE	FALSE	0	0	1	0	0	0	0	1	1	0	1	0	0	0	1	0	1	1	0	0	0	1	0	0	0	0	1	0	0	1	0	0
CG14446 (1)	FBgn0262730	14446R2 (III)	FALSE	FALSE	NIG	Scorer 3	6	FALSE	FALSE	0	0	1	0	0	0	2	0	-1	0	0	0	0	1	1	0	1	0	1	0	0	1	0	0	0	0	2	0	0	1	0	0
CG14446 (1)	FBgn0262730	14446R2 (III)	FALSE	FALSE	NIG	Scorer 6	6	FALSE	FALSE	0	0	1	0	0	0	1	1	0	0	0	0	0	1	0	1	0	0	0	0	0	0	0	0	0	0	0	0	0	0	1	0
CG14446 (2)	FBgn0262730	32487 (III)	FALSE	FALSE	Bloomington	Scorer 1	1	FALSE	FALSE	0	0	1	-1	0	0	-1	-1	-1	0	1	0	-1	1	0	1	1	0	0	0	1	0	0	0	0	0	0	0	0	1	0	0
CG14446 (2)	FBgn0262730	32487 (III)	FALSE	FALSE	Bloomington	Scorer 6	1	FALSE	FALSE	0	0	1	0	0	0	-1	-1	-1	0	1	0	-1	1	0	U	2	0	0	0	1	0	0	0	0	0	0	0	1	2	0	0
CG14446 (2)	FBgn0262730	32487 (III)	FALSE	FALSE	Bloomington	Scorer 1	2	FALSE	FALSE	0	0	1	0	0	0	0	0	-1	0	0	1	0	2	0	1	2	0	0	0	0	0	0	0	0	0	1	0	0	2	0	0
CG14446 (2)	FBgn0262730	32487 (III)	FALSE	FALSE	Bloomington	Scorer 6	2	FALSE	FALSE	0	0	1	0	0	0	-1	0	0	1	1	1	0	1	0	1	2	0	0	0	1	0	0	0	0	0	1	0	0	2	0	0
CG14446 (2)	FBgn0262730	32487 (III)	FALSE	FALSE	Bloomington	Scorer 1	3	FALSE	FALSE	0	0	1	0	0	0	0	0	0	0	1	0	0	0	0	0	1	1	0	0	0	0	0	0	0	0	0	0	0	0	1	0
CG14446 (2)	FBgn0262730	32487 (III)	FALSE	FALSE	Bloomington	Scorer 6	3	FALSE	FALSE	0	0	1	0	1	1	0	0	0	0	1	0	0	0	-1	0	1	1	1	0	0	0	0	0	0	0	0	0	0	0	1	0
CG14446 (2)	FBgn0262730	32487 (III)	FALSE	FALSE	Bloomington	Scorer 1	4	FALSE	FALSE	0	0	1	0	0	0	0	0	-1	0	1	1	-1	1	0	0	1	1	0	0	0	0	0	0	0	0	1	0	0	1	1	0
CG14446 (2)	FBgn0262730	32487 (III)	FALSE	FALSE	Bloomington	Scorer 6	4	FALSE	FALSE	0	0	1	0	0	0	-1	1	0	0	1	1	-1	1	0	0	2	1	0	0	0	0	0	0	0	0	1	-1	0	1	1	0
CG14446 (2)	FBgn0262730	32487 (III)	FALSE	FALSE	Bloomington	Scorer 1	5	FALSE	TRUE	0	0	0	U	U	U	U	U	U	U	U	U	U	U	U	U	U	U	U	U	U	U	U	U	U	U	U	U	U	U	U	U
CG14446 (2)	FBgn0262730	32487 (III)	FALSE	FALSE	Bloomington	Scorer 6	6	FALSE	FALSE	0	1	1	0	0	0	0	-1	0	0	1	0	-1	1	0	0	2	0	0	0	1	0	0	0	1	0	0	0	0	2	1	0
CG14446 (2)	FBgn0262730	32487 (III)	FALSE	FALSE	Bloomington	Scorer 1	6	FALSE	FALSE	0	1	1	0	0	0	-1	-1	0	0	1	0	-1	0	0	0	2	0	0	0	0	0	0	0	0	0	1	0	0	2	1	0
CG14446 (2)	FBgn0262730	32487 (III)	FALSE	FALSE	Bloomington	Scorer 1	7	FALSE	TRUE	0	0	0	U	U	U	U	U	U	U	U	U	U	U	U	U	U	U	U	U	U	U	U	U	U	U	U	U	U	U	U	U
CG14838	FBgn0035799	14838R3 (III)	FALSE	FALSE	NIG	Scorer 3	1	FALSE	FALSE	0	1	1	0	1	1	0	0	0	0	1	0	-2	1	0	0	2	0	0	0	0	1	0	0	0	0	0	-3	0	1	1	0
CG14838	FBgn0035799	14838R3 (III)	FALSE	FALSE	NIG	Scorer 6	1	FALSE	FALSE	0	1	1	0	0	0	0	0	1	0	0	0	0	1	0	1	0	1	0	0	0	0	0	0	0	0	0	-1	0	0	0	0
CG14838	FBgn0035799	14838R3 (III)	FALSE	FALSE	NIG	Scorer 6	2	FALSE	FALSE	0	0	1	0	0	0	0	0	0	0	1	0	0	1	0	0	1	0	1	0	1	0	1	1	1	0	0	0	0	0	0	1
CG14838	FBgn0035799	14838R3 (III)	FALSE	FALSE	NIG	Scorer 3	2	FALSE	FALSE	0	0	1	0	0	0	0	0	0	1	1	0	0	1	0	0	0	0	1	0	0	1	0	0	0	0	1	-1	0	0	1	1
CG14838	FBgn0035799	14838R3 (III)	FALSE	FALSE	NIG	Scorer 3	3	FALSE	TRUE	0	0	0	U	U	U	U	U	U	U	U	U	U	U	U	U	U	U	U	U	U	U	U	U	U	U	U	U	U	U	U	U
CG14838	FBgn0035799	14838R3 (III)	FALSE	FALSE	NIG	Scorer 3	4	FALSE	FALSE	0	0	1	0	-1	1	0	0	1	1	1	1	0	1	0	0	0	0	1	0	0	0	0	0	0	0	1	0	0	0	0	0
CG14838	FBgn0035799	14838R3 (III)	FALSE	FALSE	NIG	Scorer 6	4	FALSE	FALSE	0	0	1	-1	-1	0	0	1	1	0	1	0	0	1	0	0	0	0	0	0	0	0	0	0	0	0	1	0	0	1	U	1
CG14838	FBgn0035799	14838R3 (III)	FALSE	FALSE	NIG	Scorer 6	5	FALSE	FALSE	0	1	2	0	0	0	1	1	0	0	1	0	0	1	0	1	1	0	0	1	1	0	1	0	0	0	1	0	1	1	0	1
CG14838	FBgn0035799	14838R3 (III)	FALSE	FALSE	NIG	Scorer 3	5	FALSE	FALSE	0	1	2	0	0	1	0	0	1	1	1	0	-1	0	1	U	1	1	1	0	0	0	1	0	0	0	1	-1	0	1	1	0
CG14838	FBgn0035799	14838R3 (III)	FALSE	FALSE	NIG	Scorer 3	7	FALSE	TRUE	0	0	0	U	U	U	U	U	U	U	U	U	U	U	U	U	U	U	U	U	U	U	U	U	U	U	U	U	U	U	U	U
CG14838	FBgn0035799	14838R3 (III)	FALSE	FALSE	NIG	Scorer 6	8	FALSE	FALSE	0	0	1	0	0	0	0	0	0	0	0	1	0	0	0	0	0	0	1	0	1	1	0	1	0	0	0	1	0	0	-1	0
CG14838	FBgn0035799	14838R3 (III)	FALSE	FALSE	NIG	Scorer 3	8	FALSE	FALSE	0	0	1	-1	0	0	0	0	0	0	1	1	0	0	0	0	0	0	0	0	1	1	0	0	0	0	0	0	0	0	0	0
CG15117	FBgn0034417	47530 (III)	FALSE	FALSE	VDRC	Scorer 2	1	FALSE	FALSE	0	0	1	-1	1	-1	-1	0	0	1	0	0	-2	1	1	1	1	0	1	0	0	0	0	0	0	0	2	0	0	1	0	0
CG15117	FBgn0034417	47530 (III)	FALSE	FALSE	VDRC	Scorer 7	1	FALSE	FALSE	0	0	1	0	0	0	0	1	0	1	0	0	0	0	-1	1	1	2	1	1	1	1	1	1	1	0	1	0	1	1	1	0
CG15117	FBgn0034417	47530 (III)	FALSE	FALSE	VDRC	Scorer 2	10	TRUE	FALSE	0	0	0	U	U	U	U	U	U	U	U	U	U	U	U	U	U	U	U	U	U	U	U	U	U	U	U	U	U	U	U	U
CG15117	FBgn0034417	47530 (III)	FALSE	FALSE	VDRC	Scorer 2	11	TRUE	FALSE	0	0	0	U	U	U	U	U	U	U	U	U	U	U	U	U	U	U	U	U	U	U	U	U	U	U	U	U	U	U	U	U
CG15117	FBgn0034417	47530 (III)	FALSE	FALSE	VDRC	Scorer 2	2	FALSE	FALSE	0	0	1	-1	0	0	0	0	0	0	0	0	-1	1	0	0	1	0	0	0	1	0	0	0	0	0	0	0	1	1	0	0
CG15117	FBgn0034417	47530 (III)	FALSE	FALSE	VDRC	Scorer 2	3	FALSE	FALSE	0	0	1	-1	0	0	0	1	0	0	0	1	-1	2	0	0	1	0	1	0	0	0	0	0	0	0	1	0	0	1	0	1
CG15117	FBgn0034417	47530 (III)	FALSE	FALSE	VDRC	Scorer 2	4	FALSE	FALSE	0	0	1	-1	0	0	0	-1	-1	0	0	0	0	0	0	0	0	0	1	0	1	0	0	0	0	0	0	0	1	0	0	1
CG15117	FBgn0034417	47530 (III)	FALSE	FALSE	VDRC	Scorer 7	4	FALSE	FALSE	0	0	1	0	0	0	1	1	1	1	0	0	0	0	-1	1	1	1	1	1	1	1	0	1	1	0	1	0	1	1	-1	1
CG15117	FBgn0034417	47530 (III)	FALSE	FALSE	VDRC	Scorer 7	5	FALSE	FALSE	0	0	1	0	0	0	0	1	1	1	0	0	0	0	-1	1	0	1	1	1	1	0	1	1	1	0	0	-2	1	1	-1	1
CG15117	FBgn0034417	47530 (III)	FALSE	FALSE	VDRC	Scorer 7	6	FALSE	FALSE	0	1	1	0	0	0	1	-1	0	0	0	0	0	0	-1	1	0	1	1	0	1	0	1	1	1	1	0	1	1	0	0	1
CG15117	FBgn0034417	47530 (III)	FALSE	FALSE	VDRC	Scorer 2	6	FALSE	FALSE	0	1	1	0	0	0	0	0	0	0	0	0	-1	1	1	0	1	0	1	0	1	0	0	0	0	0	0	0	1	2	0	1
CG15117	FBgn0034417	47530 (III)	FALSE	FALSE	VDRC	Scorer 2	7	FALSE	TRUE	0	0	0	U	U	U	U	U	U	U	U	U	U	U	U	U	U	U	U	U	U	U	U	U	U	U	U	U	U	U	U	U
CG15117	FBgn0034417	47530 (III)	FALSE	FALSE	VDRC	Scorer 7	8	FALSE	FALSE	0	1	1	0	0	0	0	0	-1	0	0	0	0	0	-1	1	1	1	1	1	1	0	1	1	1	0	0	-1	0	1	-1	1
CG15117	FBgn0034417	47530 (III)	FALSE	FALSE	VDRC	Scorer 2	9	TRUE	FALSE	0	0	0	U	U	U	U	U	U	U	U	U	U	U	U	U	U	U	U	U	U	U	U	U	U	U	U	U	U	U	U	U
CG15269	FBgn0028878	51506 (III)	FALSE	FALSE	Bloomington	Scorer 6	1	FALSE	FALSE	0	0	1	-1	-1	1	0	2	1	0	U	U	0	0	0	1	1	1	0	0	0	0	0	0	0	0	0	-1	1	1	0	0
CG15269	FBgn0028878	51506 (III)	FALSE	FALSE	Bloomington	Scorer 3	1	FALSE	FALSE	0	0	1	-1	0	1	0	1	1	0	U	U	0	0	0	0	1	1	0	0	1	1	0	0	0	0	0	-1	1	0	1	0
CG15269	FBgn0028878	51506 (III)	FALSE	FALSE	Bloomington	Scorer 3	2	FALSE	FALSE	0	0	1	0	1	1	1	0	1	0	U	1	0	0	0	1	0	0	1	0	1	1	0	0	1	0	1	0	1	0	0	0
CG15269	FBgn0028878	51506 (III)	FALSE	FALSE	Bloomington	Scorer 6	2	FALSE	FALSE	0	0	1	0	0	0	0	0	1	0	0	1	0	0	-1	1	1	1	1	1	1	1	0	0	1	0	0	1	1	1	0	0
CG15269	FBgn0028878	51506 (III)	FALSE	FALSE	Bloomington	Scorer 6	3	FALSE	FALSE	0	0	1	0	0	1	0	1	-1	0	U	U	0	0	0	1	2	1	0	1	1	0	1	0	1	0	0	1	0	2	0	0
CG15269	FBgn0028878	51506 (III)	FALSE	FALSE	Bloomington	Scorer 3	3	FALSE	FALSE	0	0	1	0	0	0	1	0	0	0	U	1	0	0	0	1	0	0	1	0	0	0	0	0	1	0	0	1	0	0	1	0
CG15269	FBgn0028878	51506 (III)	FALSE	FALSE	Bloomington	Scorer 6	4	FALSE	FALSE	0	0	1	0	0	1	1	0	-1	0	0	1	0	0	-1	1	2	1	1	1	1	0	0	0	0	0	0	1	0	2	1	0
CG15269	FBgn0028878	51506 (III)	FALSE	FALSE	Bloomington	Scorer 3	4	FALSE	FALSE	0	0	1	0	1	1	2	0	0	0	U	1	0	0	1	1	0	0	1	0	1	1	0	0	0	0	0	1	1	1	1	0
CG15269	FBgn0028878	51506 (III)	FALSE	FALSE	Bloomington	Scorer 6	5	FALSE	FALSE	0	0	1	0	0	0	0	1	-1	1	1	0	0	1	0	0	2	2	1	0	0	0	0	0	0	0	0	0	0	2	0	0
CG15269	FBgn0028878	51506 (III)	FALSE	FALSE	Bloomington	Scorer 3	5	FALSE	FALSE	0	0	1	0	1	1	0	1	0	1	1	0	1	1	1	1	2	0	1	0	1	1	0	0	1	0	1	0	0	1	0	1
CG15395 (1)	FBgn0031440	15395R-3 (III)	FALSE	FALSE	NIG	Scorer 5	1	FALSE	FALSE	0	1	2	0	0	1	-1	0	0	0	0	1	0	0	-1	0	0	0	0	0	0	0	1	0	0	0	0	-1	1	-1	0	0
CG15395 (1)	FBgn0031440	15395R-3 (III)	FALSE	FALSE	NIG	Scorer 1	1	FALSE	FALSE	0	1	2	0	0	1	0	0	0	0	0	0	0	0	0	0	1	1	0	1	1	0	0	0	0	0	0	1	1	0	0	0
CG15395 (1)	FBgn0031440	15395R-3 (III)	FALSE	FALSE	NIG	Scorer 5	2	FALSE	FALSE	0	0	2	0	0	1	-1	0	0	0	0	0	0	1	0	0	0	1	0	0	0	1	1	1	0	0	0	0	1	0	0	0
CG15395 (1)	FBgn0031440	15395R-3 (III)	FALSE	FALSE	NIG	Scorer 1	2	FALSE	FALSE	0	0	2	0	0	0	0	0	0	0	1	0	0	1	0	0	2	1	0	0	1	0	0	0	1	0	0	0	0	1	0	0
CG15395 (1)	FBgn0031440	15395R-3 (III)	FALSE	FALSE	NIG	Scorer 5	3	FALSE	FALSE	0	0	1	0	0	0	0	0	0	1	1	1	-1	1	0	1	1	0	0	0	0	1	1	1	1	0	0	0	0	0	0	0
CG15395 (1)	FBgn0031440	15395R-3 (III)	FALSE	FALSE	NIG	Scorer 1	3	FALSE	FALSE	0	0	1	-1	0	0	0	0	1	0	1	1	-2	1	0	1	2	0	1	0	1	0	0	0	0	0	0	0	0	1	0	0
CG15395 (1)	FBgn0031440	15395R-3 (III)	FALSE	FALSE	NIG	Scorer 1	4	FALSE	FALSE	0	0	1	0	0	0	1	1	1	0	1	1	-1	1	0	0	2	1	0	0	1	0	0	0	0	0	0	0	0	2	0	0
CG15395 (1)	FBgn0031440	15395R-3 (III)	FALSE	FALSE	NIG	Scorer 5	4	FALSE	FALSE	0	0	1	0	0	0	0	1	1	0	1	1	0	1	0	1	1	0	0	0	1	0	0	0	0	0	1	0	1	1	1	0
CG15395 (1)	FBgn0031440	15395R-3 (III)	FALSE	FALSE	NIG	Scorer 1	5	FALSE	FALSE	0	1	1	-1	0	0	1	1	0	0	1	1	-1	0	0	0	2	0	0	0	1	1	0	0	1	0	0	0	0	2	0	0
CG15395 (1)	FBgn0031440	15395R-3 (III)	FALSE	FALSE	NIG	Scorer 5	5	FALSE	FALSE	0	1	1	-1	0	1	1	2	0	0	1	1	0	0	0	0	1	1	0	1	1	1	1	0	0	0	0	1	0	1	1	0
CG15395 (2)	FBgn0031440	39929 (III)	FALSE	FALSE	VDRC	Scorer 2	1	FALSE	FALSE	0	0	1	0	1	0	1	1	0	1	0	0	0	0	0	1	1	0	1	0	0	1	0	0	0	0	0	0	0	2	0	0
CG15395 (2)	FBgn0031440	39929 (III)	FALSE	FALSE	VDRC	Scorer 7	1	FALSE	FALSE	0	0	1	0	0	0	-1	0	0	0	0	0	-2	0	2	1	1	1	1	1	1	1	1	1	1	0	1	-1	0	0	-1	1
CG15395 (2)	FBgn0031440	39929 (III)	FALSE	FALSE	VDRC	Scorer 7	2	FALSE	FALSE	0	0	1	-1	1	1	0	-1	-1	0	0	0	-1	0	1	0	0	1	0	0	0	0	0	0	0	0	0	-3	0	0	-1	0
CG15395 (2)	FBgn0031440	39929 (III)	FALSE	FALSE	VDRC	Scorer 2	2	FALSE	FALSE	0	0	1	-2	-1	-1	1	0	0	0	0	0	0	0	0	0	0	0	0	0	0	0	0	0	0	0	0	U	U	0	0	0
CG15395 (2)	FBgn0031440	39929 (III)	FALSE	FALSE	VDRC	Scorer 2	3	FALSE	FALSE	0	0	1	-2	-1	-1	-1	0	0	0	0	0	-1	2	0	0	1	0	0	0	0	0	0	0	0	0	1	0	0	2	0	0
CG15395 (2)	FBgn0031440	39929 (III)	FALSE	FALSE	VDRC	Scorer 7	3	FALSE	FALSE	0	0	1	-1	-1	-1	-1	-1	0	1	0	0	-2	0	1	0	0	1	1	0	1	1	0	1	1	1	1	-1	0	1	-1	1
CG15395 (2)	FBgn0031440	39929 (III)	FALSE	FALSE	VDRC	Scorer 7	4	FALSE	FALSE	0	0	1	0	0	0	-1	1	-1	0	1	0	-1	2	0	0	1	0	0	0	0	0	0	0	0	0	1	-3	0	1	1	0
CG15395 (2)	FBgn0031440	39929 (III)	FALSE	FALSE	VDRC	Scorer 2	4	FALSE	FALSE	0	0	1	-1	0	-1	-1	1	1	1	0	0	-2	2	1	1	1	0	0	0	0	0	0	0	0	0	3	0	0	2	U	0
CG15395 (2)	FBgn0031440	39929 (III)	FALSE	FALSE	VDRC	Scorer 7	5	FALSE	FALSE	0	0	1	0	0	0	0	0	-1	0	1	0	0	1	0	0	1	0	0	0	0	1	0	0	0	0	0	-1	0	1	0	0
CG15395 (2)	FBgn0031440	39929 (III)	FALSE	FALSE	VDRC	Scorer 2	5	FALSE	FALSE	0	0	1	-1	-1	0	0	0	0	0	0	1	-2	2	1	1	1	0	0	0	0	1	0	0	0	0	2	0	1	2	0	0
CG15556	FBgn0039821	1791 (III)	FALSE	FALSE	VDRC	Scorer 6	1	FALSE	FALSE	0	0	1	-1	-1	0	0	0	-1	1	1	0	0	0	-1	0	2	0	1	0	1	0	0	0	1	0	0	0	0	2	0	0
CG15556	FBgn0039821	1791 (III)	FALSE	FALSE	VDRC	Scorer 5	1	FALSE	FALSE	0	0	1	-1	-1	1	0	0	0	1	1	0	-1	0	-1	0	1	1	0	0	1	1	1	0	1	0	0	1	0	1	0	0
CG15556	FBgn0039821	1791 (III)	FALSE	FALSE	VDRC	Scorer 6	2	FALSE	FALSE	0	1	1	0	0	0	0	-1	-1	0	1	0	0	0	-1	0	2	0	1	1	1	0	0	0	0	0	0	1	0	2	0	0
CG15556	FBgn0039821	1791 (III)	FALSE	FALSE	VDRC	Scorer 5	2	FALSE	FALSE	0	1	1	0	0	0	1	-1	0	0	1	0	0	0	-1	0	1	1	1	1	1	0	1	1	0	0	0	1	0	1	0	0
CG15556	FBgn0039821	1791 (III)	FALSE	FALSE	VDRC	Scorer 5	3	FALSE	FALSE	0	1	2	0	0	0	0	0	0	0	1	0	1	1	0	0	2	2	1	1	1	0	1	1	1	0	0	1	1	1	0	0
CG15556	FBgn0039821	1791 (III)	FALSE	FALSE	VDRC	Scorer 6	3	FALSE	FALSE	0	1	2	0	0	0	0	0	1	0	1	0	1	0	-1	0	2	1	1	0	1	0	1	1	0	0	0	1	0	1	0	0
CG15556	FBgn0039821	1791 (III)	FALSE	FALSE	VDRC	Scorer 6	4	FALSE	FALSE	1	1	2	0	0	0	0	1	1	1	1	0	0	0	-1	0	2	1	1	0	0	0	0	0	0	0	0	0	0	2	0	0
CG15556	FBgn0039821	1791 (III)	FALSE	FALSE	VDRC	Scorer 5	4	FALSE	FALSE	1	1	2	1	0	1	1	0	1	0	1	0	0	1	0	1	2	1	1	0	1	0	0	1	1	0	0	1	0	1	0	1
CG15556	FBgn0039821	1791 (III)	FALSE	FALSE	VDRC	Scorer 6	5	FALSE	FALSE	0	0	1	0	0	0	1	-1	0	0	1	0	-1	0	1	1	2	0	0	0	0	0	0	0	0	0	0	-2	0	2	0	0
CG15556	FBgn0039821	1791 (III)	FALSE	FALSE	VDRC	Scorer 5	5	FALSE	FALSE	0	0	1	0	0	-1	2	0	1	0	1	0	-1	1	0	1	2	0	0	0	0	0	0	0	0	1	0	0	0	1	1	0
CG15744	FBgn0030466	28516 (III)	FALSE	FALSE	Bloomington	Scorer 6	1	FALSE	FALSE	0	0	1	0	0	0	0	-1	-1	0	1	0	-1	1	0	0	2	1	U	0	1	0	0	0	0	0	0	0	0	2	1	0
CG15744	FBgn0030466	28516 (III)	FALSE	FALSE	Bloomington	Scorer 1	1	FALSE	FALSE	0	0	1	0	0	0	0	-1	0	0	1	1	0	1	0	0	2	2	1	0	1	0	0	0	0	0	0	0	0	2	1	0
CG15744	FBgn0030466	28516 (III)	FALSE	FALSE	Bloomington	Scorer 1	2	FALSE	FALSE	0	0	1	0	1	1	0	0	0	0	U	U	0	0	0	0	1	1	0	0	1	1	0	0	0	0	0	0	0	1	1	0
CG15744	FBgn0030466	28516 (III)	FALSE	FALSE	Bloomington	Scorer 6	2	FALSE	FALSE	0	0	1	0	0	1	0	0	0	0	U	U	0	0	0	0	1	1	0	0	0	1	0	0	0	0	0	0	1	1	1	0
CG15744	FBgn0030466	28516 (III)	FALSE	FALSE	Bloomington	Scorer 6	4	FALSE	TRUE	0	0	0	U	U	U	U	U	U	U	U	U	U	U	U	U	U	U	U	U	U	U	U	U	U	U	U	U	U	U	U	U
CG15744	FBgn0030466	28516 (III)	FALSE	FALSE	Bloomington	Scorer 6	5	FALSE	FALSE	0	0	1	0	0	0	0	-1	-1	0	U	U	0	1	0	1	1	1	1	0	0	0	0	0	0	0	1	0	1	1	0	0
CG15744	FBgn0030466	28516 (III)	FALSE	FALSE	Bloomington	Scorer 1	5	FALSE	FALSE	0	0	1	0	0	0	0	0	0	0	0	0	-1	1	0	1	2	1	1	0	1	0	0	0	0	0	0	0	1	1	0	0
CG15744	FBgn0030466	28516 (III)	FALSE	FALSE	Bloomington	Scorer 6	6	FALSE	FALSE	0	0	1	-1	-1	1	-1	1	0	1	0	1	-2	1	0	1	2	0	1	0	1	0	1	0	1	0	0	0	0	2	0	0
CG15744	FBgn0030466	28516 (III)	FALSE	FALSE	Bloomington	Scorer 1	6	FALSE	FALSE	0	0	1	-1	-1	0	0	1	0	0	1	0	-2	2	0	0	2	1	1	0	1	0	1	0	1	0	0	0	0	2	1	0
CG15744	FBgn0030466	28516 (III)	FALSE	FALSE	Bloomington	Scorer 1	7	FALSE	FALSE	0	0	1	1	1	1	2	0	0	0	0	1	0	1	0	0	2	0	1	0	1	0	0	0	0	0	0	1	0	1	0	0
CG15744	FBgn0030466	28516 (III)	FALSE	FALSE	Bloomington	Scorer 6	7	FALSE	FALSE	0	0	1	1	1	1	2	0	0	0	1	1	0	1	0	0	2	0	1	0	0	0	1	1	0	0	0	1	0	1	0	0
CG16721	FBgn0029820	25201 (III)	FALSE	FALSE	VDRC	Scorer 2	1	FALSE	FALSE	0	1	1	0	0	0	0	-1	0	0	0	1	0	0	0	0	0	0	0	0	0	0	0	0	0	0	0	0	0	0	0	0
CG16721	FBgn0029820	25201 (III)	FALSE	FALSE	VDRC	Scorer 7	1	FALSE	FALSE	0	1	1	0	0	0	-1	-1	0	0	0	0	0	0	-1	0	0	1	1	1	1	0	1	1	1	0	0	-2	0	0	-1	1
CG16721	FBgn0029820	25201 (III)	FALSE	FALSE	VDRC	Scorer 7	2	FALSE	FALSE	0	0	1	-1	0	0	-1	-1	0	0	1	0	0	0	0	1	0	1	0	1	1	0	1	1	1	0	0	-3	0	0	-1	0
CG16721	FBgn0029820	25201 (III)	FALSE	FALSE	VDRC	Scorer 2	2	FALSE	FALSE	0	0	1	-1	0	-1	0	0	0	0	0	0	0	0	0	0	1	0	1	0	0	0	0	0	0	0	0	0	0	1	0	0
CG16721	FBgn0029820	25201 (III)	FALSE	FALSE	VDRC	Scorer 7	3	FALSE	FALSE	0	0	1	0	0	0	0	0	0	0	0	0	0	0	-1	1	0	1	1	0	1	0	0	1	1	0	0	0	0	0	-1	0
CG16721	FBgn0029820	25201 (III)	FALSE	FALSE	VDRC	Scorer 2	3	FALSE	FALSE	0	0	1	0	0	0	0	0	0	0	0	0	0	0	0	0	0	0	0	0	0	0	0	0	0	0	0	0	1	0	0	0
CG16721	FBgn0029820	25201 (III)	FALSE	FALSE	VDRC	Scorer 2	4	FALSE	FALSE	0	0	1	-1	-1	0	0	0	0	1	0	1	-2	2	1	1	1	0	0	0	0	0	0	0	0	0	0	0	0	1	0	0
CG16721	FBgn0029820	25201 (III)	FALSE	FALSE	VDRC	Scorer 7	4	FALSE	FALSE	0	0	1	-1	0	0	-1	-1	0	1	0	0	0	0	-1	1	0	1	1	0	0	1	0	0	0	0	1	-1	0	1	-1	1
CG16721	FBgn0029820	25201 (III)	FALSE	FALSE	VDRC	Scorer 2	5	FALSE	FALSE	0	1	1	0	0	0	0	0	0	0	1	0	0	1	0	1	1	0	0	0	0	0	0	0	0	1	1	0	0	1	0	0
CG16721	FBgn0029820	25201 (III)	FALSE	FALSE	VDRC	Scorer 7	5	FALSE	FALSE	0	1	1	0	0	0	0	0	0	0	1	0	0	0	-1	1	1	1	0	1	0	1	0	1	1	1	1	-1	0	1	0	1
CG16721	FBgn0029820	25201 (III)	FALSE	FALSE	VDRC	Scorer 2	6	FALSE	TRUE	0	0	0	U	U	U	U	U	U	U	U	U	U	U	U	U	U	U	U	U	U	U	U	U	U	U	U	U	U	U	U	U
CG16721	FBgn0029820	25201 (III)	FALSE	FALSE	VDRC	Scorer 2	7	FALSE	TRUE	0	0	0	U	U	U	U	U	U	U	U	U	U	U	U	U	U	U	U	U	U	U	U	U	U	U	U	U	U	U	U	U
CG16868 (1)	FBgn0034498	16868R1 (III)	FALSE	FALSE	NIG	Scorer 6	1	FALSE	FALSE	0	1	1	0	0	0	1	0	-1	0	1	0	0	1	0	1	2	1	1	0	0	1	0	1	0	0	0	1	0	1	0	0
CG16868 (1)	FBgn0034498	16868R1 (III)	FALSE	FALSE	NIG	Scorer 3	1	FALSE	FALSE	0	1	1	1	1	1	0	0	1	1	1	0	0	1	0	0	0	0	1	0	0	0	0	0	0	0	1	0	0	0	1	0
CG16868 (1)	FBgn0034498	16868R1 (III)	FALSE	FALSE	NIG	Scorer 3	2	FALSE	FALSE	0	0	1	-1	1	1	0	0	0	1	U	U	0	U	U	0	1	-1	0	0	1	0	0	0	1	0	U	-2	0	0	1	0
CG16868 (1)	FBgn0034498	16868R1 (III)	FALSE	FALSE	NIG	Scorer 6	2	FALSE	FALSE	0	0	1	-1	0	0	0	0	0	0	U	U	U	0	U	0	1	0	0	0	1	0	1	0	0	0	0	0	0	1	0	0
CG16868 (1)	FBgn0034498	16868R1 (III)	FALSE	FALSE	NIG	Scorer 6	3	FALSE	FALSE	0	0	1	0	0	0	0	0	0	0	1	0	0	1	0	1	2	1	0	1	0	1	0	0	0	0	2	0	1	0	1	0
CG16868 (1)	FBgn0034498	16868R1 (III)	FALSE	FALSE	NIG	Scorer 3	3	FALSE	FALSE	0	0	1	0	1	0	0	1	1	0	0	1	0	1	1	1	1	1	1	0	0	1	0	0	0	0	2	-1	0	1	1	0
CG16868 (1)	FBgn0034498	16868R1 (III)	FALSE	FALSE	NIG	Scorer 6	4	FALSE	FALSE	0	1	1	0	0	0	0	0	0	1	0	0	0	1	0	1	2	1	0	0	0	0	0	0	0	0	0	0	0	0	1	0
CG16868 (1)	FBgn0034498	16868R1 (III)	FALSE	FALSE	NIG	Scorer 3	4	FALSE	FALSE	0	1	1	0	1	1	1	0	0	1	1	0	-1	1	1	0	1	0	1	0	1	0	0	0	0	0	1	-1	0	1	1	0
CG16868 (1)	FBgn0034498	16868R1 (III)	FALSE	FALSE	NIG	Scorer 1	5	FALSE	TRUE	0	0	0	U	U	U	U	U	U	U	U	U	U	U	U	U	U	U	U	U	U	U	U	U	U	U	U	U	U	U	U	U
CG16868 (1)	FBgn0034498	16868R1 (III)	FALSE	FALSE	NIG	Scorer 6	6	FALSE	FALSE	0	0	1	0	0	0	1	0	-1	0	1	1	0	1	0	1	2	0	1	0	0	1	0	1	0	0	1	0	1	2	0	0
CG16868 (1)	FBgn0034498	16868R1 (III)	FALSE	FALSE	NIG	Scorer 3	6	FALSE	FALSE	0	0	1	0	1	0	1	0	0	0	1	1	-1	0	1	0	1	0	1	0	1	1	0	0	1	0	0	0	0	1	1	0
CG16868 (2)	FBgn0034498	29617 (III)	FALSE	FALSE	Bloomington	Scorer 6	1	FALSE	FALSE	0	0	1	0	0	0	-1	-1	0	0	1	0	-2	1	0	0	1	1	0	0	1	0	0	0	0	0	0	0	1	0	U	0
CG16868 (2)	FBgn0034498	29617 (III)	FALSE	FALSE	Bloomington	Scorer 1	1	FALSE	FALSE	0	0	1	0	0	0	-1	0	0	0	1	0	0	1	0	0	2	0	0	0	0	0	0	0	0	0	0	0	0	1	U	0
CG16868 (2)	FBgn0034498	29617 (III)	FALSE	FALSE	Bloomington	Scorer 6	3	FALSE	FALSE	0	0	1	0	0	0	-1	1	0	1	0	1	0	1	0	0	1	1	0	0	0	0	0	0	0	0	0	0	0	1	1	0
CG16868 (2)	FBgn0034498	29617 (III)	FALSE	FALSE	Bloomington	Scorer 1	3	FALSE	FALSE	0	0	1	0	0	0	-1	1	1	0	0	1	0	1	0	0	1	1	1	0	1	0	0	0	0	0	0	1	1	1	1	0
CG16868 (2)	FBgn0034498	29617 (III)	FALSE	FALSE	Bloomington	Scorer 6	5	FALSE	FALSE	0	0	1	0	0	1	0	-1	0	0	1	1	0	0	-1	0	0	0	0	0	0	0	0	0	0	0	0	0	0	0	1	0
CG16868 (2)	FBgn0034498	29617 (III)	FALSE	FALSE	Bloomington	Scorer 1	5	FALSE	FALSE	0	0	1	0	0	1	0	0	0	0	1	1	0	0	0	0	1	0	0	0	0	0	0	0	0	0	0	0	0	0	1	0
CG16868 (2)	FBgn0034498	29617 (III)	FALSE	FALSE	Bloomington	Scorer 1	6	FALSE	FALSE	0	0	1	-1	0	0	0	0	0	0	0	1	-1	1	0	1	1	1	1	0	0	0	1	0	1	0	1	0	0	1	0	0
CG16868 (2)	FBgn0034498	29617 (III)	FALSE	FALSE	Bloomington	Scorer 6	6	FALSE	FALSE	0	0	1	0	0	0	0	0	0	1	0	1	0	1	0	1	2	1	0	0	1	0	1	1	1	0	0	1	1	2	1	0
CG16868 (2)	FBgn0034498	29617 (III)	FALSE	FALSE	Bloomington	Scorer 1	7	FALSE	FALSE	0	0	1	-1	0	0	0	0	0	0	0	0	-1	0	0	0	0	0	1	0	1	0	0	0	0	0	0	0	0	0	0	0
CG16868 (2)	FBgn0034498	29617 (III)	FALSE	FALSE	Bloomington	Scorer 6	7	FALSE	FALSE	0	0	1	0	0	0	1	0	0	1	0	0	0	0	0	0	0	0	0	0	1	0	0	0	0	0	0	1	0	0	0	0
CG17002	FBgn0033122	17002R-2 (III)	FALSE	FALSE	NIG	Scorer 4	1	FALSE	FALSE	0	0	1	-1	0	1	0	-1	0	0	0	0	-1	1	0	0	0	1	0	0	1	1	0	0	0	0	0	-1	0	0	1	0
CG17002	FBgn0033122	17002R-2 (III)	FALSE	FALSE	NIG	Scorer 4	10	TRUE	FALSE	0	0	0	U	U	U	U	U	U	U	U	U	U	U	U	U	U	U	U	U	U	U	U	U	U	U	U	U	U	U	U	U
CG17002	FBgn0033122	17002R-2 (III)	FALSE	FALSE	NIG	Scorer 4	2	TRUE	FALSE	0	0	0	U	U	U	U	U	U	U	U	U	U	U	U	U	U	U	U	U	U	U	U	U	U	U	U	U	U	U	U	U
CG17002	FBgn0033122	17002R-2 (III)	FALSE	FALSE	NIG	Scorer 4	3	FALSE	FALSE	0	1	1	-2	0	1	-1	0	0	0	U	U	-2	0	0	1	1	1	0	0	0	1	0	0	0	0	0	0	0	-1	1	0
CG17002	FBgn0033122	17002R-2 (III)	FALSE	FALSE	NIG	Scorer 1	3	FALSE	FALSE	0	1	1	-1	0	0	0	1	1	0	0	0	-2	0	0	0	1	0	0	0	0	0	0	0	0	0	0	-1	0	0	0	1
CG17002	FBgn0033122	17002R-2 (III)	FALSE	FALSE	NIG	Scorer 3	3	FALSE	FALSE	0	1	1	-1	0	1	0	1	1	0	U	U	-2	0	0	1	1	1	0	1	1	0	0	0	1	0	0	0	0	0	1	1
CG17002	FBgn0033122	17002R-2 (III)	FALSE	FALSE	NIG	Scorer 4	4	FALSE	FALSE	1	0	1	0	0	0	-1	-1	0	1	1	0	1	0	0	0	2	0	1	0	1	1	0	0	0	0	0	1	0	0	0	1
CG17002	FBgn0033122	17002R-2 (III)	FALSE	FALSE	NIG	Scorer 3	4	FALSE	FALSE	1	0	1	0	0	0	-1	-1	0	1	1	0	0	0	0	0	1	0	1	0	1	0	0	1	1	0	1	1	0	1	1	1
CG17002	FBgn0033122	17002R-2 (III)	FALSE	FALSE	NIG	Scorer 1	4	FALSE	FALSE	1	0	1	0	0	0	-1	-1	0	0	1	0	0	0	0	0	1	0	1	0	1	0	1	1	1	0	1	1	0	1	1	1
CG17002	FBgn0033122	17002R-2 (III)	FALSE	FALSE	NIG	Scorer 1	5	FALSE	FALSE	0	0	1	0	0	1	0	1	1	0	0	0	0	1	0	0	0	0	1	0	1	0	0	0	0	0	1	0	0	0	0	1
CG17002	FBgn0033122	17002R-2 (III)	FALSE	FALSE	NIG	Scorer 4	5	FALSE	FALSE	0	0	1	0	0	1	0	1	1	0	U	U	0	1	0	0	0	1	1	1	1	0	0	0	0	0	1	1	0	-1	1	1
CG17002	FBgn0033122	17002R-2 (III)	FALSE	FALSE	NIG	Scorer 3	5	FALSE	FALSE	0	0	1	0	0	1	0	1	1	1	U	U	0	0	0	0	0	1	1	0	1	0	0	0	0	0	1	0	0	0	1	1
CG17002	FBgn0033122	17002R-2 (III)	FALSE	FALSE	NIG	Scorer 3	6	FALSE	FALSE	0	1	1	-1	-1	1	-1	1	1	1	0	0	0	1	0	0	0	1	1	0	1	0	0	0	0	0	0	1	0	0	0	0
CG17002	FBgn0033122	17002R-2 (III)	FALSE	FALSE	NIG	Scorer 1	6	FALSE	FALSE	0	1	1	-1	-1	1	-1	1	1	1	0	0	-1	1	0	0	1	1	1	1	1	0	0	0	1	0	1	1	0	0	0	0
CG17002	FBgn0033122	17002R-2 (III)	FALSE	FALSE	NIG	Scorer 4	6	FALSE	FALSE	0	1	1	-1	-1	0	-1	1	1	U	0	0	0	1	0	0	1	0	0	0	1	0	0	0	0	0	0	1	0	1	0	0
CG17002	FBgn0033122	17002R-2 (III)	FALSE	FALSE	NIG	Scorer 4	7	FALSE	FALSE	1	0	1	-1	0	0	0	0	0	0	U	U	-1	0	1	0	2	0	1	0	0	1	0	0	0	0	0	0	0	2	1	1
CG17002	FBgn0033122	17002R-2 (III)	FALSE	FALSE	NIG	Scorer 1	7	FALSE	FALSE	1	0	1	-1	0	0	0	0	1	1	1	0	-1	0	1	0	2	0	1	0	1	0	0	0	0	0	1	0	0	2	1	0
CG17002	FBgn0033122	17002R-2 (III)	FALSE	FALSE	NIG	Scorer 3	7	FALSE	FALSE	1	0	1	-1	0	1	0	0	1	1	1	0	-1	0	1	0	2	0	1	0	1	0	0	0	1	0	1	0	0	2	1	0
CG17002	FBgn0033122	17002R-2 (III)	FALSE	FALSE	NIG	Scorer 4	8	TRUE	FALSE	0	0	0	U	U	U	U	U	U	U	U	U	U	U	U	U	U	U	U	U	U	U	U	U	U	U	U	U	U	U	U	U
CG17002	FBgn0033122	17002R-2 (III)	FALSE	FALSE	NIG	Scorer 4	9	TRUE	FALSE	0	0	0	U	U	U	U	U	U	U	U	U	U	U	U	U	U	U	U	U	U	U	U	U	U	U	U	U	U	U	U	U
CG1724 (1)	FBgn0031164	30315 (III)	FALSE	FALSE	VDRC	Scorer 3	1	FALSE	FALSE	0	0	1	1	0	1	0	1	1	0	1	0	0	0	0	0	0	1	0	0	0	0	0	0	0	0	0	0	0	0	0	0
CG1724 (1)	FBgn0031164	30315 (III)	FALSE	FALSE	VDRC	Scorer 7	1	FALSE	FALSE	0	0	1	1	0	1	0	1	1	1	0	1	0	0	0	1	0	2	1	1	1	1	0	1	1	0	1	0	1	1	0	1
CG1724 (1)	FBgn0031164	30315 (III)	FALSE	FALSE	VDRC	Scorer 7	2	FALSE	FALSE	0	0	1	1	0	0	1	0	0	1	0	0	0	0	-1	1	1	1	1	1	1	0	0	1	1	0	0	-3	1	1	-1	1
CG1724 (1)	FBgn0031164	30315 (III)	FALSE	FALSE	VDRC	Scorer 3	2	FALSE	FALSE	0	0	1	1	1	1	2	0	1	1	1	1	0	0	-1	0	0	0	0	0	1	1	1	0	0	0	0	1	0	-1	0	0
CG1724 (1)	FBgn0031164	30315 (III)	FALSE	FALSE	VDRC	Scorer 7	3	FALSE	FALSE	0	1	1	0	0	-1	0	0	0	0	1	0	0	0	-1	1	2	0	1	1	1	1	1	1	1	1	1	-1	1	1	-1	0
CG1724 (1)	FBgn0031164	30315 (III)	FALSE	FALSE	VDRC	Scorer 3	3	FALSE	FALSE	0	1	1	0	0	0	0	1	1	1	0	1	-1	1	1	0	1	1	1	0	1	0	0	0	0	0	1	0	0	1	1	0
CG1724 (1)	FBgn0031164	30315 (III)	FALSE	FALSE	VDRC	Scorer 3	4	FALSE	FALSE	0	0	2	-1	0	0	0	0	0	0	1	0	0	1	0	0	0	0	1	0	1	0	0	0	0	0	1	0	0	0	0	0
CG1724 (1)	FBgn0031164	30315 (III)	FALSE	FALSE	VDRC	Scorer 7	4	FALSE	FALSE	0	0	2	0	0	0	-1	0	0	0	1	0	0	0	-1	1	1	1	1	1	1	1	1	1	1	0	1	0	0	1	0	1
CG1724 (1)	FBgn0031164	30315 (III)	FALSE	FALSE	VDRC	Scorer 3	5	FALSE	FALSE	0	0	1	0	0	1	1	1	0	0	1	0	-1	1	0	0	2	0	1	1	1	0	0	0	1	0	1	-1	0	1	0	0
CG1724 (1)	FBgn0031164	30315 (III)	FALSE	FALSE	VDRC	Scorer 7	5	FALSE	FALSE	0	0	1	0	0	0	0	0	0	1	0	0	0	0	-1	1	1	1	1	1	0	1	0	1	1	0	1	-1	1	0	0	1
CG1724 (2)	FBgn0031164	30317 (III)	FALSE	FALSE	VDRC	Scorer 3	1	FALSE	FALSE	0	0	1	0	0	0	2	1	0	1	U	U	0	0	0	0	1	1	1	0	1	1	0	0	0	0	0	0	0	0	1	0
CG1724 (2)	FBgn0031164	30317 (III)	FALSE	FALSE	VDRC	Scorer 7	1	FALSE	FALSE	0	0	1	0	1	1	-1	0	0	1	0	0	-2	0	1	1	0	1	1	1	1	0	1	1	1	0	0	0	1	0	0	1
CG1724 (2)	FBgn0031164	30317 (III)	FALSE	FALSE	VDRC	Scorer 3	2	FALSE	FALSE	0	1	1	0	0	1	1	-1	0	0	U	U	0	0	0	0	-1	0	1	0	1	1	1	0	1	0	0	1	0	-1	0	0
CG1724 (2)	FBgn0031164	30317 (III)	FALSE	FALSE	VDRC	Scorer 7	2	FALSE	FALSE	0	1	1	0	-1	1	-1	0	0	1	0	0	-2	0	1	0	0	1	1	1	1	0	1	1	1	0	0	-1	1	0	-1	1
CG1724 (2)	FBgn0031164	30317 (III)	FALSE	FALSE	VDRC	Scorer 3	3	FALSE	FALSE	0	0	1	0	0	0	1	1	0	1	1	0	-1	1	0	0	1	1	0	0	1	0	0	0	0	0	1	0	0	1	0	0
CG1724 (2)	FBgn0031164	30317 (III)	FALSE	FALSE	VDRC	Scorer 7	3	FALSE	FALSE	0	0	1	0	0	0	1	0	0	0	1	0	0	0	-1	1	1	0	0	1	1	0	0	1	1	0	0	-3	1	1	-1	1
CG1724 (2)	FBgn0031164	30317 (III)	FALSE	FALSE	VDRC	Scorer 7	4	FALSE	FALSE	0	0	1	-1	-1	0	0	-1	-1	0	0	0	-1	0	0	0	0	0	1	1	1	0	1	0	1	0	0	-3	0	-1	-1	0
CG1724 (2)	FBgn0031164	30317 (III)	FALSE	FALSE	VDRC	Scorer 3	4	FALSE	FALSE	0	0	1	-2	-1	1	0	0	0	0	0	0	-1	0	0	0	0	0	1	0	0	1	0	0	0	0	0	0	0	0	1	0
CG1724 (2)	FBgn0031164	30317 (III)	FALSE	FALSE	VDRC	Scorer 7	5	FALSE	FALSE	0	0	1	0	1	0	0	-1	0	0	1	0	-1	0	0	1	1	0	1	1	1	1	1	0	0	0	1	-3	0	0	-1	0
CG1724 (2)	FBgn0031164	30317 (III)	FALSE	FALSE	VDRC	Scorer 3	5	FALSE	FALSE	0	0	1	1	1	1	2	0	0	0	0	0	0	0	0	0	0	1	1	0	0	1	0	0	0	0	0	0	0	0	0	0
CG17739	FBgn0033710	36542 (III)	FALSE	FALSE	VDRC	Scorer 3	1	FALSE	TRUE	0	0	0	U	U	U	U	U	U	U	U	U	U	U	U	U	U	U	U	U	U	U	U	U	U	U	U	U	U	U	U	U
CG17739	FBgn0033710	36542 (III)	FALSE	FALSE	VDRC	Scorer 3	2	TRUE	FALSE	0	0	0	U	U	U	U	U	U	U	U	U	U	U	U	U	U	U	U	U	U	U	U	U	U	U	U	U	U	U	U	U
CG17739	FBgn0033710	36542 (III)	FALSE	FALSE	VDRC	Scorer 3	3	TRUE	FALSE	0	0	0	U	U	U	U	U	U	U	U	U	U	U	U	U	U	U	U	U	U	U	U	U	U	U	U	U	U	U	U	U
CG17739	FBgn0033710	36542 (III)	FALSE	FALSE	VDRC	Scorer 4	4	FALSE	FALSE	0	1	1	-1	0	0	0	1	0	0	0	1	-2	0	1	1	2	0	0	0	1	0	0	0	0	0	0	0	0	1	1	0
CG17739	FBgn0033710	36542 (III)	FALSE	FALSE	VDRC	Scorer 1	4	FALSE	FALSE	0	1	1	-1	-1	0	1	1	1	0	1	1	-2	1	1	1	2	1	0	0	0	0	0	0	0	0	1	0	0	2	1	0
CG17739	FBgn0033710	36542 (III)	FALSE	FALSE	VDRC	Scorer 4	5	FALSE	FALSE	0	0	1	1	0	1	0	0	0	1	0	0	0	0	-1	0	0	0	1	1	1	1	0	0	0	0	0	1	0	0	0	0
CG17739	FBgn0033710	36542 (III)	FALSE	FALSE	VDRC	Scorer 1	5	FALSE	FALSE	0	0	1	0	0	1	1	0	1	0	0	0	0	0	0	0	0	1	0	0	1	1	0	0	0	0	0	0	0	0	0	1
CG17739	FBgn0033710	36542 (III)	FALSE	FALSE	VDRC	Scorer 3	6	FALSE	TRUE	0	0	0	U	U	U	U	U	U	U	U	U	U	U	U	U	U	U	U	U	U	U	U	U	U	U	U	U	U	U	U	U
CG17739	FBgn0033710	36542 (III)	FALSE	FALSE	VDRC	Scorer 4	7	FALSE	FALSE	0	0	1	0	0	1	0	-1	-1	0	U	U	0	0	-1	0	1	1	0	0	0	1	0	0	0	0	0	0	0	1	1	1
CG17739	FBgn0033710	36542 (III)	FALSE	FALSE	VDRC	Scorer 1	7	FALSE	FALSE	0	0	1	1	0	1	0	0	0	0	U	U	0	0	0	1	0	1	0	0	0	1	0	0	0	0	0	0	0	0	0	0
CG17739	FBgn0033710	36542 (III)	FALSE	FALSE	VDRC	Scorer 1	8	FALSE	FALSE	1	1	1	-1	0	0	-1	0	-1	0	U	U	-1	1	1	1	1	0	1	1	1	0	0	0	0	0	1	0	0	1	1	0
CG17739	FBgn0033710	36542 (III)	FALSE	FALSE	VDRC	Scorer 4	8	FALSE	FALSE	1	1	1	-1	0	0	0	1	1	1	U	U	-1	1	0	0	1	0	0	1	0	0	0	0	1	0	1	0	0	1	1	0
CG17739	FBgn0033710	36542 (III)	FALSE	FALSE	VDRC	Scorer 4	9	FALSE	FALSE	0	0	1	0	0	0	0	0	-1	0	0	0	0	1	0	0	1	0	1	1	0	1	0	0	0	0	1	0	0	1	0	0
CG17739	FBgn0033710	36542 (III)	FALSE	FALSE	VDRC	Scorer 1	9	FALSE	FALSE	0	0	1	0	0	0	0	-1	0	0	0	1	-1	1	1	1	1	1	1	0	1	0	0	0	0	0	1	0	0	1	0	0
CG18335 (1)	FBgn0033610	18335R-1 (III)	FALSE	FALSE	NIG	Scorer 5	1	FALSE	FALSE	0	1	1	0	1	1	1	-1	1	0	0	1	-1	0	-1	0	1	0	0	0	0	1	0	0	0	0	0	0	0	0	0	0
CG18335 (1)	FBgn0033610	18335R-1 (III)	FALSE	FALSE	NIG	Scorer 1	1	FALSE	FALSE	0	1	1	0	0	0	1	0	1	0	0	0	-1	0	0	1	1	0	1	0	1	1	0	0	0	0	0	0	0	1	1	0
CG18335 (1)	FBgn0033610	18335R-1 (III)	FALSE	FALSE	NIG	Scorer 5	2	FALSE	FALSE	0	0	1	-1	0	1	0	0	0	0	1	0	0	1	1	1	1	0	0	0	0	0	0	0	0	0	1	0	1	0	0	0
CG18335 (1)	FBgn0033610	18335R-1 (III)	FALSE	FALSE	NIG	Scorer 1	2	FALSE	FALSE	0	0	1	-1	0	0	0	-1	1	0	1	0	-1	1	0	0	1	0	1	0	1	0	0	0	1	0	0	0	0	1	0	0
CG18335 (1)	FBgn0033610	18335R-1 (III)	FALSE	FALSE	NIG	Scorer 1	3	TRUE	FALSE	0	0	0	U	U	U	U	U	U	U	U	U	U	U	U	U	U	U	U	U	U	U	U	U	U	U	U	U	U	U	U	U
CG18335 (1)	FBgn0033610	18335R-1 (III)	FALSE	FALSE	NIG	Scorer 1	4	FALSE	FALSE	0	0	1	-2	0	1	0	0	0	0	1	0	-1	1	0	0	2	0	1	0	1	0	0	0	0	0	0	0	0	1	0	0
CG18335 (1)	FBgn0033610	18335R-1 (III)	FALSE	FALSE	NIG	Scorer 5	4	FALSE	FALSE	0	0	1	-1	-1	0	0	1	0	0	1	0	0	1	1	0	2	0	1	0	0	1	0	0	0	0	1	0	0	1	0	0
CG18335 (1)	FBgn0033610	18335R-1 (III)	FALSE	FALSE	NIG	Scorer 5	5	FALSE	FALSE	0	0	2	1	1	1	-1	1	0	0	1	1	0	0	0	0	0	0	0	0	0	0	0	0	0	0	0	-1	0	0	0	0
CG18335 (1)	FBgn0033610	18335R-1 (III)	FALSE	FALSE	NIG	Scorer 1	5	FALSE	FALSE	0	0	2	0	0	1	0	0	0	0	0	1	0	1	0	0	1	1	0	0	1	0	0	0	0	0	0	0	0	0	0	0
CG18335 (1)	FBgn0033610	18335R-1 (III)	FALSE	FALSE	NIG	Scorer 5	6	FALSE	FALSE	0	1	1	-1	0	0	-1	-1	1	0	1	1	0	0	0	0	1	0	0	0	1	0	0	0	0	0	0	1	0	0	0	0
CG18335 (1)	FBgn0033610	18335R-1 (III)	FALSE	FALSE	NIG	Scorer 1	6	FALSE	FALSE	0	1	1	-1	0	0	-1	-1	1	0	1	1	-1	0	1	0	2	0	0	0	1	0	0	0	0	0	0	0	0	1	1	0
CG18335 (2)	FBgn0033610	52471 (III)	FALSE	FALSE	VDRC	Scorer 2	1	FALSE	FALSE	0	0	1	0	0	0	0	0	0	0	0	0	0	0	0	0	0	0	1	0	0	0	0	0	0	0	0	0	1	0	0	0
CG18335 (2)	FBgn0033610	52471 (III)	FALSE	FALSE	VDRC	Scorer 7	1	FALSE	FALSE	0	0	1	0	0	0	0	0	0	1	0	0	0	0	-1	0	0	1	1	1	1	0	1	1	1	0	0	-3	1	0	0	1
CG18335 (2)	FBgn0033610	52471 (III)	FALSE	FALSE	VDRC	Scorer 2	2	FALSE	FALSE	0	0	1	0	0	0	0	0	0	0	0	1	0	0	0	0	0	0	1	0	0	0	0	0	0	0	0	0	1	0	0	0
CG18335 (2)	FBgn0033610	52471 (III)	FALSE	FALSE	VDRC	Scorer 7	2	FALSE	FALSE	0	0	1	0	0	0	0	0	0	0	1	1	-1	1	0	1	0	1	0	1	1	0	1	1	1	0	0	0	1	0	0	1
CG18335 (2)	FBgn0033610	52471 (III)	FALSE	FALSE	VDRC	Scorer 7	3	FALSE	FALSE	0	0	1	1	1	1	0	0	0	0	0	0	0	0	-1	1	0	0	0	1	1	1	1	0	1	0	1	-3	0	0	0	1
CG18335 (2)	FBgn0033610	52471 (III)	FALSE	FALSE	VDRC	Scorer 2	3	FALSE	FALSE	0	0	1	0	0	0	0	0	0	0	0	1	0	0	0	0	0	0	0	0	0	0	0	0	0	0	0	0	1	0	0	1
CG18335 (2)	FBgn0033610	52471 (III)	FALSE	FALSE	VDRC	Scorer 2	4	FALSE	FALSE	0	0	1	0	0	0	0	-1	0	0	0	0	0	0	0	0	0	0	0	0	1	0	0	0	0	0	0	0	1	0	0	1
CG18335 (2)	FBgn0033610	52471 (III)	FALSE	FALSE	VDRC	Scorer 7	4	FALSE	FALSE	0	0	1	0	0	0	0	-1	0	0	0	0	0	0	-1	0	-1	1	1	1	1	0	1	1	1	0	0	1	1	0	0	1
CG18335 (2)	FBgn0033610	52471 (III)	FALSE	FALSE	VDRC	Scorer 2	5	FALSE	FALSE	0	0	1	0	0	0	0	0	0	0	0	1	0	1	0	1	0	0	0	0	0	0	0	0	0	0	1	0	1	0	0	0
CG18335 (2)	FBgn0033610	52471 (III)	FALSE	FALSE	VDRC	Scorer 7	5	FALSE	FALSE	0	0	1	0	1	1	0	0	0	0	1	1	-1	1	0	1	0	1	1	1	1	1	1	1	1	0	1	1	1	0	0	1
CG18476 (1)	FBgn0037931	6527 (III)	FALSE	FALSE	VDRC	Scorer 4	1	FALSE	FALSE	1	1	2	0	0	0	-1	-1	-1	0	1	0	-1	1	1	1	2	0	0	0	0	0	0	0	0	0	0	0	0	1	1	0
CG18476 (1)	FBgn0037931	6527 (III)	FALSE	FALSE	VDRC	Scorer 3	1	FALSE	FALSE	1	1	2	0	0	0	0	0	0	0	1	0	0	0	1	1	1	0	1	0	1	1	1	0	0	0	0	1	0	1	1	0
CG18476 (1)	FBgn0037931	6527 (III)	FALSE	FALSE	VDRC	Scorer 4	2	FALSE	FALSE	0	0	2	1	0	0	-1	0	1	0	1	1	-1	1	0	0	2	0	0	0	0	0	0	0	0	0	0	-1	0	1	1	0
CG18476 (1)	FBgn0037931	6527 (III)	FALSE	FALSE	VDRC	Scorer 3	2	FALSE	FALSE	0	0	2	0	0	1	-1	0	1	0	1	0	0	1	1	0	1	1	1	0	1	0	0	0	0	0	1	0	0	1	1	1
CG18476 (1)	FBgn0037931	6527 (III)	FALSE	FALSE	VDRC	Scorer 4	3	FALSE	FALSE	0	0	1	0	0	1	0	0	0	0	0	0	0	1	0	0	1	0	0	0	0	0	0	0	0	0	1	0	0	0	1	0
CG18476 (1)	FBgn0037931	6527 (III)	FALSE	FALSE	VDRC	Scorer 3	3	FALSE	FALSE	0	0	1	0	0	1	0	0	0	0	0	0	0	1	0	0	0	0	1	0	1	1	1	0	0	0	1	0	0	0	0	1
CG18476 (1)	FBgn0037931	6527 (III)	FALSE	FALSE	VDRC	Scorer 4	4	FALSE	FALSE	1	1	1	-2	-1	-1	0	0	1	1	0	0	-1	0	1	0	2	0	0	0	1	0	0	0	0	0	1	0	0	1	0	0
CG18476 (1)	FBgn0037931	6527 (III)	FALSE	FALSE	VDRC	Scorer 3	4	FALSE	FALSE	1	1	1	-1	0	0	0	1	1	0	0	0	0	1	1	1	1	0	1	0	1	0	0	0	0	0	1	0	0	1	0	0
CG18476 (1)	FBgn0037931	6527 (III)	FALSE	FALSE	VDRC	Scorer 3	5	FALSE	TRUE	0	0	0	U	U	U	U	U	U	U	U	U	U	U	U	U	U	U	U	U	U	U	U	U	U	U	U	U	U	U	U	U
CG18476 (1)	FBgn0037931	6527 (III)	FALSE	FALSE	VDRC	Scorer 1	5	FALSE	TRUE	0	0	0	U	U	U	U	U	U	U	U	U	U	U	U	U	U	U	U	U	U	U	U	U	U	U	U	U	U	U	U	U
CG18476 (1)	FBgn0037931	6527 (III)	FALSE	FALSE	VDRC	Scorer 4	6	FALSE	FALSE	0	0	1	1	0	1	0	0	-1	0	1	0	0	0	-1	1	0	0	1	0	1	1	0	0	0	0	0	0	0	0	1	0
CG18476 (1)	FBgn0037931	6527 (III)	FALSE	FALSE	VDRC	Scorer 3	6	FALSE	FALSE	0	0	1	1	1	1	0	0	0	0	1	0	0	0	0	0	1	0	0	0	1	1	1	0	0	0	0	0	0	0	0	1
CG18476 (2)	FBgn0037931	17822R-1 (III)	FALSE	FALSE	NIG	Scorer 4	1	FALSE	FALSE	0	0	2	1	0	0	-1	0	1	0	0	0	-1	1	0	0	2	1	0	0	1	0	1	0	0	0	0	0	0	1	1	0
CG18476 (2)	FBgn0037931	17822R-1 (III)	FALSE	FALSE	NIG	Scorer 1	1	FALSE	FALSE	0	0	2	0	0	0	-1	0	1	0	0	0	-1	2	0	0	2	1	0	0	0	0	0	0	0	0	1	0	0	2	1	0
CG18476 (2)	FBgn0037931	17822R-1 (III)	FALSE	FALSE	NIG	Scorer 3	1	FALSE	FALSE	0	0	2	0	0	1	-1	0	1	0	0	0	-1	1	0	0	2	1	0	0	1	1	0	0	0	0	1	0	0	2	1	0
CG18476 (2)	FBgn0037931	17822R-1 (III)	FALSE	FALSE	NIG	Scorer 3	2	FALSE	TRUE	0	0	0	U	U	U	U	U	U	U	U	U	U	U	U	U	U	U	U	U	U	U	U	U	U	U	U	U	U	U	U	U
CG18476 (2)	FBgn0037931	17822R-1 (III)	FALSE	FALSE	NIG	Scorer 1	3	FALSE	FALSE	0	0	1	1	1	0	0	0	1	0	1	0	0	1	0	1	1	0	0	0	0	0	0	0	0	0	0	-1	0	1	1	0
CG18476 (2)	FBgn0037931	17822R-1 (III)	FALSE	FALSE	NIG	Scorer 4	3	FALSE	FALSE	0	0	1	1	1	1	1	0	1	0	1	0	0	1	0	1	1	1	0	0	0	1	0	0	0	0	1	-1	0	1	1	0
CG18476 (2)	FBgn0037931	17822R-1 (III)	FALSE	FALSE	NIG	Scorer 3	3	FALSE	FALSE	0	0	1	1	1	1	1	0	1	0	1	0	0	1	-1	1	2	1	0	0	0	1	0	0	0	0	0	-2	0	2	1	0
CG18476 (2)	FBgn0037931	17822R-1 (III)	FALSE	FALSE	NIG	Scorer 3	4	TRUE	FALSE	0	0	0	U	U	U	U	U	U	U	U	U	U	U	U	U	U	U	U	U	U	U	U	U	U	U	U	U	U	U	U	U
CG18476 (2)	FBgn0037931	17822R-1 (III)	FALSE	FALSE	NIG	Scorer 1	5	FALSE	FALSE	0	0	1	-1	0	0	0	0	1	0	0	0	0	1	0	0	1	0	1	0	0	0	0	0	0	0	0	0	0	1	0	0
CG18476 (2)	FBgn0037931	17822R-1 (III)	FALSE	FALSE	NIG	Scorer 4	5	FALSE	FALSE	0	0	1	-1	0	0	0	-1	1	0	0	0	0	1	0	0	1	0	0	0	0	0	0	0	0	0	0	0	0	1	1	0
CG18476 (2)	FBgn0037931	17822R-1 (III)	FALSE	FALSE	NIG	Scorer 3	5	FALSE	FALSE	0	0	1	-1	0	0	0	0	1	0	0	0	-1	1	0	0	1	1	0	0	0	0	0	0	0	0	0	0	0	2	1	0
CG18476 (2)	FBgn0037931	17822R-1 (III)	FALSE	FALSE	NIG	Scorer 3	6	TRUE	FALSE	0	0	0	U	U	U	U	U	U	U	U	U	U	U	U	U	U	U	U	U	U	U	U	U	U	U	U	U	U	U	U	U
CG18476 (2)	FBgn0037931	17822R-1 (III)	FALSE	FALSE	NIG	Scorer 1	7	FALSE	FALSE	0	0	2	-1	0	0	0	0	1	0	0	0	-1	1	0	0	1	0	1	0	0	1	0	0	0	0	0	0	0	1	0	0
CG18476 (2)	FBgn0037931	17822R-1 (III)	FALSE	FALSE	NIG	Scorer 3	7	FALSE	FALSE	0	0	2	-1	0	1	1	0	1	0	0	0	0	1	-1	1	1	0	1	0	0	1	0	0	0	0	0	0	0	1	0	0
CG18476 (2)	FBgn0037931	17822R-1 (III)	FALSE	FALSE	NIG	Scorer 4	7	FALSE	FALSE	0	0	2	0	0	-1	1	-1	1	0	0	0	-1	1	-1	0	1	0	1	0	1	1	0	0	0	0	0	1	0	1	0	0
CG18476 (2)	FBgn0037931	17822R-1 (III)	FALSE	FALSE	NIG	Scorer 1	8	FALSE	FALSE	0	1	2	-1	0	0	0	1	1	0	0	0	0	1	0	0	1	0	0	0	0	0	0	0	0	0	0	0	0	1	0	0
CG18476 (2)	FBgn0037931	17822R-1 (III)	FALSE	FALSE	NIG	Scorer 3	8	FALSE	FALSE	0	1	2	-1	0	0	-1	1	1	0	0	0	0	1	0	0	1	0	0	0	0	0	0	0	0	0	0	0	0	1	1	0
CG18476 (2)	FBgn0037931	17822R-1 (III)	FALSE	FALSE	NIG	Scorer 4	8	FALSE	FALSE	0	1	2	-1	0	0	-1	0	1	0	0	0	0	1	0	0	1	0	1	0	0	0	0	0	0	0	0	0	0	1	1	1
CG2135	FBgn0270927	16625 (III)	FALSE	FALSE	VDRC	Scorer 2	1	FALSE	FALSE	0	0	1	-2	0	-1	0	0	0	0	0	1	0	1	1	1	1	0	0	0	0	0	0	0	0	0	0	0	0	2	-1	0
CG2135	FBgn0270927	16625 (III)	FALSE	FALSE	VDRC	Scorer 7	1	FALSE	FALSE	0	0	1	-1	0	-1	1	-1	1	0	1	0	0	0	0	1	1	1	0	0	0	1	0	1	0	1	1	-3	0	1	-1	1
CG2135	FBgn0270927	16625 (III)	FALSE	FALSE	VDRC	Scorer 7	2	FALSE	FALSE	0	0	1	0	0	0	-1	-1	0	1	0	0	0	0	0	1	0	1	0	1	1	0	1	1	1	0	0	-3	0	0	-1	1
CG2135	FBgn0270927	16625 (III)	FALSE	FALSE	VDRC	Scorer 2	2	FALSE	FALSE	0	0	1	-1	0	0	0	0	0	0	0	1	-1	1	0	0	0	0	0	0	0	0	0	0	0	0	0	0	0	0	0	1
CG2135	FBgn0270927	16625 (III)	FALSE	FALSE	VDRC	Scorer 2	3	FALSE	FALSE	1	1	1	-1	-1	0	-2	-1	0	0	0	1	0	1	1	1	1	0	1	0	1	0	1	0	0	0	1	0	0	0	0	0
CG2135	FBgn0270927	16625 (III)	FALSE	FALSE	VDRC	Scorer 7	3	FALSE	FALSE	1	1	1	0	0	0	-1	0	1	1	0	0	-2	0	0	1	1	2	1	1	1	1	1	1	1	0	1	0	0	1	-1	1
CG2135	FBgn0270927	16625 (III)	FALSE	FALSE	VDRC	Scorer 2	4	FALSE	FALSE	0	0	1	-1	-1	-1	-2	0	0	0	0	0	-2	2	1	1	2	0	1	0	1	0	0	0	0	0	1	0	0	2	0	0
CG2135	FBgn0270927	16625 (III)	FALSE	FALSE	VDRC	Scorer 7	4	FALSE	FALSE	0	0	1	0	0	0	0	1	0	1	0	0	0	0	-1	1	1	2	1	1	1	1	1	1	1	1	1	-2	1	1	-1	1
CG2135	FBgn0270927	16625 (III)	FALSE	FALSE	VDRC	Scorer 7	5	FALSE	FALSE	0	0	2	0	0	0	0	0	0	0	0	0	0	U	-1	0	-1	2	0	1	1	0	1	1	1	0	0	-3	0	0	-1	1
CG2135	FBgn0270927	16625 (III)	FALSE	FALSE	VDRC	Scorer 2	5	FALSE	FALSE	0	0	2	0	0	0	0	-1	0	0	0	0	0	0	0	0	0	0	0	0	0	0	0	0	0	0	0	0	0	0	0	1
Cg25C	FBgn0000299	28369 (III)	FALSE	FALSE	VDRC	Scorer 7	1	FALSE	FALSE	0	1	1	-1	0	0	0	0	0	1	0	0	0	0	-1	1	0	2	1	1	1	1	1	1	1	1	1	-1	1	1	-1	1
Cg25C	FBgn0000299	28369 (III)	FALSE	FALSE	VDRC	Scorer 2	1	FALSE	FALSE	0	1	1	-1	-1	1	0	0	0	1	0	1	0	1	0	0	0	0	1	0	1	0	0	0	0	0	1	0	1	0	0	1
Cg25C	FBgn0000299	28369 (III)	FALSE	FALSE	VDRC	Scorer 2	2	FALSE	FALSE	0	1	1	-1	0	0	0	-1	0	0	0	1	-1	1	1	1	1	0	1	0	1	0	0	0	0	0	1	0	0	1	0	0
Cg25C	FBgn0000299	28369 (III)	FALSE	FALSE	VDRC	Scorer 7	2	FALSE	FALSE	0	1	1	0	0	0	1	0	0	1	1	1	0	1	0	1	1	2	1	1	1	0	1	1	1	1	0	-3	0	1	-1	1
Cg25C	FBgn0000299	28369 (III)	FALSE	FALSE	VDRC	Scorer 2	3	FALSE	FALSE	0	0	1	-2	0	-1	-2	-1	0	0	1	0	0	1	0	1	0	0	0	0	0	0	0	0	0	0	0	0	1	1	0	0
Cg25C	FBgn0000299	28369 (III)	FALSE	FALSE	VDRC	Scorer 7	3	FALSE	FALSE	0	0	1	-1	0	-1	0	-1	0	0	1	0	0	0	-1	1	1	1	0	0	0	0	0	1	1	1	0	-3	0	1	0	1
Cg25C	FBgn0000299	28369 (III)	FALSE	FALSE	VDRC	Scorer 2	4	FALSE	FALSE	0	0	1	0	0	0	0	0	0	0	0	1	0	0	0	0	0	0	1	0	1	0	0	0	0	0	0	1	1	0	0	0
Cg25C	FBgn0000299	28369 (III)	FALSE	FALSE	VDRC	Scorer 7	4	FALSE	FALSE	0	0	1	1	0	0	1	0	0	1	1	1	0	1	0	1	0	2	1	1	1	1	1	1	1	1	1	-1	1	0	-1	1
Cg25C	FBgn0000299	28369 (III)	FALSE	FALSE	VDRC	Scorer 7	5	FALSE	FALSE	0	1	2	-1	0	-1	0	-1	-1	0	1	1	0	1	0	1	1	1	0	0	0	1	0	0	0	1	1	-3	0	1	0	0
Cg25C	FBgn0000299	28369 (III)	FALSE	FALSE	VDRC	Scorer 2	5	FALSE	FALSE	0	1	2	-1	1	-1	-1	0	0	0	1	0	-2	2	2	1	2	0	1	0	0	0	0	0	0	1	0	-3	0	2	U	0
CG30268	FBgn0050268	42705 (III)	FALSE	FALSE	VDRC	Scorer 6	1	FALSE	FALSE	0	0	2	0	0	0	0	0	-1	0	1	1	0	1	0	0	2	0	1	0	0	0	0	0	0	0	1	-1	0	2	1	0
CG30268	FBgn0050268	42705 (III)	FALSE	FALSE	VDRC	Scorer 5	1	FALSE	FALSE	0	0	2	0	0	0	0	1	1	0	1	1	0	1	0	0	1	0	0	0	0	0	0	0	0	0	1	0	0	1	0	0
CG30268	FBgn0050268	42705 (III)	FALSE	FALSE	VDRC	Scorer 6	2	FALSE	FALSE	0	0	1	0	1	1	-1	0	-1	0	U	U	-1	0	0	0	0	0	1	0	0	1	0	0	0	0	1	0	1	0	1	0
CG30268	FBgn0050268	42705 (III)	FALSE	FALSE	VDRC	Scorer 5	2	FALSE	FALSE	0	0	1	0	1	1	-1	1	0	0	0	0	0	0	-1	0	1	0	0	0	0	0	0	0	0	0	0	0	1	0	0	0
CG30268	FBgn0050268	42705 (III)	FALSE	FALSE	VDRC	Scorer 6	3	FALSE	FALSE	0	0	1	1	1	0	0	0	-1	0	1	0	0	0	0	0	1	0	0	0	0	1	0	0	0	0	0	0	0	0	0	0
CG30268	FBgn0050268	42705 (III)	FALSE	FALSE	VDRC	Scorer 5	3	FALSE	FALSE	0	0	1	1	1	1	2	2	0	0	1	0	0	0	-1	0	2	1	0	0	1	0	0	0	1	0	0	1	0	0	0	0
CG30268	FBgn0050268	42705 (III)	FALSE	FALSE	VDRC	Scorer 6	4	FALSE	FALSE	0	0	1	-1	-1	1	0	0	0	0	1	0	0	0	0	0	2	U	1	0	0	0	0	0	0	0	0	0	0	-1	-1	0
CG30268	FBgn0050268	42705 (III)	FALSE	FALSE	VDRC	Scorer 5	4	FALSE	FALSE	0	0	1	-2	-1	1	-1	-1	0	0	1	0	0	0	-1	U	-1	0	0	0	1	0	1	1	1	0	0	1	0	-1	-1	1
CG30268	FBgn0050268	42705 (III)	FALSE	FALSE	VDRC	Scorer 5	5	FALSE	FALSE	0	0	1	0	0	1	0	1	0	0	1	0	0	0	-1	U	1	1	0	0	1	0	0	1	0	0	0	1	1	1	0	0
CG30268	FBgn0050268	42705 (III)	FALSE	FALSE	VDRC	Scorer 6	5	FALSE	FALSE	0	0	1	0	0	1	-1	0	0	0	1	0	1	0	0	U	2	1	1	0	0	0	0	0	0	0	0	1	0	2	0	0
CG30280 (1)	FBgn0050280	34743 (III)	FALSE	FALSE	VDRC	Scorer 1	1	FALSE	FALSE	0	0	1	0	0	0	0	0	1	0	U	U	0	0	0	1	1	0	1	1	1	1	0	0	0	0	0	0	0	0	0	0
CG30280 (1)	FBgn0050280	34743 (III)	FALSE	FALSE	VDRC	Scorer 4	1	FALSE	FALSE	0	0	1	1	0	1	0	1	1	1	U	U	0	1	0	1	1	0	1	1	1	1	0	0	0	0	1	1	0	1	1	0
CG30280 (1)	FBgn0050280	34743 (III)	FALSE	FALSE	VDRC	Scorer 1	2	TRUE	FALSE	0	0	0	U	U	U	U	U	U	U	U	U	U	U	U	U	U	U	U	U	U	U	U	U	U	U	U	U	U	U	U	U
CG30280 (1)	FBgn0050280	34743 (III)	FALSE	FALSE	VDRC	Scorer 1	3	TRUE	FALSE	0	0	0	U	U	U	U	U	U	U	U	U	U	U	U	U	U	U	U	U	U	U	U	U	U	U	U	U	U	U	U	U
CG30280 (1)	FBgn0050280	34743 (III)	FALSE	FALSE	VDRC	Scorer 1	4	FALSE	FALSE	0	0	1	0	0	0	0	-1	0	0	1	0	-1	2	1	0	2	0	1	0	0	1	0	0	0	0	1	0	1	2	1	0
CG30280 (1)	FBgn0050280	34743 (III)	FALSE	FALSE	VDRC	Scorer 4	4	FALSE	FALSE	0	0	1	0	0	1	-1	-1	0	0	0	0	0	1	1	0	1	0	1	1	1	0	0	0	0	0	1	0	0	1	1	1
CG30280 (1)	FBgn0050280	34743 (III)	FALSE	FALSE	VDRC	Scorer 1	5	FALSE	FALSE	0	1	1	0	0	1	0	0	0	0	U	U	-1	1	1	0	2	1	0	0	0	0	0	0	0	0	0	0	0	1	0	0
CG30280 (1)	FBgn0050280	34743 (III)	FALSE	FALSE	VDRC	Scorer 4	5	FALSE	FALSE	0	1	1	-1	0	0	0	-1	0	0	0	0	-1	1	1	0	2	0	1	0	1	0	1	0	0	0	0	0	0	1	1	0
CG30280 (1)	FBgn0050280	34743 (III)	FALSE	FALSE	VDRC	Scorer 1	6	TRUE	FALSE	0	0	0	U	U	U	U	U	U	U	U	U	U	U	U	U	U	U	U	U	U	U	U	U	U	U	U	U	U	U	U	U
CG30280 (1)	FBgn0050280	34743 (III)	FALSE	FALSE	VDRC	Scorer 4	7	FALSE	FALSE	0	0	1	0	0	0	-1	-1	-1	0	0	0	1	1	1	1	1	-1	1	1	1	0	1	1	1	0	0	1	0	1	0	1
CG30280 (1)	FBgn0050280	34743 (III)	FALSE	FALSE	VDRC	Scorer 1	7	FALSE	FALSE	0	0	1	0	0	0	-1	-1	0	0	0	0	0	1	1	1	1	0	1	0	1	0	1	1	1	0	0	1	0	0	0	1
CG30280 (1)	FBgn0050280	34743 (III)	FALSE	FALSE	VDRC	Scorer 1	8	FALSE	FALSE	0	1	2	-1	0	0	-1	0	0	0	0	1	-1	1	2	1	2	0	0	0	1	0	0	0	0	0	1	0	0	1	1	1
CG30280 (1)	FBgn0050280	34743 (III)	FALSE	FALSE	VDRC	Scorer 4	8	FALSE	FALSE	0	1	2	-1	-1	0	0	0	1	1	0	1	-1	1	0	0	1	0	0	1	1	1	0	0	0	0	1	0	0	1	1	1
CG30280 (2)	FBgn0050280	34744 (III)	FALSE	FALSE	VDRC	Scorer 1	1	FALSE	FALSE	0	1	1	0	0	1	-1	-1	0	0	1	1	0	1	0	1	2	0	1	0	1	0	1	0	1	0	0	0	0	1	1	0
CG30280 (2)	FBgn0050280	34744 (III)	FALSE	FALSE	VDRC	Scorer 4	1	FALSE	FALSE	0	1	1	0	0	1	-1	-1	1	0	0	1	0	1	0	1	2	1	1	0	0	0	1	0	1	0	1	1	0	1	1	0
CG30280 (2)	FBgn0050280	34744 (III)	FALSE	FALSE	VDRC	Scorer 1	2	FALSE	FALSE	0	0	1	0	0	0	0	0	0	0	U	U	0	0	0	1	1	0	1	1	1	0	0	0	0	0	0	0	0	0	0	0
CG30280 (2)	FBgn0050280	34744 (III)	FALSE	FALSE	VDRC	Scorer 4	2	FALSE	FALSE	0	0	1	0	0	0	0	-1	0	0	U	U	0	0	0	1	2	1	1	0	0	0	0	0	0	0	0	0	0	0	1	0
CG30280 (2)	FBgn0050280	34744 (III)	FALSE	FALSE	VDRC	Scorer 1	4	FALSE	FALSE	0	1	1	0	0	0	-1	-1	1	0	1	1	0	0	0	0	0	0	0	0	0	0	0	0	0	0	0	0	0	0	0	1
CG30280 (2)	FBgn0050280	34744 (III)	FALSE	FALSE	VDRC	Scorer 4	4	FALSE	FALSE	0	1	1	0	0	0	-1	-1	1	0	1	1	0	0	-1	0	-1	0	0	0	1	0	0	0	0	0	1	0	0	0	1	1
CG30280 (2)	FBgn0050280	34744 (III)	FALSE	FALSE	VDRC	Scorer 1	5	FALSE	FALSE	0	1	1	0	0	0	0	0	0	0	0	1	0	1	0	0	1	1	0	0	0	0	0	0	0	0	2	0	0	1	1	0
CG30280 (2)	FBgn0050280	34744 (III)	FALSE	FALSE	VDRC	Scorer 4	5	FALSE	FALSE	0	1	1	0	0	1	0	1	0	0	0	1	0	1	0	0	1	0	0	0	1	0	0	0	0	0	2	0	0	1	1	0
CG30280 (2)	FBgn0050280	34744 (III)	FALSE	FALSE	VDRC	Scorer 1	6	FALSE	FALSE	0	0	1	0	0	1	0	0	0	0	1	1	0	1	0	0	1	0	1	1	0	1	0	0	0	0	0	0	0	1	0	0
CG30280 (2)	FBgn0050280	34744 (III)	FALSE	FALSE	VDRC	Scorer 4	6	FALSE	FALSE	0	0	1	0	0	0	0	1	1	0	0	1	0	1	0	0	1	0	1	0	0	1	0	0	1	0	1	1	0	1	1	0
CG30417 (1)	FBgn0050417	25619 (III)	FALSE	FALSE	VDRC	Scorer 2	1	FALSE	FALSE	0	0	2	0	0	0	-1	0	0	0	1	1	0	1	1	1	1	0	1	0	1	0	0	0	0	0	0	0	0	1	0	0
CG30417 (1)	FBgn0050417	25619 (III)	FALSE	FALSE	VDRC	Scorer 7	1	FALSE	FALSE	0	0	2	0	0	0	-1	-1	0	0	1	0	0	0	-1	1	0	1	0	1	1	0	1	1	0	1	0	-3	0	0	-1	1
CG30417 (1)	FBgn0050417	25619 (III)	FALSE	FALSE	VDRC	Scorer 7	2	FALSE	FALSE	0	0	1	0	1	-1	-1	-1	0	0	1	1	0	0	0	1	1	0	0	1	1	0	1	1	1	1	0	-3	0	1	-1	0
CG30417 (1)	FBgn0050417	25619 (III)	FALSE	FALSE	VDRC	Scorer 2	2	FALSE	FALSE	0	0	1	0	0	0	-2	-1	0	0	1	1	0	0	0	1	1	0	0	0	1	0	0	0	0	0	0	1	0	0	0	0
CG30417 (1)	FBgn0050417	25619 (III)	FALSE	FALSE	VDRC	Scorer 2	3	FALSE	FALSE	0	0	1	0	-1	0	0	0	0	0	0	1	-1	1	0	0	0	0	0	0	0	0	0	0	0	0	0	0	1	0	0	0
CG30417 (1)	FBgn0050417	25619 (III)	FALSE	FALSE	VDRC	Scorer 7	3	FALSE	FALSE	0	0	1	0	0	1	0	1	0	1	0	0	-1	0	1	0	0	1	1	1	1	0	1	1	1	0	0	0	1	0	-1	1
CG30417 (1)	FBgn0050417	25619 (III)	FALSE	FALSE	VDRC	Scorer 2	4	FALSE	FALSE	0	0	1	-1	1	0	0	0	0	0	0	1	-1	2	1	1	1	0	1	0	1	0	0	0	0	0	0	0	0	2	0	0
CG30417 (1)	FBgn0050417	25619 (III)	FALSE	FALSE	VDRC	Scorer 7	4	FALSE	FALSE	0	0	1	0	0	1	0	1	0	0	1	1	-1	1	1	1	1	1	1	1	1	1	1	1	1	0	1	0	1	1	0	1
CG30417 (1)	FBgn0050417	25619 (III)	FALSE	FALSE	VDRC	Scorer 2	5	FALSE	FALSE	0	0	1	-1	-1	0	-1	0	0	0	U	U	0	0	0	0	0	0	1	0	1	0	0	0	0	0	0	1	0	0	0	0
CG30417 (1)	FBgn0050417	25619 (III)	FALSE	FALSE	VDRC	Scorer 7	5	FALSE	FALSE	0	0	1	-2	-1	1	-2	1	0	0	0	0	-2	0	1	0	0	1	1	1	1	0	1	1	1	0	0	-2	1	-1	0	1
CG30417 (2)	FBgn0050417	48182 (X)	FALSE	FALSE	VDRC	Scorer 2	1	FALSE	FALSE	0	0	1	0	0	0	0	0	0	0	0	1	0	0	0	0	0	0	1	0	0	1	0	0	0	0	0	0	0	0	0	0
CG30417 (2)	FBgn0050417	48182 (X)	FALSE	FALSE	VDRC	Scorer 7	1	FALSE	FALSE	0	0	1	0	0	0	0	1	0	0	0	1	0	1	0	0	1	2	1	1	1	1	1	1	1	0	1	-1	1	1	-1	1
CG30417 (2)	FBgn0050417	48182 (X)	FALSE	FALSE	VDRC	Scorer 2	2	FALSE	FALSE	0	0	1	-1	-1	-1	0	1	0	0	0	1	-1	1	1	1	1	0	1	0	0	0	0	0	0	0	1	0	0	2	0	0
CG30417 (2)	FBgn0050417	48182 (X)	FALSE	FALSE	VDRC	Scorer 7	2	FALSE	FALSE	0	0	1	-1	0	0	0	0	0	0	1	1	-1	1	0	1	0	0	1	1	1	1	1	1	1	1	1	-1	1	1	-1	1
CG30417 (2)	FBgn0050417	48182 (X)	FALSE	FALSE	VDRC	Scorer 2	3	FALSE	FALSE	0	0	1	-1	0	0	0	0	0	0	0	1	0	0	0	0	0	0	1	0	0	1	0	0	0	0	1	0	1	0	0	0
CG30417 (2)	FBgn0050417	48182 (X)	FALSE	FALSE	VDRC	Scorer 7	3	FALSE	FALSE	0	0	1	0	1	0	0	1	0	1	1	0	0	0	-1	1	0	1	0	1	1	0	1	1	1	0	0	-3	1	1	-1	1
CG30417 (2)	FBgn0050417	48182 (X)	FALSE	FALSE	VDRC	Scorer 2	4	TRUE	FALSE	0	0	0	U	U	U	U	U	U	U	U	U	U	U	U	U	U	U	U	U	U	U	U	U	U	U	U	U	U	U	U	U
CG30417 (2)	FBgn0050417	48182 (X)	FALSE	FALSE	VDRC	Scorer 2	5	FALSE	TRUE	0	0	0	U	U	U	U	U	U	U	U	U	U	U	U	U	U	U	U	U	U	U	U	U	U	U	U	U	U	U	U	U
CG30417 (2)	FBgn0050417	48182 (X)	FALSE	FALSE	VDRC	Scorer 2	7	FALSE	FALSE	0	0	1	-1	-1	-1	0	0	0	0	U	U	-2	2	1	1	2	0	0	0	0	0	0	0	0	0	0	0	0	2	0	0
CG30417 (2)	FBgn0050417	48182 (X)	FALSE	FALSE	VDRC	Scorer 7	7	FALSE	FALSE	0	0	1	0	0	0	0	0	1	0	0	0	-1	0	-1	1	1	1	1	1	1	1	1	1	1	1	1	1	1	1	0	1
CG30417 (2)	FBgn0050417	48182 (X)	FALSE	FALSE	VDRC	Scorer 2	8	FALSE	FALSE	0	0	1	-1	-1	-1	0	0	0	1	0	1	-2	2	1	1	1	0	1	0	0	0	0	0	0	0	0	0	0	1	0	1
CG30417 (2)	FBgn0050417	48182 (X)	FALSE	FALSE	VDRC	Scorer 7	8	FALSE	FALSE	0	0	1	0	0	-1	-1	1	0	1	0	0	-1	0	-1	1	1	1	1	1	1	0	1	1	1	0	1	1	1	1	0	1
CG31626	FBgn0051626	1975R-2 (III)	FALSE	FALSE	NIG	Scorer 1	1	FALSE	FALSE	0	0	1	0	0	0	0	0	1	0	0	1	0	1	0	0	2	1	0	0	1	1	0	0	0	0	2	0	0	2	0	0
CG31626	FBgn0051626	1975R-2 (III)	FALSE	FALSE	NIG	Scorer 3	1	FALSE	FALSE	0	0	1	0	0	0	0	1	1	0	0	1	0	1	1	0	2	2	1	0	1	1	0	0	0	0	2	0	0	2	1	0
CG31626	FBgn0051626	1975R-2 (III)	FALSE	FALSE	NIG	Scorer 1	2	FALSE	FALSE	0	0	2	0	0	0	0	0	1	0	0	1	0	1	0	1	2	1	1	0	1	0	0	0	0	0	1	0	0	2	1	0
CG31626	FBgn0051626	1975R-2 (III)	FALSE	FALSE	NIG	Scorer 3	2	FALSE	FALSE	0	0	2	0	0	0	1	1	1	0	0	1	0	1	0	1	2	1	1	0	1	1	0	0	0	0	2	0	0	1	1	1
CG31626	FBgn0051626	1975R-2 (III)	FALSE	FALSE	NIG	Scorer 1	3	FALSE	FALSE	0	0	1	1	1	0	1	0	1	0	0	1	0	0	0	1	1	1	0	0	1	1	0	0	0	0	0	0	0	1	0	0
CG31626	FBgn0051626	1975R-2 (III)	FALSE	FALSE	NIG	Scorer 3	3	FALSE	FALSE	0	0	1	1	1	1	1	1	1	0	0	1	0	0	1	1	1	2	0	0	1	1	0	0	0	0	1	0	0	1	1	0
CG31626	FBgn0051626	1975R-2 (III)	FALSE	FALSE	NIG	Scorer 1	4	FALSE	FALSE	0	0	1	0	0	0	0	1	1	0	0	0	-1	1	0	0	1	1	0	0	0	0	0	0	0	0	0	0	0	1	0	0
CG31626	FBgn0051626	1975R-2 (III)	FALSE	FALSE	NIG	Scorer 3	4	FALSE	FALSE	0	0	1	0	0	1	0	1	1	0	U	U	-1	1	0	0	1	2	0	0	0	0	0	0	0	0	0	-1	0	1	1	0
CG31626	FBgn0051626	1975R-2 (III)	FALSE	FALSE	NIG	Scorer 1	5	FALSE	FALSE	1	0	1	0	0	0	0	0	1	0	1	0	0	1	0	0	1	0	1	0	1	0	0	0	1	1	1	1	0	1	0	0
CG31626	FBgn0051626	1975R-2 (III)	FALSE	FALSE	NIG	Scorer 3	5	FALSE	FALSE	1	0	1	0	0	0	0	0	1	1	1	0	0	1	1	0	1	0	1	0	1	0	0	0	1	1	1	1	0	1	0	0
CG31731 (1)	FBgn0028539	11082 (X)	FALSE	FALSE	VDRC	Scorer 4	1	FALSE	FALSE	0	0	1	-1	-1	0	0	0	1	0	0	0	0	0	0	0	2	0	0	1	1	1	0	0	0	0	1	0	0	1	0	0
CG31731 (1)	FBgn0028539	11082 (X)	FALSE	FALSE	VDRC	Scorer 1	1	FALSE	FALSE	0	0	1	-1	0	0	0	0	1	0	0	0	0	0	0	0	2	0	1	1	1	1	0	0	1	0	1	0	0	2	0	0
CG31731 (1)	FBgn0028539	11082 (X)	FALSE	FALSE	VDRC	Scorer 4	2	FALSE	FALSE	0	0	1	-1	0	1	1	0	0	0	1	0	0	1	1	1	2	0	1	1	1	1	1	0	1	0	0	1	0	1	0	0
CG31731 (1)	FBgn0028539	11082 (X)	FALSE	FALSE	VDRC	Scorer 1	2	FALSE	FALSE	0	0	1	0	0	1	0	0	1	0	1	0	0	1	1	0	2	0	1	1	1	1	1	1	1	0	0	1	0	2	0	0
CG31731 (1)	FBgn0028539	11082 (X)	FALSE	FALSE	VDRC	Scorer 4	3	FALSE	FALSE	0	0	1	0	0	1	0	0	1	0	1	0	0	0	0	0	2	1	1	0	1	1	1	0	0	0	0	1	0	1	0	1
CG31731 (1)	FBgn0028539	11082 (X)	FALSE	FALSE	VDRC	Scorer 4	4	FALSE	FALSE	0	0	1	-1	0	0	-1	0	0	0	1	0	0	0	-1	0	2	0	0	0	0	0	0	0	0	0	0	-1	0	1	0	0
CG31731 (1)	FBgn0028539	11082 (X)	FALSE	FALSE	VDRC	Scorer 1	4	FALSE	FALSE	0	0	1	-1	-1	-1	0	0	0	1	0	0	-1	0	0	0	2	0	0	0	0	1	0	0	0	0	0	0	0	2	0	0
CG31731 (1)	FBgn0028539	11082 (X)	FALSE	FALSE	VDRC	Scorer 1	5	FALSE	FALSE	0	0	1	0	1	0	0	0	0	1	0	1	-1	2	1	1	2	0	0	0	0	0	0	0	0	0	1	0	0	2	0	0
CG31731 (1)	FBgn0028539	11082 (X)	FALSE	FALSE	VDRC	Scorer 4	5	FALSE	FALSE	0	0	1	1	1	1	1	0	1	0	0	1	0	2	1	0	2	1	0	0	0	1	0	0	0	0	2	-1	1	2	1	0
CG31731 (1)	FBgn0028539	11082 (X)	FALSE	FALSE	VDRC	Scorer 1	6	FALSE	FALSE	0	0	1	-1	0	0	0	0	0	0	0	0	0	0	0	0	0	0	1	0	1	0	0	0	0	0	0	1	0	1	0	0
CG31731 (2)	FBgn0028539	31731R-2 (III)	FALSE	FALSE	NIG	Scorer 3	1	FALSE	TRUE	0	0	0	U	U	U	U	U	U	U	U	U	U	U	U	U	U	U	U	U	U	U	U	U	U	U	U	U	U	U	U	U
CG31731 (2)	FBgn0028539	31731R-2 (III)	FALSE	FALSE	NIG	Scorer 1	2	FALSE	FALSE	0	0	1	0	0	0	-1	-1	0	0	0	0	-1	2	1	1	2	1	0	0	1	0	0	0	0	0	1	-1	0	2	0	0
CG31731 (2)	FBgn0028539	31731R-2 (III)	FALSE	FALSE	NIG	Scorer 4	2	FALSE	FALSE	0	0	1	0	0	0	-1	0	0	0	0	0	-1	2	1	0	2	1	0	0	0	0	0	0	0	0	1	0	0	2	1	1
CG31731 (2)	FBgn0028539	31731R-2 (III)	FALSE	FALSE	NIG	Scorer 1	3	FALSE	FALSE	0	1	1	-2	-1	0	0	0	1	0	1	0	U	2	1	U	2	0	0	0	1	0	0	0	0	0	2	0	0	1	0	1
CG31731 (2)	FBgn0028539	31731R-2 (III)	FALSE	FALSE	NIG	Scorer 4	3	FALSE	FALSE	0	1	1	-2	-1	0	U	U	U	U	1	0	U	2	U	U	2	U	0	0	0	U	U	0	0	0	U	U	U	U	0	U
CG31731 (2)	FBgn0028539	31731R-2 (III)	FALSE	FALSE	NIG	Scorer 1	4	FALSE	FALSE	0	0	1	-1	0	0	0	-1	-1	0	0	0	-1	0	0	0	1	0	0	0	0	1	0	0	0	0	0	0	0	1	0	0
CG31731 (2)	FBgn0028539	31731R-2 (III)	FALSE	FALSE	NIG	Scorer 4	4	FALSE	FALSE	0	0	1	-1	0	1	0	-1	-1	0	1	0	-1	0	-1	1	2	2	0	0	0	1	0	0	0	0	0	-1	0	0	1	0
CG31731 (2)	FBgn0028539	31731R-2 (III)	FALSE	FALSE	NIG	Scorer 1	5	FALSE	FALSE	0	0	1	0	0	1	0	0	1	0	0	0	-1	1	1	0	2	0	1	0	1	1	0	0	0	0	1	0	0	1	1	0
CG31731 (2)	FBgn0028539	31731R-2 (III)	FALSE	FALSE	NIG	Scorer 4	5	FALSE	FALSE	0	0	1	0	0	1	0	0	1	0	0	0	-1	1	1	0	2	0	1	0	1	1	0	0	0	0	1	0	0	2	1	0
CG31731 (2)	FBgn0028539	31731R-2 (III)	FALSE	FALSE	NIG	Scorer 1	6	FALSE	FALSE	0	0	1	0	0	0	0	-1	0	0	0	1	-1	1	0	1	2	0	0	0	1	1	0	0	0	0	1	0	0	2	1	0
CG31731 (2)	FBgn0028539	31731R-2 (III)	FALSE	FALSE	NIG	Scorer 4	6	FALSE	FALSE	0	0	1	1	0	0	0	0	1	0	1	1	-1	1	0	1	2	0	0	1	1	1	0	0	0	0	1	1	0	2	1	0
CG31999 (1)	FBgn0051999	31999R1 (III)	FALSE	FALSE	NIG	Scorer 3	1	FALSE	FALSE	0	0	1	0	0	0	0	1	0	1	0	1	0	1	0	0	0	0	1	1	1	1	0	0	1	0	1	0	0	0	0	0
CG31999 (1)	FBgn0051999	31999R1 (III)	FALSE	FALSE	NIG	Scorer 6	1	FALSE	FALSE	0	0	1	1	0	0	0	2	0	1	0	1	0	1	0	0	1	0	1	0	1	0	0	1	1	0	0	1	0	1	1	1
CG31999 (1)	FBgn0051999	31999R1 (III)	FALSE	FALSE	NIG	Scorer 3	2	FALSE	FALSE	0	0	1	1	1	1	0	0	-1	0	1	0	0	1	1	0	2	0	1	0	0	0	0	0	0	0	3	-2	0	1	0	0
CG31999 (1)	FBgn0051999	31999R1 (III)	FALSE	FALSE	NIG	Scorer 6	2	FALSE	FALSE	0	0	1	1	1	0	0	0	0	0	1	0	0	1	0	1	2	0	1	0	1	0	0	1	1	0	1	1	0	1	1	0
CG31999 (1)	FBgn0051999	31999R1 (III)	FALSE	FALSE	NIG	Scorer 3	3	FALSE	FALSE	0	1	1	0	1	1	-1	0	0	0	1	0	-2	2	2	0	2	1	0	0	0	0	0	0	0	0	3	-3	0	2	1	0
CG31999 (1)	FBgn0051999	31999R1 (III)	FALSE	FALSE	NIG	Scorer 6	3	FALSE	FALSE	0	1	1	1	1	0	0	-2	0	0	0	0	0	2	1	0	2	1	0	0	0	0	0	0	0	0	0	0	0	1	1	0
CG31999 (1)	FBgn0051999	31999R1 (III)	FALSE	FALSE	NIG	Scorer 6	4	FALSE	FALSE	0	0	1	0	0	0	0	1	0	0	0	0	0	1	0	0	1	0	0	0	0	0	0	0	0	0	1	0	1	1	1	0
CG31999 (1)	FBgn0051999	31999R1 (III)	FALSE	FALSE	NIG	Scorer 3	4	FALSE	FALSE	0	0	1	0	0	0	0	1	0	0	0	0	0	1	1	0	2	1	0	1	1	0	1	0	0	0	1	-1	0	2	1	0
CG31999 (1)	FBgn0051999	31999R1 (III)	FALSE	FALSE	NIG	Scorer 6	5	FALSE	FALSE	0	0	1	0	0	0	1	0	0	0	1	0	0	1	0	1	2	0	0	0	1	1	0	0	0	0	0	0	0	1	0	0
CG31999 (1)	FBgn0051999	31999R1 (III)	FALSE	FALSE	NIG	Scorer 3	5	FALSE	FALSE	0	0	1	0	0	0	1	0	0	1	1	0	0	1	2	0	2	0	1	0	1	1	0	0	0	0	1	0	0	2	1	1
CG31999 (2)	FBgn0051999	31587 (III)	FALSE	FALSE	Bloomington	Scorer 1	1	FALSE	FALSE	0	0	1	0	0	0	-1	-1	0	0	0	0	-1	0	0	0	0	0	0	0	1	0	0	0	0	0	0	0	0	0	0	0
CG31999 (2)	FBgn0051999	31587 (III)	FALSE	FALSE	Bloomington	Scorer 6	1	FALSE	FALSE	0	0	1	0	0	0	-1	-1	0	0	1	0	0	0	0	1	1	1	1	0	0	0	0	0	0	0	0	0	0	0	1	0
CG31999 (2)	FBgn0051999	31587 (III)	FALSE	FALSE	Bloomington	Scorer 6	2	FALSE	FALSE	0	0	1	-1	0	0	-1	0	0	0	1	0	U	1	1	0	2	1	0	1	0	0	0	0	0	0	0	0	0	2	1	0
CG31999 (2)	FBgn0051999	31587 (III)	FALSE	FALSE	Bloomington	Scorer 1	2	FALSE	FALSE	0	0	1	-1	0	0	-1	-1	0	0	1	0	-1	2	0	1	2	0	0	0	0	0	0	0	0	1	0	0	0	2	1	0
CG31999 (2)	FBgn0051999	31587 (III)	FALSE	FALSE	Bloomington	Scorer 1	3	FALSE	FALSE	0	0	1	0	0	0	0	0	1	0	1	1	-1	1	0	0	2	0	0	0	1	0	1	0	0	0	0	0	0	2	1	0
CG31999 (2)	FBgn0051999	31587 (III)	FALSE	FALSE	Bloomington	Scorer 6	3	FALSE	FALSE	0	0	1	0	0	0	0	1	1	0	1	1	-2	1	0	0	2	0	0	0	1	0	1	0	1	0	0	0	1	2	1	0
CG31999 (2)	FBgn0051999	31587 (III)	FALSE	FALSE	Bloomington	Scorer 1	4	FALSE	FALSE	0	1	1	0	0	0	0	0	1	0	1	0	-1	0	0	0	2	0	0	1	1	0	0	1	0	0	0	1	0	1	0	0
CG31999 (2)	FBgn0051999	31587 (III)	FALSE	FALSE	Bloomington	Scorer 6	4	FALSE	FALSE	0	1	1	0	0	0	1	-1	1	0	1	1	0	0	0	1	2	0	1	0	1	0	0	1	0	0	0	1	0	2	0	0
CG31999 (2)	FBgn0051999	31587 (III)	FALSE	FALSE	Bloomington	Scorer 1	5	FALSE	TRUE	0	0	0	U	U	U	U	U	U	U	U	U	U	U	U	U	U	U	U	U	U	U	U	U	U	U	U	U	U	U	U	U
CG31999 (2)	FBgn0051999	31587 (III)	FALSE	FALSE	Bloomington	Scorer 1	6	FALSE	FALSE	0	0	1	-1	0	0	0	0	0	0	1	1	-1	0	0	0	1	1	0	1	1	0	0	1	1	0	0	1	0	1	0	0
CG31999 (2)	FBgn0051999	31587 (III)	FALSE	FALSE	Bloomington	Scorer 6	6	FALSE	FALSE	0	0	1	0	-1	0	-1	1	0	0	1	0	-1	0	0	0	1	1	1	1	1	0	0	1	1	0	0	1	0	1	0	0
CG32066	FBgn0052066	44825 (III)	FALSE	FALSE	VDRC	Scorer 6	1	FALSE	FALSE	0	0	1	0	1	1	0	1	-1	0	1	1	0	1	0	0	1	1	0	0	0	1	0	0	0	0	2	-2	1	1	1	0
CG32066	FBgn0052066	44825 (III)	FALSE	FALSE	VDRC	Scorer 5	1	FALSE	FALSE	0	0	1	0	1	1	1	2	0	1	1	1	0	1	0	1	2	0	0	0	0	0	0	0	0	0	1	0	1	2	1	0
CG32066	FBgn0052066	44825 (III)	FALSE	FALSE	VDRC	Scorer 5	2	FALSE	FALSE	0	0	1	-1	0	0	1	1	0	0	1	1	-1	1	0	1	1	1	0	0	0	1	1	0	0	1	0	0	1	0	1	0
CG32066	FBgn0052066	44825 (III)	FALSE	FALSE	VDRC	Scorer 6	2	FALSE	FALSE	0	0	1	0	0	1	0	0	0	0	1	1	U	1	0	1	1	1	1	0	0	1	0	0	0	0	0	0	0	1	0	1
CG32066	FBgn0052066	44825 (III)	FALSE	FALSE	VDRC	Scorer 6	4	FALSE	FALSE	0	1	1	1	0	1	0	-1	-1	0	1	1	0	1	0	1	2	0	1	0	1	0	0	0	0	0	0	0	0	2	1	0
CG32066	FBgn0052066	44825 (III)	FALSE	FALSE	VDRC	Scorer 5	4	FALSE	FALSE	0	1	1	0	0	1	2	-1	0	0	1	1	0	1	1	1	2	0	0	0	1	0	0	0	0	0	2	1	0	1	0	0
CG32066	FBgn0052066	44825 (III)	FALSE	FALSE	VDRC	Scorer 5	5	FALSE	FALSE	0	0	1	0	-1	0	-1	2	0	0	1	1	-1	0	0	0	0	0	0	0	1	0	0	0	0	0	0	1	1	0	0	0
CG32066	FBgn0052066	44825 (III)	FALSE	FALSE	VDRC	Scorer 6	5	FALSE	FALSE	0	0	1	0	0	0	-1	1	0	1	1	0	0	U	0	U	2	0	0	0	0	0	0	0	0	0	1	0	0	2	1	0
CG32066	FBgn0052066	44825 (III)	FALSE	FALSE	VDRC	Scorer 6	6	FALSE	FALSE	0	0	1	-1	-1	-1	-1	1	-1	0	0	0	0	0	0	0	0	0	1	0	0	0	0	0	0	0	0	0	0	2	0	0
CG32066	FBgn0052066	44825 (III)	FALSE	FALSE	VDRC	Scorer 5	6	FALSE	FALSE	0	0	1	-1	0	0	-1	1	0	0	1	0	0	0	0	0	2	0	0	0	0	0	1	1	0	0	1	0	0	1	0	0
CG32238 (1)	FBgn0052238	32238R-1 (III)	FALSE	FALSE	NIG	Scorer 2	10	TRUE	FALSE	0	0	0	U	U	U	U	U	U	U	U	U	U	U	U	U	U	U	U	U	U	U	U	U	U	U	U	U	U	U	U	U
CG32238 (1)	FBgn0052238	32238R-1 (III)	FALSE	FALSE	NIG	Scorer 2	11	TRUE	FALSE	0	0	0	U	U	U	U	U	U	U	U	U	U	U	U	U	U	U	U	U	U	U	U	U	U	U	U	U	U	U	U	U
CG32238 (1)	FBgn0052238	32238R-1 (III)	FALSE	FALSE	NIG	Scorer 2	12	TRUE	FALSE	0	0	0	U	U	U	U	U	U	U	U	U	U	U	U	U	U	U	U	U	U	U	U	U	U	U	U	U	U	U	U	U
CG32238 (1)	FBgn0052238	32238R-1 (III)	FALSE	FALSE	NIG	Scorer 2	13	TRUE	FALSE	0	0	0	U	U	U	U	U	U	U	U	U	U	U	U	U	U	U	U	U	U	U	U	U	U	U	U	U	U	U	U	U
CG32238 (1)	FBgn0052238	32238R-1 (III)	FALSE	FALSE	NIG	Scorer 2	14	TRUE	FALSE	0	0	0	U	U	U	U	U	U	U	U	U	U	U	U	U	U	U	U	U	U	U	U	U	U	U	U	U	U	U	U	U
CG32238 (1)	FBgn0052238	32238R-1 (III)	FALSE	FALSE	NIG	Scorer 2	2	TRUE	FALSE	0	0	0	U	U	U	U	U	U	U	U	U	U	U	U	U	U	U	U	U	U	U	U	U	U	U	U	U	U	U	U	U
CG32238 (1)	FBgn0052238	32238R-1 (III)	FALSE	FALSE	NIG	Scorer 2	4	TRUE	FALSE	0	0	0	U	U	U	U	U	U	U	U	U	U	U	U	U	U	U	U	U	U	U	U	U	U	U	U	U	U	U	U	U
CG32238 (1)	FBgn0052238	32238R-1 (III)	FALSE	FALSE	NIG	Scorer 2	5	FALSE	TRUE	0	0	0	U	U	U	U	U	U	U	U	U	U	U	U	U	U	U	U	U	U	U	U	U	U	U	U	U	U	U	U	U
CG32238 (1)	FBgn0052238	32238R-1 (III)	FALSE	FALSE	NIG	Scorer 2	6	TRUE	FALSE	0	0	0	U	U	U	U	U	U	U	U	U	U	U	U	U	U	U	U	U	U	U	U	U	U	U	U	U	U	U	U	U
CG32238 (1)	FBgn0052238	32238R-1 (III)	FALSE	FALSE	NIG	Scorer 2	7	TRUE	FALSE	0	0	0	U	U	U	U	U	U	U	U	U	U	U	U	U	U	U	U	U	U	U	U	U	U	U	U	U	U	U	U	U
CG32238 (1)	FBgn0052238	32238R-1 (III)	FALSE	FALSE	NIG	Scorer 2	9	TRUE	FALSE	0	0	0	U	U	U	U	U	U	U	U	U	U	U	U	U	U	U	U	U	U	U	U	U	U	U	U	U	U	U	U	U
CG32238 (2)	FBgn0052238	29424 (III)	FALSE	FALSE	VDRC	Scorer 2	1	FALSE	FALSE	0	0	1	-1	0	0	0	0	0	0	0	1	0	0	0	0	0	0	1	0	0	0	0	0	0	0	1	0	1	1	0	0
CG32238 (2)	FBgn0052238	29424 (III)	FALSE	FALSE	VDRC	Scorer 7	1	FALSE	FALSE	0	0	1	1	1	0	0	-1	1	1	1	1	-1	1	0	1	1	1	1	1	1	1	1	1	1	0	1	0	1	1	0	1
CG32238 (2)	FBgn0052238	29424 (III)	FALSE	FALSE	VDRC	Scorer 2	2	FALSE	FALSE	0	0	2	0	0	0	0	0	0	1	0	0	0	0	0	0	0	0	0	0	0	0	0	0	0	0	0	0	1	0	0	1
CG32238 (2)	FBgn0052238	29424 (III)	FALSE	FALSE	VDRC	Scorer 7	2	FALSE	FALSE	0	0	2	-1	1	1	-1	-1	0	1	0	0	0	0	-1	0	-1	0	0	1	1	0	1	1	1	0	0	1	0	-1	1	1
CG32238 (2)	FBgn0052238	29424 (III)	FALSE	FALSE	VDRC	Scorer 2	3	FALSE	FALSE	0	0	1	0	-1	0	0	0	0	0	1	1	0	1	1	0	0	0	1	0	0	0	0	0	0	1	2	0	0	1	0	1
CG32238 (2)	FBgn0052238	29424 (III)	FALSE	FALSE	VDRC	Scorer 7	3	FALSE	FALSE	0	0	1	0	0	0	0	1	1	1	1	1	0	1	1	1	1	1	1	1	1	1	1	1	1	0	1	0	1	1	-1	1
CG32238 (2)	FBgn0052238	29424 (III)	FALSE	FALSE	VDRC	Scorer 2	4	FALSE	FALSE	0	0	1	0	0	0	-1	-1	-1	1	0	0	0	1	0	1	2	-1	0	0	1	0	1	1	0	0	0	1	0	0	0	0
CG32238 (2)	FBgn0052238	29424 (III)	FALSE	FALSE	VDRC	Scorer 7	4	FALSE	FALSE	0	0	1	1	1	1	-2	0	0	1	1	0	-1	1	0	1	-1	2	1	1	1	0	1	1	1	0	0	0	1	0	1	1
CG32238 (2)	FBgn0052238	29424 (III)	FALSE	FALSE	VDRC	Scorer 2	5	TRUE	FALSE	0	0	0	U	U	U	U	U	U	U	U	U	U	U	U	U	U	U	U	U	U	U	U	U	U	U	U	U	U	U	U	U
CG32238 (2)	FBgn0052238	29424 (III)	FALSE	FALSE	VDRC	Scorer 2	6	TRUE	FALSE	0	0	0	U	U	U	U	U	U	U	U	U	U	U	U	U	U	U	U	U	U	U	U	U	U	U	U	U	U	U	U	U
CG32238 (2)	FBgn0052238	29424 (III)	FALSE	FALSE	VDRC	Scorer 2	7	TRUE	FALSE	0	0	0	U	U	U	U	U	U	U	U	U	U	U	U	U	U	U	U	U	U	U	U	U	U	U	U	U	U	U	U	U
CG32238 (2)	FBgn0052238	29424 (III)	FALSE	FALSE	VDRC	Scorer 2	8	FALSE	FALSE	0	0	1	-1	-1	0	0	-1	0	0	0	0	0	0	0	0	0	0	0	0	0	0	0	0	0	0	0	0	1	0	0	0
CG32238 (2)	FBgn0052238	29424 (III)	FALSE	FALSE	VDRC	Scorer 7	8	FALSE	FALSE	0	0	1	0	0	0	-1	-1	0	0	0	0	0	0	-1	1	-1	1	1	1	1	0	1	1	1	0	0	-1	1	0	-1	1
CG32333	FBgn0052333	26118 (III)	FALSE	FALSE	VDRC	Scorer 4	1	FALSE	FALSE	0	0	1	0	1	1	0	1	0	0	U	U	-1	1	1	0	2	0	0	0	1	0	0	0	0	0	1	-1	0	1	1	0
CG32333	FBgn0052333	26118 (III)	FALSE	FALSE	VDRC	Scorer 3	1	FALSE	FALSE	0	0	1	1	1	1	0	1	1	0	U	U	0	1	1	0	1	1	1	0	1	1	0	0	0	0	1	0	0	1	1	0
CG32333	FBgn0052333	26118 (III)	FALSE	FALSE	VDRC	Scorer 4	2	FALSE	FALSE	0	0	1	0	0	1	-1	0	0	0	1	0	1	0	0	1	0	0	1	0	1	0	0	0	0	0	1	1	0	1	0	1
CG32333	FBgn0052333	26118 (III)	FALSE	FALSE	VDRC	Scorer 3	2	FALSE	FALSE	0	0	1	0	0	1	-1	0	1	0	1	0	1	0	0	1	0	0	1	0	1	1	0	0	0	0	1	1	0	1	0	1
CG32333	FBgn0052333	26118 (III)	FALSE	FALSE	VDRC	Scorer 4	3	FALSE	FALSE	0	1	1	-1	0	0	0	0	0	0	0	0	0	0	0	1	0	0	1	0	0	1	0	0	0	0	0	0	0	-1	1	1
CG32333	FBgn0052333	26118 (III)	FALSE	FALSE	VDRC	Scorer 3	3	FALSE	FALSE	0	1	1	0	0	1	0	0	0	0	0	0	0	0	0	0	0	0	1	0	0	1	0	0	0	0	0	0	0	0	1	1
CG32333	FBgn0052333	26118 (III)	FALSE	FALSE	VDRC	Scorer 4	4	FALSE	FALSE	0	0	1	-1	-1	1	0	1	1	0	0	0	-1	0	0	0	0	0	0	0	1	1	0	0	0	0	1	0	0	-1	1	0
CG32333	FBgn0052333	26118 (III)	FALSE	FALSE	VDRC	Scorer 3	4	FALSE	FALSE	0	0	1	-1	0	1	0	0	1	0	0	0	0	0	0	0	0	0	1	0	0	0	0	0	0	0	0	0	0	0	1	0
CG32333	FBgn0052333	26118 (III)	FALSE	FALSE	VDRC	Scorer 3	5	FALSE	FALSE	0	1	2	0	0	0	0	-1	0	0	0	1	0	1	0	0	1	0	0	0	1	1	0	0	0	0	0	0	0	1	0	0
CG32333	FBgn0052333	26118 (III)	FALSE	FALSE	VDRC	Scorer 4	5	FALSE	FALSE	0	1	2	-1	0	1	0	0	1	0	0	1	0	0	0	0	1	1	0	0	1	1	0	0	0	0	1	0	0	0	1	0
CG32373	FBgn0052373	32373R-1 (III)	FALSE	FALSE	NIG	Scorer 1	1	FALSE	FALSE	0	0	1	0	0	0	1	1	1	0	0	1	0	1	0	0	1	0	0	0	0	1	0	0	0	0	0	0	0	0	0	0
CG32373	FBgn0052373	32373R-1 (III)	FALSE	FALSE	NIG	Scorer 4	1	FALSE	FALSE	0	0	1	0	0	0	1	0	1	0	0	1	0	1	0	0	1	0	0	0	0	1	0	0	0	0	1	0	0	0	0	0
CG32373	FBgn0052373	32373R-1 (III)	FALSE	FALSE	NIG	Scorer 3	1	FALSE	FALSE	0	0	1	0	0	0	1	0	1	0	0	1	0	1	-1	0	1	0	0	0	1	1	0	0	0	0	1	0	0	0	0	0
CG32373	FBgn0052373	32373R-1 (III)	FALSE	FALSE	NIG	Scorer 1	2	FALSE	FALSE	0	0	1	0	0	0	0	0	0	0	0	0	0	1	0	1	1	0	1	0	1	1	0	0	0	0	1	0	0	0	1	0
CG32373	FBgn0052373	32373R-1 (III)	FALSE	FALSE	NIG	Scorer 4	2	FALSE	FALSE	0	0	1	0	0	0	0	0	1	0	U	U	0	1	0	1	1	0	1	0	1	1	0	0	0	0	1	0	0	0	0	0
CG32373	FBgn0052373	32373R-1 (III)	FALSE	FALSE	NIG	Scorer 3	2	FALSE	FALSE	0	0	1	0	0	0	0	0	1	0	U	U	0	1	0	1	1	1	1	0	1	1	0	0	0	0	1	0	0	0	1	0
CG32373	FBgn0052373	32373R-1 (III)	FALSE	FALSE	NIG	Scorer 4	3	FALSE	FALSE	0	0	1	0	0	0	1	0	0	0	0	0	0	1	0	1	2	0	1	0	1	0	0	0	0	0	1	0	0	1	1	1
CG32373	FBgn0052373	32373R-1 (III)	FALSE	FALSE	NIG	Scorer 1	3	FALSE	FALSE	0	0	1	0	0	0	1	0	0	0	0	0	0	1	0	0	2	0	1	0	1	1	0	0	0	0	1	0	0	1	1	1
CG32373	FBgn0052373	32373R-1 (III)	FALSE	FALSE	NIG	Scorer 3	3	FALSE	FALSE	0	0	1	0	0	0	1	0	0	0	0	1	0	1	0	1	2	0	1	0	1	1	0	0	0	0	1	0	0	1	1	1
CG32373	FBgn0052373	32373R-1 (III)	FALSE	FALSE	NIG	Scorer 4	4	FALSE	FALSE	0	1	2	-1	-1	0	-1	0	0	0	0	0	-1	1	0	0	1	0	0	0	1	1	0	0	0	0	0	0	0	0	0	1
CG32373	FBgn0052373	32373R-1 (III)	FALSE	FALSE	NIG	Scorer 1	4	FALSE	FALSE	0	1	2	-1	-1	0	-1	0	0	0	0	0	-1	1	0	0	1	0	0	0	1	1	0	0	0	0	0	0	0	0	0	1
CG32373	FBgn0052373	32373R-1 (III)	FALSE	FALSE	NIG	Scorer 3	4	FALSE	FALSE	0	1	2	-1	-1	1	0	0	0	0	0	0	-1	1	0	0	1	0	0	0	1	1	0	0	0	0	0	0	0	0	0	1
CG32373	FBgn0052373	32373R-1 (III)	FALSE	FALSE	NIG	Scorer 3	5	FALSE	FALSE	0	0	1	0	0	1	0	0	1	0	U	U	0	0	0	0	0	1	0	0	1	1	0	0	0	0	1	0	0	0	0	0
CG32373	FBgn0052373	32373R-1 (III)	FALSE	FALSE	NIG	Scorer 4	5	FALSE	FALSE	0	0	1	0	0	0	0	0	1	0	U	U	0	0	0	0	1	1	0	0	1	1	0	0	0	0	1	0	0	0	0	0
CG32373	FBgn0052373	32373R-1 (III)	FALSE	FALSE	NIG	Scorer 1	5	FALSE	FALSE	0	0	1	0	0	0	0	0	1	0	0	0	0	0	0	1	1	1	1	0	1	1	0	0	0	0	0	0	0	1	0	0
CG32669	FBgn0052669	47916 (III)	FALSE	FALSE	VDRC	Scorer 5	1	TRUE	FALSE	0	0	0	U	U	U	U	U	U	U	U	U	U	U	U	U	U	U	U	U	U	U	U	U	U	U	U	U	U	U	U	U
CG32669	FBgn0052669	47916 (III)	FALSE	FALSE	VDRC	Scorer 5	2	FALSE	TRUE	0	0	0	U	U	U	U	U	U	U	U	U	U	U	U	U	U	U	U	U	U	U	U	U	U	U	U	U	U	U	U	U
CG32669	FBgn0052669	47916 (III)	FALSE	FALSE	VDRC	Scorer 5	3	FALSE	TRUE	0	0	0	U	U	U	U	U	U	U	U	U	U	U	U	U	U	U	U	U	U	U	U	U	U	U	U	U	U	U	U	U
CG32669	FBgn0052669	47916 (III)	FALSE	FALSE	VDRC	Scorer 5	4	FALSE	FALSE	0	0	1	1	0	0	-1	2	-1	0	1	0	0	0	-1	0	0	0	0	0	0	0	0	0	0	0	0	0	1	0	0	1
CG32669	FBgn0052669	47916 (III)	FALSE	FALSE	VDRC	Scorer 6	4	FALSE	FALSE	0	0	1	0	-1	0	0	2	1	0	1	0	0	0	-1	1	1	0	0	0	0	0	0	0	0	0	0	0	1	1	0	1
CG32669	FBgn0052669	47916 (III)	FALSE	FALSE	VDRC	Scorer 5	5	FALSE	FALSE	0	0	1	-1	0	0	-1	1	-1	0	1	0	0	1	0	0	1	0	0	1	0	0	0	0	0	0	1	0	1	0	0	0
CG32669	FBgn0052669	47916 (III)	FALSE	FALSE	VDRC	Scorer 6	5	FALSE	FALSE	0	0	1	-1	0	0	0	2	0	1	1	0	-1	0	0	1	2	0	0	0	0	0	0	0	0	0	0	-2	1	1	1	0
CG32669	FBgn0052669	47916 (III)	FALSE	FALSE	VDRC	Scorer 5	6	FALSE	FALSE	0	0	1	1	1	1	0	0	-1	0	1	1	0	1	0	0	0	0	0	0	0	0	0	0	0	0	1	-1	0	0	0	0
CG32669	FBgn0052669	47916 (III)	FALSE	FALSE	VDRC	Scorer 6	6	FALSE	FALSE	0	0	1	1	1	1	-1	-1	-1	0	1	1	0	1	0	0	0	0	U	0	0	0	U	U	U	0	0	U	0	0	1	0
CG32669	FBgn0052669	47916 (III)	FALSE	FALSE	VDRC	Scorer 5	7	FALSE	FALSE	0	0	1	0	0	1	1	1	-1	0	1	0	-1	0	0	0	0	0	0	0	1	1	1	0	1	0	0	1	0	0	0	0
CG32669	FBgn0052669	47916 (III)	FALSE	FALSE	VDRC	Scorer 6	7	FALSE	FALSE	0	0	1	0	0	1	0	0	-1	0	1	1	-1	0	0	1	2	1	1	0	1	1	1	1	1	0	0	1	1	1	0	1
CG32669	FBgn0052669	47916 (III)	FALSE	FALSE	VDRC	Scorer 5	8	FALSE	FALSE	0	0	1	0	0	0	1	-1	-1	0	1	0	0	0	-1	0	1	0	0	0	1	0	0	0	0	0	0	1	0	0	0	1
CG32669	FBgn0052669	47916 (III)	FALSE	FALSE	VDRC	Scorer 6	8	FALSE	FALSE	0	0	1	0	0	0	0	-1	1	0	1	0	-1	0	0	0	1	1	0	0	0	0	0	0	0	0	0	1	0	0	0	1
[truncated: 7,012 more rows]

## Sheet: Categories
Category	Data Type	Description
No Clones	Yes/No	True, False
Not Developed	Yes/No	True, False. True if pupa was too malformed to mount
Malformed	Yes/No	Normal (0), malformed (1)
Freckles	Yes/No	No (0), Yes (1)
Clonal tissue	Number	0-5% (-2), 5-15% (-1), 15-35% (0), 35-50% (1), 50% + (2)
Individual clone size	Number	mostly small (-1), mixture/mostly medium (0), mostly large (1), very large (2)
Clonal shape	Number	mostly round (-1), mixture (0), mostly long (1)
Dividing cells	Number	none (-2), little (-1), medium (0), lots (1), extensive (2)
Invading Cells	Number	none (-2), very few (-1), medium (0), lots (1), extensive (2)
Type of Invasion	Number	mostly non-polarised (-1), mixture (0), mostly polarised (1)
Invading cells with protrusions	Yes/No	No (0), Yes (1)
Cuticle	Yes/No	normal (0), deep folding (1)
closure defects	Yes/No	No (0), Yes (1)
Apex size	Number	very small (-2), small (-1), normal (0), large (1)
Defective Apex	Number	none (0), up to 50% (1), >50% (2)
No Apex	Number	none (-1), 0-15% (0), 15-50% (1), >50% (2)
Junction defects	Yes/No	No (0), Yes (1)
Cell body (rounding)	Number	none (-1), 0-15% (0), 15-50% (1), 50% (2)
Polarised Cytoskeleton	Number	none (-1), very few (0), medium (1), lots (2)
Basal bundles	Yes/No	No (0), Yes (1)
Long apical/intermediate protrusions	Yes/No	No (0), Yes (1)
Very Long protrusions	Yes/No	No (0), Yes (1)
Blebbing mitotic cells	Yes/No	No (0), Yes (1)
Thick protrusions	Yes/No	No (0), Yes (1)
Bright protrusions	Yes/No	No (0), Yes (1)
Branched protrusions	Yes/No	No (0), Yes (1)
Cyst-like clones	Yes/No	No (0), Yes (1)
Apoptotic	Number	none(0), little (1), medium (2), lots (3)
Basal Protrusions	Number	absent (-3), small (-2), normal (-1), long (0), very long (1)
Basal Actin Rich Spot	Number	No (0), Yes (1)
Multi-layering	Number	none (-1), 0-15% (0), 15-50% (1), 50+% (2)
Cell Length	Number	short <7um (-2), normal 8-12um (-1), long (0) 13-19um, very long (1) 20um+
Single Cell Clones	Yes/No	No (0), Yes (1)
U	Unquantifiable
