# Supplementary material for: A Genetic Analysis of Tumor Progression in Drosophila Identifies the Cohesin Complex as a Suppressor of Individual and Collective Cell Invasion
Source: iScience. 2020 Jun 4;23(6):101237. doi: 10.1016/j.isci.2020.101237 (PMC7317029; doi:10.1016/j.isci.2020.101237)
Supplement: Table S2. Level of Similarity between Two RNAi Lines Targeting the Same Gene, Related to Figure 3 — See also Figure S2. [file mmc3.xlsx]

## Sheet: correlation_RNAi_lines.csv
g1	g2	R	stat	Pval
pdm2 (1)	pdm2 (2)	0.919721	325.934	1.79e-12
ca-alpha1D (1)	ca-alpha1D (2)	0.902781	394.71	2.14e-11
tkv (1)	tkv (2)	0.894067	430.089	6.46e-11
calypso (1)	calypso (2)	0.892532	436.319	7.77e-11
LanB1 (1)	LanB1 (2)	0.883925	471.265	2.08e-10
Cubn (1)	Cubn (2)	0.873138	515.059	6.48e-10
lid (1)	lid (2)	0.869115	531.394	9.63e-10
CG6272 (1)	CG6272 (2)	0.86738	538.438	1.14e-09
TSC1 (1)	TSC1 (2)	0.864407	550.506	1.51e-09
ct (1)	ct (2)	0.856639	582.045	3.05e-09
jbug	jbug (2)	0.8544	591.134	3.7e-09
CG12484 (1)	CG12484 (2)	0.839767	650.546	1.23e-08
brm (1)	brm (2)	0.836358	664.388	1.6e-08
pTEN (1)	pTEN (2)	0.833951	674.16	1.92e-08
SLIK (1)	SLIK (2)	0.830565	687.908	2.47e-08
Ank2 (1)	Ank2 (2)	0.821247	725.737	4.8e-08
Nrx-IV	Nrx-IV (2)	0.817978	739.008	6e-08
Nup62 (1)	Nup62 (2)	0.806158	786.997	1.3e-07
sli (1)	sli (2)	0.796779	825.077	2.32e-07
Cont	Cont (2)	0.789888	853.053	3.49e-07
Unc-89 (1)	Unc-89 (2)	0.784007	876.931	4.87e-07
Neto	Neto (2)	0.782782	881.903	5.22e-07
CG31731 (1)	CG31731 (2)	0.776215	908.567	7.48e-07
Dp (1)	Dp (2)	0.773217	920.74	8.78e-07
Zir	Zir (2)	0.770005	933.78	1.04e-06
ebi (1)	ebi (2)	0.763939	958.409	1.42e-06
CG5550 (1)	CG5550 (2)	0.763263	961.151	1.47e-06
CG18476 (1)	CG18476 (2)	0.761739	967.342	1.59e-06
Prestin (1)	Prestin (2)	0.759686	975.674	1.76e-06
Irp-1B (2)	Irp-1B (3)	0.759405	976.814	1.78e-06
cv-c	cv-c (2)	0.754622	996.235	2.25e-06
klg	klg (2)	0.750114	1014.54	2.8e-06
p53 (1)	p53 (2)	0.747275	1026.06	3.2e-06
Myospheroid (bPS)	mys	0.746689	1028.44	3.29e-06
fkh (1)	fkh (2)	0.745399	1033.68	3.49e-06
btl (1)	btl (2)	0.740367	1054.11	4.4e-06
Scrib (IR) (2)	Scrib-IR (1)	0.735356	1074.46	5.51e-06
CG9572 (1)	CG9572 (2)	0.734636	1077.38	5.69e-06
CIC-c	CIC-c (2)	0.734126	1079.45	5.82e-06
Akt1 (1)	Akt1 (2)	0.730017	1096.13	6.97e-06
AstC-R2	AstC-R2 (2)	0.728751	1101.27	7.36e-06
Dlg (1)	Dlg (2)	0.727179	1107.66	7.88e-06
Cad99C	Cad99C (1)	0.724753	1117.5	8.74e-06
lea	lea (2)	0.719853	1137.4	1.07e-05
CG30417 (1)	CG30417 (2)	0.717843	1145.56	1.17e-05
Or33a (1)	Or33a (2)	0.714197	1160.36	1.35e-05
Trf4-2	Trf4-2 (1)	0.711106	1172.91	1.53e-05
Dscam4 (1)	Dscam4 (2)	0.706056	1193.41	1.87e-05
Ptp36E (1)	Ptp36E (2)	0.70275	1206.84	2.13e-05
put (1)	put (2)	0.700718	1215.09	2.31e-05
PAK3 (1)	PAK3 (2)	0.69966	1219.38	2.4e-05
CG33288 (1)	CG33288 (2)	0.698125	1225.61	2.55e-05
ih	ih (2)	0.696137	1233.68	2.75e-05
Moesin (1)	Moesin (2)	0.695897	1234.66	2.77e-05
CG10669 (1)	CG10669 (2)	0.695294	1237.11	2.83e-05
Pxn	Pxn (2)	0.695217	1237.42	2.84e-05
osa (1)	osa (2)	0.694246	1241.36	2.95e-05
Smr	Smr (2)	0.69282	1247.15	3.11e-05
CG34120 (1)	CG34120 (2)	0.690735	1255.62	3.36e-05
Tehao (1)	Tehao (2)	0.690569	1256.29	3.38e-05
Dscam1 (1)	Dscam1 (2)	0.687539	1268.59	3.78e-05
hiw	hiw (2)	0.686906	1271.16	3.87e-05
kug (1)	kug (2)	0.68464	1280.36	4.2e-05
patj (1)	patj (2)	0.68349	1285.03	4.37e-05
Dsor1	Dsor2	0.682482	1289.12	4.53e-05
Taf1	Taf1 (2)	0.679466	1301.37	5.05e-05
brv2 (1)	brv2 (2)	0.678065	1307.06	5.3e-05
CG5037	CG5037 (2)	0.676418	1313.74	5.62e-05
CadN	CadN (2)	0.67614	1314.87	5.67e-05
rst	rst (2)	0.674824	1320.21	5.94e-05
Msp-300 (1)	Msp-300 (2)	0.674011	1323.51	6.11e-05
Dhc93AB (1)	Dhc93AB (2)	0.6732	1326.81	6.28e-05
CG4393 (1)	CG4393 (2)	0.672699	1328.84	6.39e-05
sli (2)	sli (1)	0.671547	1333.52	6.65e-05
CG34380	CG34380 (2)	0.669228	1342.94	7.2e-05
asp	asp (2)	0.667954	1348.11	7.52e-05
Rim	Rim (2)	0.667329	1350.65	7.68e-05
hig (1)	hig (2)	0.665828	1356.74	8.08e-05
Rm62 (1)	Rm62 (2)	0.660389	1378.82	9.68e-05
lgl-IR (1)	lgl-IR (2)	0.659198	1383.65	0.000100656
CG7607	CG7607 (2)	0.658307	1387.28	0.000103638
Idh (1)	Idh (2)	0.654351	1403.33	0.000117832
CG7379 (1)	CG7379 (2)	0.653964	1404.91	0.000119312
CG4896 (1)	CG4896 (2)	0.646291	1436.06	0.000152209
CG3339 (1)	CG3339 (2)	0.646128	1436.72	0.000152986
CG1724 (1)	CG1724 (2)	0.642239	1452.51	0.000172635
dom	dom (2)	0.641603	1455.09	0.000176053
CG30280 (1)	CG30280 (2)	0.64151	1455.47	0.000176553
Pp2A-29B (1)	Pp2A-29B (2)	0.640493	1459.6	0.000182161
Beclin-1 (Atg6) (1)	Beclin-1 (Atg6) (2)	0.638665	1467.02	0.000192628
CSN8 (1)	CSN8 (2)	0.638588	1467.33	0.000193079
Eph (1)	Eph (2)	0.636232	1476.9	0.000207384
unc-13	unc-13 (2)	0.634385	1484.4	0.000219249
trio	trio (2)	0.632808	1490.8	0.000229844
CG9701 (1)	CG9701 (2)	0.631377	1496.61	0.000239852
Mhc	Mhc (2)	0.630577	1499.86	0.000245616
Pex13	Pex13 (2)	0.628976	1506.36	0.000257514
klu (1)	klu (2)	0.623212	1529.76	0.000304667
usp (1)	usp (2)	0.620646	1540.18	0.000328002
vn	vn (2)	0.620215	1541.93	0.000332069
Tep1	Tep1 (2)	0.619852	1543.4	0.000335531
Sema-2b	Sema-2b (2)	0.618148	1550.32	0.000352215
Dis3 (1)	Dis3 (2)	0.615996	1559.06	0.00037432
Nrg (1)	Nrg (2)	0.614428	1565.42	0.000391192
CG10623 (1)	CG10623 (2)	0.613989	1567.21	0.000396038
CG5245	CG5245 (2)	0.611381	1577.79	0.000425893
run	run (2)	0.610989	1579.39	0.000430555
Mad (1)	Mad (2)	0.608569	1589.21	0.000460297
18w	18w (2)	0.607983	1591.59	0.000467771
Sema-1b	Sema-1b (2)	0.606317	1598.35	0.000489594
Sdr	Sdr (2)	0.605893	1600.07	0.000495283
Ddr	Ddr (2)	0.603553	1609.57	0.00052776
WASp (1)	WASp (2)	0.601135	1619.39	0.000563278
CG10585 (1)	CG10585 (2)	0.596523	1638.12	0.00063686
Su(var)2-HP2	su(var)2-HP2 (2)	0.595626	1641.76	0.000652123
ft	ft (2)	0.595051	1644.09	0.000662067
Or59b (1)	Or59b (2)	0.589966	1664.74	0.000755949
tweek	tweek (2)	0.589549	1666.43	0.000764141
Ephrin	Ephrin (2)	0.584241	1687.98	0.000875401
U2af38 (1)	U2af38 (2)	0.583404	1691.38	0.000894193
kis (1)	kis (2)	0.582584	1694.71	0.000912914
CG8290 (1)	CG8290 (2)	0.581042	1700.97	0.00094909
CG12268	CG12268 (2)	0.575193	1724.72	0.00109787
sif	sif (2)	0.575027	1725.39	0.00110238
Blimp-1 (1)	Blimp-1 (2)	0.572011	1737.63	0.00118704
lilli (1)	lilli (2)	0.570948	1741.95	0.0012182
trol	trol (2)	0.570927	1742.04	0.00121883
RhoGAP19D	RhoGAP19D (2)	0.569339	1748.48	0.00126672
dE2f2 (1)	dE2f2 (2)	0.566652	1759.39	0.00135151
Hml (1)	Hml (2)	0.560491	1784.41	0.00156477
eIF-2beta (1)	eIF-2beta (2)	0.559896	1786.82	0.00158684
Gbeta13F (1)	Gbeta13F (2)	0.558436	1792.75	0.00164212
CG10186 (1)	CG10186 (2)	0.55813	1793.99	0.00165391
E(z) (1)	E(z) (2)	0.556292	1801.45	0.00172631
Sema-5c	Sema-5c (2)	0.554972	1806.81	0.00178
Plc21C	Plc21C (2)	0.552884	1815.29	0.00186784
NF1 (1)	NF1 (2)	0.550607	1824.54	0.00196792
Pvr (1)	Pvr (2)	0.549059	1830.82	0.00203859
fra (1)	fra (2)	0.546976	1839.28	0.00213712
Ndae1 (1)	Ndae1 (2)	0.54644	1841.45	0.00216309
frac (1)	frac (2)	0.54338	1853.88	0.00231688
CG12950	CG12950 (2)	0.542257	1858.44	0.00237565
mGluRA	mGluRA (2)	0.540552	1865.36	0.00246727
bun	bun (2)	0.538696	1872.9	0.00257053
Trp1 (1)	Trp1 (2)	0.538591	1873.32	0.00257649
plexB	plexB (2)	0.537297	1878.57	0.00265076
mesh (1)	mesh (2)	0.53674	1880.84	0.00268332
Gbeta13F (2)	GI	0.536679	1881.08	0.00268688
piwi	Pkd2	0.536648	1881.21	0.0026887
CG16868	CG16868 (2)	0.534369	1890.46	0.00282571
RhoGEF3	RhoGEF3 (2)	0.533183	1895.28	0.00289937
Scox	Scox (2)	0.531136	1903.59	0.00303034
Kirre (1)	Kirre (2)	0.527187	1919.62	0.00329748
para (1)	para (2)	0.526633	1921.87	0.00333656
S6k (1)	S6k (2)	0.522868	1937.16	0.00361256
pyx	pyx (2)	0.520174	1948.09	0.00382189
Dscam2 (1)	Dscam2 (2)	0.517668	1958.27	0.00402579
CG10274 (1)	CG10274 (2)	0.517267	1959.89	0.00405928
IA-2	IA-2 (2)	0.510652	1986.75	0.00464704
fred	fred (2)	0.505537	2007.52	0.00514991
su(Hw)	su(Hw) (2)	0.505223	2008.8	0.00518223
wit (1)	wit (2)	0.501631	2023.38	0.00556444
CG11444 (1)	CG11444 (2)	0.498063	2037.87	0.00596759
wrapper	wrapper (2)	0.496366	2044.75	0.00616782
salr	salr (2)	0.493231	2057.48	0.00655276
Ten-a	Ten-a (2)	0.492316	2061.2	0.00666893
grn	grn (2)	0.491401	2064.91	0.0067869
ham	ham (2)	0.4908	2067.35	0.00686522
egg (1)	egg (2)	0.489699	2071.82	0.00701076
CG7420 (1)	CG7420 (2)	0.483908	2095.33	0.00782026
plexA	plexA (2)	0.483816	2095.71	0.00783372
mgl	mgl (2)	0.482327	2101.75	0.00805449
CG42817	CG42817 (2)	0.480377	2109.67	0.00835144
Syx1A (1)	Syx1A (2)	0.478451	2117.49	0.00865388
cdep	cdep (2)	0.476949	2123.59	0.00889599
spen (1)	spen (2)	0.475881	2127.92	0.0090717
jim (1)	jim (2)	0.475045	2131.32	0.00921121
phI	Pi3K21B	0.474776	2132.41	0.00925639
CG11318	CG11318 (2)	0.47468	2132.8	0.00927262
ss	ss (2)	0.472279	2142.55	0.00968581
CG13597 (1)	CG13597 (2)	0.472135	2143.13	0.00971091
wb (1)	wb (2)	0.471148	2147.14	0.00988561
AdoR	AdoR (2)	0.469373	2154.34	0.0102062
Nipped-A	Nipped-A (2)	0.465389	2170.52	0.0109579
CG4360	CG4360 (2)	0.46442	2174.46	0.0111475
CG14446	CG14446 (2)	0.462805	2181.01	0.0114696
SK	SK (2)	0.461361	2186.88	0.0117643
CG10600 (1)	CG10600 (2)	0.458623	2197.99	0.0123403
CG7229 (1)	CG7229 (2)	0.454372	2215.25	0.0132812
Exn	Exn (2)	0.45264	2222.28	0.0136813
otk	otk (2)	0.44733	2243.84	0.014971
capt (1)	capt (2)	0.440995	2269.56	0.0166401
Nos	Nos (2)	0.439626	2275.12	0.0170203
Egfr (1)	Egfr (2)	0.435896	2290.26	0.0180929
slbo	slbo (2)	0.43504	2293.74	0.0183468
Actn	Actn (2)	0.433942	2298.19	0.0186767
ATPsyn-beta (1)	ATPsyn-beta (2)	0.433794	2298.8	0.0187218
Mkk4 (1)	Mkk4 (2)	0.431867	2306.62	0.0193138
APC (1)	APC (2)	0.431212	2309.28	0.0195185
zormin (1)	zormin (2)	0.424548	2336.33	0.0217045
CG10702	CG10702 (2)	0.424426	2336.83	0.0217462
LRP1	LRP1 (2)	0.424201	2337.74	0.0218236
Ptp10D	Ptp10D (2)	0.423402	2340.99	0.0220999
CG13579	CG13579 (2)	0.416234	2370.09	0.0247095
CG34422 (1)	CG34422 (2)	0.415666	2372.39	0.0249265
crb	crb (2)	0.413867	2379.7	0.0256247
Ptp4E	Ptp4E (2)	0.409065	2399.19	0.0275657
Nmdar2	Nmdar2 (2)	0.409012	2399.41	0.0275881
cype	cype (2)	0.408634	2400.95	0.027746
CG4587	CG4587 (2)	0.403393	2422.23	0.0300113
CG11180	CG11180 (2)	0.402471	2425.97	0.030425
Dhc36C (1)	Dhc36C (2)	0.397563	2445.89	0.0327048
CG10348	CG10348 (2)	0.395109	2455.86	0.0338957
sax (1)	sax (2)	0.384827	2497.6	0.0392701
Bap170 (1)	Bap170 (2)	0.379461	2519.39	0.042334
CG15395 (1)	CG15395 (2)	0.378429	2523.58	0.0429446
mbc	mbc (2)	0.376056	2533.21	0.0443755
grk	grk (2)	0.374455	2539.71	0.0453615
CcapR	CcapR (2)	0.373991	2541.6	0.0456508
Bcl2 (debcl) (1)	Bcl2 (debcl) (2)	0.369469	2559.96	0.048546
Rab40 (1)	Rab40 (2)	0.363716	2583.31	0.052437
CG5389 (1)	CG5389 (2)	0.363551	2583.98	0.0525519
CG31999	CG31999 (2)	0.363443	2584.42	0.0526274
Rac2 (1)	Rac2 (2)	0.353469	2624.92	0.0599726
emb	emb (2)	0.350897	2635.36	0.0619906
Traf4 (1)	Traf4 (3)	0.349024	2642.96	0.0634936
CG4887 (1)	CG4887 (2)	0.343572	2665.1	0.0680302
cnc (1)	cnc (2)	0.340111	2679.15	0.0710377
Lap1	Lap1 (2)	0.340091	2679.23	0.0710555
SA (1)	SA (2)	0.335363	2698.43	0.0753293
Dgk	Dgk (2)	0.335134	2699.35	0.0755408
CG9784 (1)	CG9784 (2)	0.327893	2728.75	0.0824823
Cirl	Cirl (2)	0.325184	2739.75	0.0852005
vav	vav (2)	0.320587	2758.42	0.0899693
babo (1)	babo (2)	0.320479	2758.85	0.0900837
dia (1)	dia (2)	0.31991	2761.17	0.0906891
unc-5	unc-5 (2)	0.319767	2761.74	0.0908405
CG34113	CG34113 (2)	0.318642	2766.31	0.0920466
Ric (1)	Ric (2)	0.317851	2769.53	0.0929027
CG11593	CG11593 (2)	0.31606	2776.8	0.0948608
Tg	Tg (2)	0.287606	2892.32	0.130318
kto (1)	kto (2)	0.274495	2945.55	0.149577
Tollo (1)	Tollo (2)	0.258183	3011.78	0.176292
Adar	Adar (2)	0.251472	3039.03	0.188204
otu (1)	otu (2)	0.242136	3076.93	0.205685
lectin-22C (1)	lectin-22C (2)	0.234503	3107.92	0.220781
Mnt (1)	Mnt (2)	0.227587	3135.99	0.235091
Dhc62B	Dhc93AB (1)	0.21443	3189.41	0.263993
side	side (2)	0.160466	3408.51	0.405672
CG18335 (1)	CG18335 (2)	0.141837	3484.14	0.462986
hbs	hbs (2)	0.135928	3508.13	0.482011
Dscam3	Dscam3 (2)	0.117309	3583.72	0.544487
tefu (1)	tefu (2)	-0.0906499	4428.04	0.64003
sl (1)	sl (2)	0.036592	3911.44	0.850525
vkg (1)	vkg (2)	0.0144386	4001.38	0.940742
Myb (1)	Myb (2)	0.00112265	4055.44	0.995388
