# Supplementary material for: A Genetic Analysis of Tumor Progression in Drosophila Identifies the Cohesin Complex as a Suppressor of Individual and Collective Cell Invasion
Source: iScience. 2020 Jun 4;23(6):101237. doi: 10.1016/j.isci.2020.101237 (PMC7317029; doi:10.1016/j.isci.2020.101237)
Supplement: Table S3. Hits For all Categories, Related to Figure 3 [file mmc4.xlsx]

## Sheet: Category Descriptions
Category	Data Type	Description
No Clones	Yes/No	TRUE, FALSE	When 'TRUE', the animal presents no GFP+ clones and therefore can not be described in any of the other categories. If 5 consecutive animals show no clones, then no more animals are screened.
Not Developed	Yes/No	TRUE, FALSE	When 'TRUE', the animal has not developed sufficiently within the normal time window and therefore can not be described in any of the other categories. If 5 consecutive animals show a developmental delay, then no more animals are screened.
Malformed	Yes/No	Malformed notum (1), Normal notum (0)	When 'Malformed', the notum appeared malformed under the stereomicroscope and was sometimes difficult to mount.
Freckles	Yes/No	Yes (1), No (0)	When 'Yes', one or more necrotic dark spots were visible in the notum under the stereomicroscope.
Clonal tissue	Number	0-5% (-2), 5-15% (-1), 15-35% (0), 35-50% (1), 50% + (2)	Clonal tissue' refers to the proportion (%) of notum that is positively labelled with GFP. In a wild-type notum, it is typically 50%.
Individual clone size	Number	mostly small (-1), mixture/mostly medium (0), mostly large (1), very large (2)	Individual Clone Size' refers to the size of individual clones in the notum.
Clonal shape	Number	mostly round (-1), mixture (0), mostly long (1)	Clonal shape' referes to the shape of individual clones in the notum.
Dividing cells	Number	none (-2), little (-1), medium (0), lots (1), extensive (2)	Dividing cells' refers to the number of dividing cells in the notum. We considered dividing cells all cells with a rounded and enlarged morphology just prior to cell division, and daughter cells as they undergo cytokinesis.
Invading Cells	Number	none (-2), very few (-1), medium (0), lots (1), extensive (2)	Invading cells' refers to the number of cells that have delaminated from the epithelium.
Type of Invasion	Number	mostly non-polarised (-1), mixture (0), mostly polarised (1)	Type of invasion' refers to the morphology of cells that have delaminated, ie. 'polarised' are round cells with a GFP enriched spot on the cortex, 'non-polarised' are round cells without a GFP spot.
Invading cells with protrusions	Yes/No	Yes (1), No (0)	When 'Yes', 'Invading cells with protrusions' are seen in the notum. These are basally delaminated cells that present membrane protrusions, either or both lamellipodia and filopodia and often present a polarised movement on X/Y or Z planes.
Cuticle	Yes/No	normal (0), deep folding (1)	The cuticle is an autofluorescent structure secreted apically by the epithelial cells. If deep folding is present in the cuticle, it can be suggestive of epithelial folding, which typically occurs when there is overproliferation of the epithelial sheet.
closure defects	Yes/No	Yes (1), No (0)	When 'Yes', it indicates that the two (left and right) developing epithelial sheets have not fully joined at the midline.
Apex size	Number	very small (-2), small (-1), normal (0), large (1)	Apex size' refers to the size of the apex in the majority of the GFP+ cells.
Defective Apex	Number	none (0), up to 50% (1), >50% (2)	Defective apex' refers to the proportion of GFP+ cells that presented an atypical apex morphology.
No Apex	Number	none (-1), 0-15% (0), 15-50% (1), >50% (2)	No Apex' refers to the proportion of GFP+ cells that presented no apex, often as a consequence of losing their apicobasal polarity.
Junction defects	Yes/No	Yes (1), No (0)	When 'Yes', 'Junction defects' flags the absence of defined junctions or the presence of morphologically defective junctions.
Cell body (rounding)	Number	none (-1), 0-15% (0), 15-50% (1), 50% (2)	Cell body rounding' refers to the proportion of cells within the epithelial sheet that present a loss of apicobasal polarity and appear with a rounded morphology.
Polarised Cytoskeleton	Number	none (-1), very few (0), medium (1), lots (2)	Polarised cytoskeleton' refers to the numbers of cells within epithelial sheet that appear with a rounded morphology and a GFP+ enriched spot on the cortex.
Basal bundles	Yes/No	Yes (1), No (0)	When 'Yes', 'Basal bundles' refers to very long membrane protrusions at the base of epithelial cells that present in tight and thick bundles.
Long apical/intermediate protrusions	Yes/No	Yes (1), No (0)	When 'Yes', 'Long apical/intermediate protrusions' refers to the presence of long membrane protrusions that resemble filopodia at the apex or in middle sections of epithelial cells. In the wild-type animal, long protrusions are typically present only at the base of the cell.
Very Long protrusions	Yes/No	Yes (1), No (0)	When 'Yes', 'Very long protrusions' indicates the presence of unusually long membrane protrusions at the base of epithelial cells.
Blebbing mitotic cells	Yes/No	Yes (1), No (0)	When 'Yes', 'Blebbing mitotic cells' refers to the presence of cells undergoing cell division that present membrane blebbing.
Thick protrusions	Yes/No	Yes (1), No (0)	When 'Yes, 'Thick protrusions' refers to the presence of thick basal protrusions.
Bright protrusions	Yes/No	Yes (1), No (0)	When 'Yes, 'Bright protrusions' referes to the presence of unusually bright GFP+ basal protrusions. This may indicate actin enrichment within these protrusions.
Branched protrusions	Yes/No	Yes (1), No (0)	When 'Yes, 'Branched protrusions' refers to the presence of unusually branched basal protrusions.
Cyst-like clones	Yes/No	Yes (1), No (0)	When 'Yes', Cyst-like clones are observed. These are hollow spherical structures, where an epithelial sheet folds in on itself to form a ball with a lumen.
Apoptotic	Number	none(0), little (1), medium (2), lots (3)	Apoptotic' refers to the numbers of epithelial cells that appeared to be undergoing apoptosis. This was assumed based on abnormal cell morphology together with a loss of GFP intensity.
Basal Protrusions	Number	absent (-3), small (-2), normal (-1), long (0), very long (1)	Basal protrusions' refers to the absence or length of membrane protrusions at the base of epithelial cells.
Basal Actin Rich Spot	Number	Yes (1), No (0)	When 'Yes', 'Basal actin rich spot' refers to the presence of GFP accumulation in a spot within the basal protrusions.
Multi-layering	Number	none (-1), 0-15% (0), 15-50% (1), 50+% (2)	Multilayering' refers to a mutilayered epithelium as opposed to the wild-type monolayered epithelium.
Cell Length	Number	short <7um (-2), normal 8-12um (-1), long 13-19um (0), very long 20um+ (1)	Cell length' refers to the length of epithelial cells in the z (apicobasal) axis
Single Cell Clones	Yes/No	Yes (1), No (0)	When 'Yes', 'Single cell clones' refers to the presence of clones of only one cell.

## Sheet: Down Apex Size
RNAi_Genes_Gene	ID	Apex_size
CG2807	CG2807	-2
Cont (2)	Cont (2)	-1.7
su(Hw)	su(Hw)	-1.66667
Su(var)2-HP2	Su(var)2-HP2	-1.66667
Rbf1	Rbf1	-1.51724
S6kII	S6kII	-1.5
U2af38 (1)	U2af38 (1)	-1.5
jbug (2)	jbug (2)	-1.42857
bel	bel	-1.4
Mrtf	Mrtf	-1.33333
Syx1A (1)	Syx1A (1)	-1.3
Dlg (2)	Dlg (2)	-1.25
trol (2)	trol (2)	-1.22222
Cap	Cap	-1.2
CTCF	CTCF	-1.2
Gug	Gug	-1.2
Sema-1b (2)	Sema-1b (2)	-1.2
wrapper (2)	wrapper (2)	-1.2
lea	lea	-1.14286
Nrg (2)	Nrg (2)	-1.14286
Sdr (2)	Sdr (2)	-1.14286
ca-alpha1D (1)	ca-alpha1D (1)	-1.125
Scrib-IR (1)	Scrib-IR (1)	-1.125
E-cadherin (shg) (1)	E-cadherin (shg) (1)	-1.11111
Myosin II (sqh)	Myosin II (sqh)	-1.11111
Scrib (IR) (2)	Scrib (IR) (2)	-1.11111
asp (2)	asp (2)	-1.1
Blimp-1 (2)	Blimp-1 (2)	-1.1
capt (1)	capt (1)	-1.1
CG15395 (2)	CG15395 (2)	-1.1
CG34422 (2)	CG34422 (2)	-1.1
CG6272 (1)	CG6272 (1)	-1.1
CG9701 (2)	CG9701 (2)	-1.1
cora	cora	-1.1
Nrg (1)	Nrg (1)	-1.1
Ser	Ser	-1.1
SLIK (2)	SLIK (2)	-1.1
Akt1 (2)	Akt1 (2)	-1
Blimp-1 (1)	Blimp-1 (1)	-1
CG11180	CG11180	-1
CG11180 (2)	CG11180 (2)	-1
CG31731 (2)	CG31731 (2)	-1
dom	dom	-1
Dp (2)	Dp (2)	-1
Ex-IR109281	Ex-IR109281	-1
how	how	-1
klg (2)	klg (2)	-1
Myospheroid (bPS)	Myospheroid (bPS)	-1
mys	mys	-1
na (2)	na (2)	-1
Or59b (2)	Or59b (2)	-1
pyx	pyx	-1
Sirt4	Sirt4	-1
sli (1)	sli (1)	-1
sli (2)	sli (2)	-1
SLIK (1)	SLIK (1)	-1
Toll-7	Toll-7	-1
trx	trx	-1
patj (2)	patj (2)	-0.933333
brv2 (1)	brv2 (1)	-0.909091
bx (2)	bx (2)	-0.9
CG13185	CG13185	-0.9
CG42342	CG42342	-0.9
CSN8 (2)	CSN8 (2)	-0.9
Cul-4	Cul-4	-0.9
dE2f2 (1)	dE2f2 (1)	-0.9
Dscam3	Dscam3	-0.9
Eaat1	Eaat1	-0.9
Moesin (2)	Moesin (2)	-0.9
Nrx-IV	Nrx-IV	-0.9
Plc21C (2)	Plc21C (2)	-0.9
Ptp36E (1)	Ptp36E (1)	-0.9
run	run	-0.9
RunxA	RunxA	-0.9
salm	salm	-0.9
Sema-5c (2)	Sema-5c (2)	-0.9
shot	shot	-0.9
ss (2)	ss (2)	-0.9
TSC1 (2)	TSC1 (2)	-0.9
usp (1)	usp (1)	-0.9
arm (1)	arm (1)	-0.894737
CG31999 (2)	CG31999 (2)	-0.888889
CG4393 (2)	CG4393 (2)	-0.888889
Scar	Scar	-0.888889
tkv (2)	tkv (2)	-0.882353
CG34120 (1)	CG34120 (1)	-0.875
CG5550 (1)	CG5550 (1)	-0.875
RhoGAP19D	RhoGAP19D	-0.875
Taf1 (2)	Taf1 (2)	-0.875
tkv (1)	tkv (1)	-0.85
CG42672	CG42672	-0.818182
E(z) (2)	E(z) (2)	-0.818182

## Sheet: Up Apex Size
RNAi_Genes_Gene	ID	Apex_size
nej	nej	0.8
Myb (1)	Myb (1)	0.75
atonal	atonal	0.5
emb (2)	emb (2)	0.5
Dgk (2)	Dgk (2)	0.4
dia (1)	dia (1)	0.4
para (1)	para (1)	0.4
mgl (2)	mgl (2)	0.375
CG9572 (1)	CG9572 (1)	0.333333
mub	mub	0.3
robo	robo	0.3

## Sheet: Up Apoptotic
RNAi_Genes_Gene	ID	Apoptotic
Nos	Nos	1.63636
CG6272 (1)	CG6272 (1)	1.6
CG4587	CG4587	1.5
sema-1a	sema-1a	1.4
cac	cac	1.3
CTCF	CTCF	1.3
mbc	mbc	1.3
RhoGAP19D	RhoGAP19D	1.3
Blimp-1 (2)	Blimp-1 (2)	1.2
CG4393 (1)	CG4393 (1)	1.2
cv-c (2)	cv-c (2)	1.2
S6kII	S6kII	1.2
Ser	Ser	1.2
Nrg (2)	Nrg (2)	1.125
Mrtf	Mrtf	1.11111
18w	18w	1.1
CG31999	CG31999	1.1
CSN8 (1)	CSN8 (1)	1.1
cv-c	cv-c	1.1
hbs	hbs	1.1
mys	mys	1.1
Or33a (2)	Or33a (2)	1.1
Tehao (1)	Tehao (1)	1.1
CG11836	CG11836	1
CG31626	CG31626	1
CG6272 (2)	CG6272 (2)	1
Dhc36C (2)	Dhc36C (2)	1
Ex-IR109281	Ex-IR109281	1
lea	lea	1
Pp2A-29B (1)	Pp2A-29B (1)	1
rdx	rdx	1
Rm62 (1)	Rm62 (1)	1
salr	salr	1
unc-5	unc-5	1
usp (2)	usp (2)	1
lectin-22C (1)	lectin-22C (1)	0.909091
Blimp-1 (1)	Blimp-1 (1)	0.9
Cap	Cap	0.9
CG11247	CG11247	0.9
CG15395 (2)	CG15395 (2)	0.9
CG34380	CG34380	0.9
CG7607	CG7607	0.9
fw	fw	0.9
otk	otk	0.9
Ptp10D	Ptp10D	0.9
Sdr (2)	Sdr (2)	0.9
Sema-5c	Sema-5c	0.9
Tg	Tg	0.9
TSC1 (2)	TSC1 (2)	0.9
unc-13	unc-13	0.9
X11L-beta	X11L-beta	0.9
CG31731 (2)	CG31731 (2)	0.888889
bbg	bbg	0.818182
Actn	Actn	0.8
Cad99C	Cad99C	0.8
calypso (2)	calypso (2)	0.8
capt (1)	capt (1)	0.8
CG10348 (2)	CG10348 (2)	0.8
CG10600 (2)	CG10600 (2)	0.8
CG12950	CG12950	0.8
CG34380 (2)	CG34380 (2)	0.8
CG4896 (1)	CG4896 (1)	0.8
CG5550 (1)	CG5550 (1)	0.8
CG89095	CG89095	0.8
Cul-4	Cul-4	0.8
dlt	dlt	0.8
Dscam1 (1)	Dscam1 (1)	0.8
Dscam1 (2)	Dscam1 (2)	0.8
Idh (1)	Idh (1)	0.8
MED23	MED23	0.8
mGluRA (2)	mGluRA (2)	0.8
Or33a (1)	Or33a (1)	0.8
osa (1)	osa (1)	0.8
Rheb	Rheb	0.8
Rim	Rim	0.8
sif (2)	sif (2)	0.8
spen (1)	spen (1)	0.8
Ten-a	Ten-a	0.8
CG16868	CG16868	0.777778
AdoR	AdoR	0.7
CG11593 (2)	CG11593 (2)	0.7
CG12268 (2)	CG12268 (2)	0.7
CG12484 (1)	CG12484 (1)	0.7
CG14446	CG14446	0.7
CG1724 (1)	CG1724 (1)	0.7
CG30280 (2)	CG30280 (2)	0.7
CG32066	CG32066	0.7
CG3339 (1)	CG3339 (1)	0.7
CG4393 (2)	CG4393 (2)	0.7
CG7420 (2)	CG7420 (2)	0.7
cher	cher	0.7
Cirl	Cirl	0.7
ct (2)	ct (2)	0.7
Dhc93AB (2)	Dhc93AB (2)	0.7
Dscam2 (2)	Dscam2 (2)	0.7
Ent1	Ent1	0.7
ft (2)	ft (2)	0.7
grk	grk	0.7
jbug (2)	jbug (2)	0.7
jim (2)	jim (2)	0.7
klg	klg	0.7
Mhc	Mhc	0.7
Myb (2)	Myb (2)	0.7
nej	nej	0.7
Nup62 (2)	Nup62 (2)	0.7
Rac2 (1)	Rac2 (1)	0.7
ref(2)P	ref(2)P	0.7
Scox	Scox	0.7
Scrib (IR) (2)	Scrib (IR) (2)	0.7
Sema-2a	Sema-2a	0.7
Syx1A (2)	Syx1A (2)	0.7
Tep2	Tep2	0.7
Tim17B2	Tim17B2	0.7
Trf4-2	Trf4-2	0.7
bnk	bnk	0.666667
CG32373	CG32373	0.666667
trio	trio	0.666667
Ddr	Ddr	0.636364
Cubn (2)	Cubn (2)	0.625

## Sheet: Up Basal Actin Rich Spot
RNAi_Genes_Gene	ID	Basal_Actin_Rich_Spot
CG18335 (2)	CG18335 (2)	0.9
AdoR (2)	AdoR (2)	0.8
babo (1)	babo (1)	0.8
CG1311 (2)	CG1311 (2)	0.8
capt (1)	capt (1)	0.7
CG11247	CG11247	0.7
CG15117 (2)	CG15117 (2)	0.7
CG32238 (2)	CG32238 (2)	0.7
Dgk	Dgk	0.7
dia (1)	dia (1)	0.7
Ephrin (2)	Ephrin (2)	0.7
Ptp36E (1)	Ptp36E (1)	0.7
robo3	robo3	0.7
Sox15	Sox15	0.7
Su(var)2-HP2	Su(var)2-HP2	0.7
Trax	Trax	0.7
babo (2)	babo (2)	0.6
Ca-alpha1T	Ca-alpha1T	0.6
CG30417 (2)	CG30417 (2)	0.6
emb (2)	emb (2)	0.6
ln-R	ln-R	0.6
Or59b (2)	Or59b (2)	0.6
Rim (2)	Rim (2)	0.6
rst (2)	rst (2)	0.6
sema-1a	sema-1a	0.6
CG5645	CG5645	0.583333
klg (2)	klg (2)	0.555556
Adar (2)	Adar (2)	0.5
AstC-R2 (2)	AstC-R2 (2)	0.5
Bap170 (2)	Bap170 (2)	0.5
Ca-alp1T	Ca-alp1T	0.5
CG10585 (2)	CG10585 (2)	0.5
CG11168	CG11168	0.5
CG13185	CG13185	0.5
CG15269	CG15269	0.5
Cg25C	Cg25C	0.5
CG2807	CG2807	0.5
CG32669	CG32669	0.5
CG4096	CG4096	0.5
CG8290 (2)	CG8290 (2)	0.5
cv-c (2)	cv-c (2)	0.5
Ehbp1	Ehbp1	0.5
fred	fred	0.5
Ir8a	Ir8a	0.5
mei-38	mei-38	0.5
Nipped-A (2)	Nipped-A (2)	0.5
pan	pan	0.5
phI	Pex13	0.5
Pkd2 (2)	piwi	0.5
plexA (2)	plexA (2)	0.5
PpV	PpV	0.5
Ptp10D	Ptp10D	0.5
pyx	pyx	0.5
Rim	Rim	0.5
Spn38F	Spn38F	0.5
Tim17B2	Tim17B2	0.5
tld	tld	0.5
Trf4-2	Trf4-2	0.5
Ac78C	Ac78C	0.454545
CG4896 (2)	CG4896 (2)	0.454545
CG34422 (2)	CG34422 (2)	0.444444

## Sheet: Up Basal Bundles
RNAi_Genes_Gene	ID	Basal_bundles
atonal	atonal	1
CG11593	CG11593	1
sax (2)	sax (2)	1
Ac78C	Ac78C	0.909091
CG10600 (2)	CG10600 (2)	0.9
CG15117 (2)	CG15117 (2)	0.9
Nos (2)	Nos (2)	0.9
pdm2 (2)	Pdk2 (2)	0.9
Rab40 (2)	Rab40 (2)	0.9
sl (2)	sl (2)	0.9
slbo (2)	slbo (2)	0.9
Tim17B2	Tim17B2	0.9
Trim9	Trim9	0.9
Trx-2	Trx-2	0.9
usp (2)	usp (2)	0.9
zormin (2)	zormin (2)	0.9
Bcl2 (debcl) (1)	Bcl2 (debcl) (1)	0.818182
CG10931	CG10931	0.8
CG1724 (1)	CG1724 (1)	0.8
CG1724 (2)	CG1724 (2)	0.8
CG30417 (2)	CG30417 (2)	0.8
crb	crb	0.8
fw	fw	0.8
grk	grk	0.8
mesh (1)	mesh (1)	0.8
p120ctn	p120ctn	0.8
RyR	RyR	0.8
Sema-1b	Sema-1b	0.8
spen (2)	spen (2)	0.8
Trf4-2	Trf4-2	0.8
wit (2)	wit (2)	0.8
CG15744	CG15744	0.777778
cnc (2)	cnc (2)	0.727273
Abi	Abi	0.7
Apoltp	Apoltp	0.7
CG11318 (2)	CG11318 (2)	0.7
CG12484 (2)	CG12484 (2)	0.7
CG15269	CG15269	0.7
CG15556	CG15556	0.7
Cg25C	Cg25C	0.7
CG30280 (1)	CG30280 (1)	0.7
CG7379 (2)	CG7379 (2)	0.7
CG7420 (2)	CG7420 (2)	0.7
CG89095	CG89095	0.7
ds	ds	0.7
Dscam2 (2)	Dscam2 (2)	0.7
Dscam3 (2)	Dscam3 (2)	0.7
fra (1)	fra (1)	0.7
kl-3	kl-3	0.7
kug (2)	kug (2)	0.7
lgl-IR (2)	lgl-IR (2)	0.7
mew (aPS1) Integrin	mew (aPS1) Integrin	0.7
Mhc	Mhc	0.7
mtt	mtt	0.7
Nrx-1	Nrx-1	0.7
patj (1)	patj (1)	0.7
pdm2 (1)	Pdk2	0.7
Ptp4E (2)	Ptp4E (2)	0.7
Rim (2)	Rim (2)	0.7
Tehao (1)	Tehao (1)	0.7
TOR	TOR	0.7
Trf4-1	Trf4-1	0.7
trol	trol	0.7
Trp1 (2)	Trp1 (2)	0.7
Zir	Zir	0.7
CG17002 (2)	CG17002 (2)	0.6875
brm (2)	brm (2)	0.666667
CG34120 (2)	CG34120 (2)	0.666667
CG9784 (2)	CG9784 (2)	0.666667
kon	kon	0.666667
patj (2)	patj (2)	0.666667
SLIK (2)	SLIK (2)	0.666667
CG5245 (2)	CG5245 (2)	0.642857
CG10621	CG10621	0.636364
lectin-22C (2)	lectin-22C (2)	0.636364
pTEN (2)	pTEN (2)	0.615385

## Sheet: Down Basal Protrusions
RNAi_Genes_Gene	ID	Basal_Protrusions
otk	otk	-2
cora	cora	-1.8
lea	lea	-1.625
CG4393 (1)	CG4393 (1)	-1.6
CG7607	CG7607	-1.6
su(Hw)	su(Hw)	-1.6
CG7379 (1)	CG7379 (1)	-1.54545
Nos	Nos	-1.54545
CG89095	CG89095	-1.5
CG9279	CG9279	-1.5
cv-c	cv-c	-1.5
Gug	Gug	-1.5
Hsp83	Hsp83	-1.5
put (2)	put (2)	-1.5
eIF-2beta (2)	eIF-2beta (2)	-1.45455
Chd3	Chd3	-1.4
Rm62 (2)	Rm62 (2)	-1.4
CG4896 (2)	CG4896 (2)	-1.36364
Cg25C	Cg25C	-1.3
CG4896 (1)	CG4896 (1)	-1.3
Cirl	Cirl	-1.3
Eph (2)	Eph (2)	-1.3
Idh (1)	Idh (1)	-1.3
jim (2)	jim (2)	-1.3
CG4887 (2)	CG4887 (2)	-1.27273
cac	cac	-1.2
CG6272 (1)	CG6272 (1)	-1.2
msk	msk	-1.2
CG7229 (2)	CG7229 (2)	-1.18182
Sema-2a	Sema-2a	-1.14286
Sdr (2)	Sdr (2)	-1.125
CG2135	CG2135	-1.1
CG34113	CG34113	-1.1
Dscam3	Dscam3	-1.1
jbug (2)	jbug (2)	-1.1
Pp2A-29B (2)	Pp2A-29B (2)	-1.1
Rac1 (2)	Rac1 (2)	-1.1
cdep	cdep	-1.09091
E(z) (2)	E(z) (2)	-1.09091
18w	18w	-1
CG15395 (2)	CG15395 (2)	-1
Ex-IR109281	Ex-IR109281	-1
lea (2)	lea (2)	-1
MAGE	MAGE	-1
RpL5 (2)	RpL5 (2)	-1
Syx1A (2)	Syx1A (2)	-1
vn	vn	-1
bel	bel	-0.9
CG1724 (2)	CG1724 (2)	-0.9
CG4393 (2)	CG4393 (2)	-0.9
CG5037	CG5037	-0.9
Ephrin	Ephrin	-0.9
Ric (2)	Ric (2)	-0.9
salr	salr	-0.9
sema-1a	sema-1a	-0.9
Scrib-IR (1)	Scrib-IR (1)	-0.888889
ca-alpha1D (1)	ca-alpha1D (1)	-0.8
CG10702 (2)	CG10702 (2)	-0.8
CG4360	CG4360	-0.8
Dis3 (2)	Dis3 (2)	-0.8
Dsor2	Dsor1	-0.8
hbs	hbs	-0.8
Rac2 (2)	Rac2 (2)	-0.8
Rim	Rim	-0.8
SA (1)	SA (1)	-0.8
vkg (2)	vkg (2)	-0.8
Mrtf	Mrtf	-0.777778
CG9784 (2)	CG9784 (2)	-0.75
hig (2)	hig (2)	-0.733333
ca-alpha1D (2)	ca-alpha1D (2)	-0.7
calypso (1)	calypso (1)	-0.7
CG10211	CG10211	-0.7
CG16721	CG16721	-0.7
CG7420 (2)	CG7420 (2)	-0.7
egg (2)	egg (2)	-0.7
Su(var)2-HP2	Su(var)2-HP2	-0.7
Tg	Tg	-0.7
unc-13	unc-13	-0.7
Unc-89 (2)	Unc-89 (2)	-0.7
CG6153	CG6153	-0.666667
salr (2)	salr (2)	-0.666667
bbg	bbg	-0.636364
Ddr	Ddr	-0.636364
lectin-22C (1)	lectin-22C (1)	-0.636364
Rbf1	Rbf1	-0.62069
Akt1 (2)	Akt1 (2)	-0.6
Ank2 (2)	Ank2 (2)	-0.6
babo (2)	babo (2)	-0.6
bent	bent	-0.6
CG10348 (2)	CG10348 (2)	-0.6
CG11168	CG11168	-0.6
CG30417 (1)	CG30417 (1)	-0.6
CG34113 (2)	CG34113 (2)	-0.6
CG34380	CG34380	-0.6
CG4587	CG4587	-0.6
CG5389 (2)	CG5389 (2)	-0.6
CG7379 (2)	CG7379 (2)	-0.6
crb	crb	-0.6
GI	GI	-0.6
hiw	hiw	-0.6
IA-2	IA-2	-0.6
Irp-1B (2)	Irp-1B (2)	-0.6
LanB1 (1)	LanB1 (1)	-0.6
Nrx-1	Nrx-1	-0.6
PpV	PpV	-0.6
Sdr	Sdr	-0.6
sei	sei	-0.6
SK	SK	-0.6
trio (2)	trio (2)	-0.555556

## Sheet: Up Basal Protrusions
RNAi_Genes_Gene	ID	Basal_Protrusions
atonal	atonal	1
kug (2)	kug (2)	0.8
lilli (2)	lilli (2)	0.7
Pvr (1)	Pvr (1)	0.7
side (2)	side (2)	0.7
TSC1 (1)	TSC1 (1)	0.7
unc-5 (2)	unc-5 (2)	0.7
Myb (1)	Myb (1)	0.625
CG11593	CG11593	0.6
cype	cype	0.6
Nmdar2 (2)	Nmdar2 (2)	0.6
p120ctn	p120ctn	0.6
para (1)	para (1)	0.6
Rac2 (1)	Rac2 (1)	0.6
Trf4-2	Trf4-2	0.6
lectin-22C (2)	lectin-22C (2)	0.545455
CG10669 (1)	CG10669 (1)	0.533333

## Sheet: Up Blebbing Mitotic Cells
RNAi_Genes_Gene	ID	Blebbing_mitotic_cells
CG11593	CG11593	1
CG33288 (2)	CG33288 (2)	1
CG32373	CG32373	0.933333
CG34120 (2)	CG34120 (2)	0.923077
cv-c	cv-c	0.9
lilli (2)	lilli (2)	0.9
PpV	PpV	0.9
Cad99C	Cad99C	0.888889
mesh (2)	mesh (2)	0.866667
CG14446	CG14446	0.8
CG7420 (1)	CG7420 (1)	0.8
Dhc36C (1)	Dhc36C (1)	0.8
Dhc36C (2)	Dhc36C (2)	0.8
ds	ds	0.8
Dscam2 (2)	Dscam2 (2)	0.8
Egfr (2)	Egfr (2)	0.8
hig (2)	hig (2)	0.8
Hml (2)	Hml (2)	0.8
Idh (1)	Idh (1)	0.8
kon	kon	0.8
emb (2)	emb (2)	0.777778
Dscam2 (1)	Dscam2 (1)	0.769231
fkh (1)	fkh (1)	0.75
CG10186 (2)	CG10186 (2)	0.733333
Nos	Nos	0.727273
Nrg (2)	Nrg (2)	0.714286
Ank2 (1)	Ank2 (1)	0.7
babo (1)	babo (1)	0.7
CG10600 (2)	CG10600 (2)	0.7
CG12268	CG12268	0.7
CG31731 (1)	CG31731 (1)	0.7
CG32333	CG32333	0.7
CG34113 (2)	CG34113 (2)	0.7
CG7420 (2)	CG7420 (2)	0.7
Dgk (2)	Dgk (2)	0.7
Irp-1B (2)	Irp-1B (2)	0.7
jim (1)	jim (1)	0.7
MED23	MED23	0.7
nopo	nopo	0.7
Rab40 (2)	Rab40 (2)	0.7
Rim (2)	Rim (2)	0.7
side	side	0.7
wb (1)	wb (1)	0.7
Wnt2	Wnt2	0.7
mGluRA	mGluRA	0.692308
CG31731 (2)	CG31731 (2)	0.666667
CG6480	CG6480	0.666667
sick	sick	0.666667
lectin-22C (2)	lectin-22C (2)	0.636364
SMC1	SMC1	0.636364
wrapper	wrapper	0.636364

## Sheet: Up Branched Protrusions
RNAi_Genes_Gene	ID	Branched_protrusions
vkg (2)	vkg (2)	0.9
cype	cype	0.8
Dmel\Sep2	Dmel\Sep2	0.8
Tim17B1	Tim17B1	0.8
SMC1	SMC1	0.727273
Idh (1)	Idh (1)	0.7
Irp-1B (2)	Irp-1B (2)	0.7
mei-38	mei-38	0.7
Myd88	Myd88	0.7
nopo	nopo	0.7
pan	pan	0.7
PpV	PpV	0.7
Ras85D	Ras85D	0.7
Tim17B2	Tim17B2	0.7
CG5245 (2)	CG5245 (2)	0.642857
CG10621	CG10621	0.636364
CG7379 (1)	CG7379 (1)	0.636364
cnc (2)	cnc (2)	0.636364
CG1724 (1)	CG1724 (1)	0.6
Dis3 (2)	Dis3 (2)	0.6
egg (2)	egg (2)	0.6
frac (1)	frac (1)	0.6
kto (2)	kto (2)	0.6
lid (1)	lid (1)	0.6
lid (2)	lid (2)	0.6
Lpt	Lpt	0.6
mbc (2)	mbc (2)	0.6
Nmdar2	Nmdar2	0.6
Nrx-1	Nrx-1	0.6
osa (2)	osa (2)	0.6
Pak	Pak	0.6
pdm2 (2)	Pdk2 (2)	0.6
Plc21C	Plc21C	0.6
Rab40 (2)	Rab40 (2)	0.6
Rac2 (2)	Rac2 (2)	0.6
RhoGAPp190	RhoGAPp190	0.6
sax (2)	sax (2)	0.6
sl (2)	sl (2)	0.6
Smr (2)	Smr (2)	0.6
Snr1	Snr1	0.6
Trf4-2	Trf4-2	0.6
Trim9	Trim9	0.6
usp (2)	usp (2)	0.6
wit (2)	wit (2)	0.6
Xpd	Xpd	0.6
CG9784 (2)	CG9784 (2)	0.583333
msk	msk	0.555556
lectin-22C (2)	lectin-22C (2)	0.545455
vap	vap	0.545455

[truncated: 36 more sheets: Up Bright Protrusions, Down Cell Length, Up Cell Length, Down Cell Body Rounding, Up Cell Body Rounding, Down Clonal Shape, Up Clonal Shape, Down Clonal Tissue, Up Clonal Tissue, Up Closure Defects, Down Cuticle, Up Cuticle, Up Cyst Like Clones, Down Defective Apex, Up Defective Apex, Down Dividing Cells, Up Dividing Cells, Down Individual Clone Size, Up Individual Clone Size, Down Invading Cells …]
