# Supplementary material for: A Genetic Analysis of Tumor Progression in Drosophila Identifies the Cohesin Complex as a Suppressor of Individual and Collective Cell Invasion
Source: iScience. 2020 Jun 4;23(6):101237. doi: 10.1016/j.isci.2020.101237 (PMC7317029; doi:10.1016/j.isci.2020.101237)
Supplement: Table S4. Lists of Genes within Clusters and Associated GO Terms — See also Figure 3 [file mmc5.xlsx]

## Sheet: formatted table 
Cluster	GO ID	GO Term description	p-value	Gene (transgene 1 or 2)
1	GO:0022008	neurogenesis	0.00017	osa (2)
	GO:0006357	regulation of transcription from RNA polymerase II promoter	0.00051	brm (1)
	GO:0061343	cell adhesion involved in heart morphogenesis	0.00116	Snr1
	GO:0048190	wing disc dorsal/ventral pattern formation	0.00116	Blimp-1 (2)
	GO:0021782	glial cell development	0.00116	Pp2A-29B (1)
	GO:0008586	imaginal disc-derived wing vein morphogeneis	0.00184	CG6153
	GO:0008587	imaginal disc-derived wing margin morphogenesis	0.0021	babo (2)
	GO:0035194	posttranscriptional gene silencing by RNA	0.00223	capt (1)
				Marcal1
				alpha-catenin
				CG5645
				shg
				spen (1)
				WASp (1)
				Syx1A (1)
				Nrx-IV (2)
				Cont (1)
				Taf1 (1)
				Nrx-IV(1)
				tkv (2)
				tkv (1)
				CIC-c (1)
				Dis3 (1)
				dom (1)
				salr (2)
				Myospheroid (bPS)
				Ric (2)
				RpL5
				CG7229 (2)
				put (2)
				Chd3
				Rm62 (2)
				Syx1A (2)
				Dis3 (2)
				Pp2A-29B (2)
				eIF-2beta (2)
				Hsp83
				cora
				SA (1)
				bel
Cluster	GO ID	GO Term description	p-value	Gene (transgene 1 or 2)
2	GO:0016192	vesicle-mediated transport	0.0026	Unc-89 (2)
	GO:0007156	homophilic cell adhesion via plasma membrane adhesion molecules	0.003	cdc42
	GO:0045792	negative regulation of cell size	0.0063	cher
	GO:0001736	establishment of planar polarity	0.0094	Vhl
				Pex13 (2)
				Sema-5c (1)
				patj (1)
				Dscam1 (2)
				Dhc36C (2)
				CG16868 (1)
				CG34380 (1)
				CG31999 (1)
				ft (2)
				dE2f2 (1)
				CG34120 (1)
				Ank2 (2)
				Cad99C (2)
				CG3339 (1)
				R
				fw
				unc-13 (1)
				salr (1)
				CG11836
				CG4587 (1)
				Tehao (1)
				CG31626
				Myb (2)
				Ptp4E (2)
				Rab40 (1)
				X11L-beta
				lectin-22C (1)
				CG7420 (2)
				pTEN (2)
				Scar
				Ser
				Or33a (2)
				CG10348 (2)
				CG5550 (1)
				CG34380 (2)
				Ddr (1)
				sema-1a
				mbc (1)
				Rim (1)
				CG4393 (1)
				hbs (1)
				Dscam3 (1)
				cv-c (2)
				Nos (1)
				cac
				18w (1)
				jim (2)
				jbug (2)
				Ex
				otk (1)
				CG7607 (1)
				Cirl (1)
Cluster	GO ID	GO Term description	p-value	Gene (transgene 1 or 2)
3	GO:0007350	blastoderm segmentation	0.00025	rst (1)
	GO:0045935	positive regulation of nucleobase-containing compound metabolic process	0.00026	CG12869
	GO:0001745	compound eye morphogenesis	0.0006	grk (2)
	GO:0044712	single-organism catabolic process	0.00088	RhoGEF3 (1)
	GO:0000122	negative regulation of transcription from RNA polymerase II promoter	0.0014	Ten-a (2)
	GO:0050829	defense response to Gram-negative bacterium	0.00181	Scox (2)
	GO:0043065	positive regulation of apoptotic process	0.00208	CIC-c (2)
	GO:0061564	axon development	0.00226	RunxA
				Merlin
				btl (1)
				p53 (1)
				dE2f2 (2)
				eIF-2beta (1)
				CG10777
				Irp-1B (1)
				put (1)
				wit (1)
				Ca-alp1T
				ago
				CG10623 (1)
				Eph (1)
				Spn38F
				CG16868 (2)
				btl (2)
				TOR
				Moesin (1)
				ATPsyn-beta (2)
				Blimp-1 (1)
				DNApol-epsilon
				CG10623 (2)
				bdl
				ih (2)
				csw
				Plc21C (2)
				brv1
				Mad (1)
				kis (1)
				Tep1 (1)
				tweek (2)
				CG8290 (2)
				CG7229 (1)
				U2af38 (2)
				run (2)
				CG8918
				CG13597 (1)
				egg (1)
				CSN8 (1)
				Traf4 (2)
				Gbeta13F (2)
				CG4360 (1)
				kto (1)
				CG11168
				sif (2)
				vav (1)
				Dp (1)
				fred (2)
				Cubn (1)
				APC (1)
				if (aPS2) Integrin
				CG8290 (1)
				Cad99C (1)
				CG7607 (2)
				Bro
				Cytochrome c
				Tep5
				Gbeta13F (1)
				CG18335 (1)
				Mad (2)
				CG8027
				upd
				E2F(2)
				CG18476 (1)
				CG12950 (1)
				Cubn (2)
				unc-13 (2)
				pTEN (1)
				mesh (1)
				ptp52F
				bmm
				Tollo (2)
				Dhc93AB (1)
				CG10669 (2)
				Dscam1 (1)
				CycD
				bnk
				lilli (1)
				Dhc36C (1)
				LRP1 (1)
				p53 (2)
				Ank
				Nup62 (2)
				Bcl2 (debcl) (2)
				CG9701 (1)
				AdoR (1)
				dob
				hig (1)
				Beclin-1 (Atg6) (2)
				Mnt (1)
				plexA (1)
				CG13579 (1)
				Krn
				CadN (1)
				wrapper (1)
				Akt1 (1)
				cdep (2)
				Akt1 (2)
				Beclin-1 (Atg6) (1)
				Dscam4 (1)
				otu (1)
				Death caspase 1
				kug (1)
				Wnt2
				PAK3 (1)
				Ral
				fas
				trr
				patj (2)
				CG17002
				shn
				CG4360 (2)
				CG10669 (1)
				Smr (2)
				CG11180 (1)
Cluster	GO ID	GO Term description	p-value	Gene (transgene 1 or 2)
4	GO:0007275	multicellular organism development	0.0011	Asx
	GO:0044711	single-organism biosynthetic process	0.0024	bun (2)
	GO:0010628	positive regulation of gene expression	0.0058	Dgk (1)
	GO:0007423	sensory organ development	0.0072	CG5155
	GO:0016567	protein ubiquitination	0.0093	CcapR (2)
	GO:0045596	negative regulation of cell differentiation	0.0093	alpha-spec
				capu
				su(var)2-HP2 (2)
				RhoGEF3 (2)
				Ehbp1
				CG42672
				CG42342
				Adar (2)
				Ca-alpha1T
				Atx-1
				Pkd2 (1)
				CG7708
				salm
				sli (2)
				CG31999 (2)
				brv2 (1)
				ss (2)
				trol (2)
				ham (2)
				grn (1)
				SLIK (1)
				CG5984
				Neto (1)
				Taf1 (2)
				klu (1)
				cdep (2)
				Calx
				frac (2)
				pyx (1)
				Sema-2b (2)
				nompC
				hiw (2)
				ft (1)
				18w (2)
				asp (2)
				Sema-1b (2)
				CG11180 (2)
				sdk
				CSN8 (2)
				CG5037 (2)
				klg (2)
				Iz
				PMCA
				Tep1 (2)
				mgl (1)
				IP3K2
				CG10600 (1)
				rdx
				uif
				CG33288 (1)
				CG5550 (2)
				Dhc93AB (2)
				CG31731 (2)
				CG30280 (1)
				CG10916
				zfh2
				PAK3 (2)
				SLIK (2)
				Dp (2)
				TIMP
				Moesin (2)
				CG9701 (2)
				Mes-4
				Sce
				E(z) (1)
				usp (1)
				sax (1)
				CG5389 (1)
				Ndae1 (1)
				CG18476 (2)
				CG14446 (2)
				Toll-7
				emb (1)
				cnc (1)
				CG9784 (1)
				ebi (2)
				wrapper (2)
				trx
				bent
				RhoGAP19D (2)
				CadN (2)
				Mcr
				Rheb
				Bap170 (1)
				Eaat1
				Myosin II (sqh)
Cluster	GO ID	GO Term description	p-value	Gene (transgene 1 or 2)
5	GO:0007186	G-protein coupled receptor signaling pathway	0.0011	CG31731 (1)
	GO:0040011	locomotion	0.0027	Tim17a2
	GO:0031929	TOR signaling	0.0028	RyR
	GO:1903046	meiotic cell cycle process	0.0045	Zir (1)
	GO:0006811	ion transport	0.0092	mtt
				CG42817 (1)
				CG15556
				Pvr (1)
				cype (1)
				unc-5 (2)
				Alk
				CG10274 (1)
				nAcRbeta-64B
				frac (1)
				tefu (1)
				SA (2)
				CG15744
				run (1)
				CG11593 (2)
				su(Hw) (2)
				CG12484 (1)
				lgl (1)
				CG12484 (2)
				jbug (1)
				lgl (2)
				NF1 (1)
				CG10600 (2)
				Nos (2)
				Nmdar2 (2)
				lectin-22C (2)
				CG4587 (2)
				Neto (2)
				CG5245 (2)
				CG13597 (2)
				Sema-5c (2)
				ham (1)
				CG10702 (1)
				nAcrbeta-64
				Pxn (1)
				CG5245 (1)
				mfas
				nrm
				CG7394
				hppy
				CG13579 (2)
				Actn (2)
				hiw (1)
				Exn (1)
				otk (2)
				Dgk (2)
				lr25a
				Ten-a (1)
				Or33a (1)
				CG6867
				CG15269
				Rim (2)
				asp (1)
				CG12268 (2)
				TSC1 (1)
				TSC1 (2)
Cluster	GO ID	GO Term description	p-value	Gene (transgene 1 or 2)
6	GO:0007417	central nervous system development	0.0018	ct (2)
	GO:0035011	melanotic encapsulation of foreign target	0.0018	CG9572 (2)
	GO:0006909	phagocytosis	0.0028	CG32066
	GO:0055114	oxidation-reduction process	0.0053	cv-c (1)
	GO:0022412	cellular process involved in reproduction in multicellular organisms	0.0081	klu (2)
				CG14372
				plexA (2)
				Pex13 (1)
				itgbn
				klg
				Fbp2
				kst
				mub
				Or59b (1)
				Pkd2 (2)
				LRP1 (2)
				tld
				Pp2C1
				trio (1)
				Tep2
				tweek (1)
				brv2 (2)
				CG45263
				CG34371
				Sema-2b
				CG42817 (2)
				ct (1)
				CG15395 (1)
				CG34113 (2)
				CG30268
				CG32669
				Nlg2
				CG9572 (1)
				p120ctn
				Lap1 (2)
				wry
				AdoR (2)
				SK (2)
				rst (2)
				crb (2)
				Abi
				trol (1)
				Ptp36E (2)
				kl-2
				Nipped-A (2)
				Dsor1
				nej
				Zir (2)
				phI
				Ddr (2)
				AstC-R2 (1)
				slbo (1)
				AstC-R2 (2)
				robo3
				Ephrin (2)
				Ir8a
				Exn (2)
				CG4096
				tol
				bun (1)
				Nlg1
				Idh (2)
				Tg (2)
				bx
				Traf-like
				trio (2)
				ih (1)
				Ptp36E (1)
				CG8197
				Rbf2
				CG13185
				CG5037 (1)
				Or59b (2)
				CG10702 (2)
				lea (2)
				SK (1)
				Sema-2a
				Dhc62B
				IA-2 (1)
				cnn
				Nlg3
				Sdr (1)
				Ephrin (1)
				Trax
				bbg
				CG7379 (1)
				dia (2)
				TTLL3B
				APC (2)
				Tep4
				mbc (2)
				Rac2 (1)
Cluster	GO ID	GO Term description	p-value	Gene (transgene 1 or 2)
7	GO:0008045	motor neuron axon guidance	0.00014	Muc14A
	GO:0014706	striated muscle tissue development	0.00562	NetA
	GO:0007156	homophilic cell adhesion via plasma membrane adhesion molecules	0.00586	Prestin (1)
	GO:0071702	organic substance transport	0.00618	kis (2)
	GO:0008344	adult locomotory behavior	0.00639	Traf4 (1)
	GO:0048812	neuron projection morphogenesis	0.00999	Prestin (2)
				Tehao (2)
				CG14838
				Ptp10D (2)
				Utx
				Msp-300 (2)
				salvador
				vkg (1)
				E2F (1)
				Cirl (2)
				wb (1)
				ref(2)P
				Mkk4 (2)
				hbs (2)
				Dscam4 (2)
				Ank2 (1)
				CG3339 (2)
				Lar
				Dys
				mus205
				fra (1)
				CG30280 (2)
				crb (1)
				sif (1)
				fd102C
				sl (1)
				Bcl2 (debcl) (1)
				Tg (1)
				CG33288 (2)
				Egfr (2)
				CG32373
				CG10186 (2)
				CG17739
				wb (2)
				lilli (2)
				fkh (1)
				Dscam2 (2)
				ds
				CG7420 (1)
				Apoltp
				Nipped-A (1)
				Actn (1)
				Apc2
				CG10931
				Msp-300 (1)
				fkh (2)
				CG32333
				fra (2)
				aub
				grn (2)
				Nup62 (1)
				Ric (1)
				WASp (2)
				jim (1)
				Kirre (1)
				mgl (2)
				vav (2)
				Sema-1b (1)
				plexB (1)
				Ptp4E(1)
				zormin (1)
				sick
				Dscam3 (2)
				plexB (2)
				mGluRA (2)
				IA-2 (2)
				capt (2)
				side (2)
				grk (1)
				Mhc (1)
				CG11593 (1)
				CG14446 (1)
				Ent1
				CG11318 (1)
				NF1 (2)
				CDK5
				CG12268 (1)
				MED23
				Hml (2)
				Pi3K92E (2)
				side (1)
				mGluRA (1)
				Ptp10D (1)
				Plc21C (1)
				Scox (1)
				Nmdar2 (1)
				CG10348 (1)
				Lap1 (1)
				cype (2)
				CG11444 (2)
				CG34113 (1)
				CG9492
				pyx (2)
				Ac78C
				CG11318 (2)
Cluster	GO ID	GO Term description	p-value	Gene (transgene 1 or 2)
8	GO:0000381	regulation of alternative mRNA splicing, via spliceosome	0.00023	Pxn (2)
	GO:0019991	septate junction assembly	0.00122	sli (1)
	GO:0008366	axon ensheathment	0.00137	Sirt4
	GO:0048863	stem cell differentiation	0.00234	GI
	GO:0007475	apposition of dorsal and ventral imaginaginal discs-derived wing surfaces	0.00263	arm
	GO:0022008	neurogenesis	0.00334	Smr (1)
	GO:0022407	regulation of cell-cell adhesion	0.00443	Dlg (1)
	GO:0016203	muscle attachment	0.00498	vn (2)
	GO:0001708	cell fate specification	0.00653	dom (2)
	GO:0007379	segment specification	0.00683	how
				Scrib (IR) (2)
				Cont (2)
				U2af38 (1)
				Nrg (1)
				na
				hig (2)
				CG15395 (2)
				Gug
				MAGE
				su(Hw) (1)
				lea (1)
				Mrtf
				Scrib-IR (1)
				ca-alpha1D (2)
				ca-alpha1D (1)
				Dlg (2)
				Cap
				osa (1)
				CG6272 (1)
				mys
				Rbf1
				S6kII
				RhoGAP19D (1)
				Sdr (2)
				Su(var)2-HP2 (1)
				CG2807
				Rm62 (1)
				Cul-4
				shot
				CTCF
				Nrg (2)
				vn (1)
				CG4393 (2)
				Gtp-bp
				unc-5 (1)
Cluster	GO ID	GO Term description	p-value	Gene (transgene 1 or 2)
9	GO:0061647	histone H3-K9 modification	0.00033	pdm2 (1)
	GO:0035220	wing disc development	0.00063	pdm2 (2)
	GO:0016319	mushroom body development	0.00138	Rab40 (2)
	GO:0035099	hemocyte migration	0.00371	wit (2)
	GO:0048813	dendrite morphogenesis	0.00427	zormin (2)
	GO:0008586	imaginal disc-derived wing vein morphogenesis	0.00553	tefu (2)
	GO:0045610	regulation of hemocyte differentiation	0.00622	nopo
	GO:0045448	mitotic cell cycle, embryonic	0.00689	Lpt
	GO:0006626	protein targeting to mitochondrion	0.00689	Ndae1 (2)
				Tim17B1
				Sep2
				CG1311
				CG18335 (2)
				CG32238
				pan
				babo (1)
				CG4438
				Trf4-1
				CG1724 (1)
				CG9784 (2)
				CG7379 (2)
				Bap170 (2)
				CG1724 (2)
				lid (1)
				lid (2)
				RhoGAPp190 (2)
				kto (2)
				Tim17B2
				Trf4-2 (1)
				Xpd
				CG30417 (1)
				CG34422 (2)
				Rac2 (2)
				CG5389 (2)
				CG16721
				vap
				brm (2)
				Myd88
				Ras85D
				sax (2)
				usp (2)
				Idh (1)
				Irp-1B (2)
				Nrx-1
				Dsor2
				mei-38
				PpV
				msk
				Eph (2)
				egg (2)
				E(z) (2)
				CG4896 (1)
				CG9279
				Cg25C
				CG2135
				Rac1
				CG4887 (2)
				CG89095
				CG4896 (2)
				CG30417 (2)
				CG15117
				Sox15
				cnc (2)
				Pvr (2)
				SMC1
				spen (2)
				LanB1 (2)
				LanB1 (1)
				CG11247
				CG6272 (2)
				nub
				calypso (1)
				calypso (2)
				Pak
Cluster	GO ID	GO Term description	p-value	Gene (transgene 1 or 2)
10	GO:0006979	response to oxidative stress	0.00042	lgl4 mutant
	GO:0010906	regulation of glucose metabolic process	0.00083	Lip2
	GO:0031400	negative regulation of protein modification	0.00166	stj
	GO:0046622	positive regulation of organ growth	0.0031	Hml (1)
	GO:0070925	organelle assembly	0.0045	Adar (1)
	GO:0007298	border follicle cell migration	0.00548	Mhc (2)
	GO:0045936	negative regulation of phosphate metabolic process	0.00599	ATP7
	GO:2000112	regulation of cellular macromolecule biosynthetic process	0.007	CG10274 (2)
	GO:0001666	response to hypoxia	0.00774	fred (1)
	GO:0051489	regulation of filopodium assembly	0.00776	Smox
				CG4887 (1)
				kl-3
				piwi
				slbo (2)
				CG12950 (2)
				CcapR (1)
				ss (1)
				spp
				Trp1 (2)
				emb (2)
				dia (1)
				CG11444 (1)
				CG34422 (1)
				Trp1 (1)
				CG10211
				CG10621
				sens-2
				CG10585 (2)
				CG7911
				S6k (2)
				Elongin-C
				CG10585 (1)
				Trim9
				Trx-2
				sl (2)
				vkg (2)
				sei
				dlt
				Unc-89 (1)
				unc79
				jub
				para (2)
				Mkk4 (1)
				Tollo (1)
				CG34120 (2)
				kon
				mesh (2)
				Dscam2 (1)
				ebi (1)
				CG6480
				Puc
				Kirre (2)
				S6k (1)
				Mnt (2)
				Trf4-2 (1)
				otu (2)
				Rfabg
				CG10186 (1)
				Pi3K21B
				CG42255
				Pi3K92E (1)
				mew (aPS1) Integrin
				Baz
				Egfr (1)
				ATPsyn-beta (1)
				kug (2)
				para (1)
				robo
				Myb (1)
				atonal
