# Supplementary material for: A Genetic Analysis of Tumor Progression in Drosophila Identifies the Cohesin Complex as a Suppressor of Individual and Collective Cell Invasion
Source: iScience. 2020 Jun 4;23(6):101237. doi: 10.1016/j.isci.2020.101237 (PMC7317029; doi:10.1016/j.isci.2020.101237)
Supplement: Table S5. Genes Showing a Significant Change in Expression Following STAG2KD in MCF7 Cells, Related to Figure 6 — See also Figure S6. [file mmc6.xlsx]

## Sheet: STAG2KD vs Unt
Gene Symbol	p-value(Attribute)	Fold-Change(SA2 vs. Unt)
ACACB	0.00113836	-2.16129
AKR1B10	0.00983365	1.69266
AKR1B15	0.00013521	1.79308
AKR1C1	0.00245998	1.85242
AKR1C2	0.000920622	2.14892
C14orf132	0.00456957	-1.52615
CDR1	0.0011283	2.04201
CDR1	0.00305863	2.64551
CHN1	0.00386543	-1.59707
CSRNP2	0.00123759	-1.65863
EHD2	0.000324219	-1.97
GLO1	0.00912099	-1.62795
GLYR1	8.39e-05	-1.81307
HCAR1	0.0030783	-1.5732
LEF1	0.00322183	-1.7041
LXN	0.00289594	-2.26954
MINPP1	0.00308907	-1.66218
NPNT	0.000445752	1.55047
PCDH1	0.0039482	-1.51467
PCDH19	0.00158893	1.6463
PSMA7	0.00233964	-1.60218
SFT2D1	0.00779402	-2.01992
SHCBP1	0.00386107	-1.5
SLC37A2	0.00175792	-1.79236
SNX3	0.00401712	-1.57342
SOAT1	0.0033291	-1.70103
SPECC1L-ADORA2A	0.00286362	-1.81634
STAG2	0.00287305	-5.92288
TMEM107	0.00107138	-1.53369
TNRC6A	0.00625051	1.68854
UBL5	0.00162786	-1.64067
UST	0.00525705	-1.6965
VTCN1	0.000118633	-2.97795

## Sheet: STAG2KD vs NonT
Gene Symbol	p-value(Attribute)	Fold-Change(SA2 vs. NonT)
ACACB	0.00213836	-1.82882
ADCY9	0.00137272	-1.52667
AKR1B10	0.00983365	1.6678
AKR1B15	0.00013521	1.73804
C14orf132	0.00456957	-1.6732
CARNMT1	0.00135822	1.83674
CHN1	0.00386543	-1.51582
CSRNP2	0.00123759	-1.55182
DCAF7	0.0027407	-1.56759
EHD2	0.000324219	-1.72594
FGD1	0.00280366	-1.6167
GHR	0.00141735	1.57566
GLYR1	8.39e-05	-1.82847
HIF1A	0.00338725	1.56291
HSPG2	0.00133605	-1.82191
LEF1	0.00322183	-1.56792
MINPP1	0.00308907	-1.73809
NPNT	0.000445752	1.59168
PCDH1	0.0039482	-1.96819
PCP4	0.00169416	1.9346
PSMA7	0.00233964	-1.57631
RDH10	0.00196145	1.6571
SFT2D1	0.00779402	-1.94641
SHCBP1	0.00386107	-1.56969
SNX3	0.00401712	-1.57723
SPECC1L-ADORA2A	0.00286362	-1.99992
STAG2	0.00287305	-3.73787
TESK2	0.00902922	-1.52983
TMEM107	0.00107138	-1.54311
UBL5	0.00162786	-1.63933
UST	0.00525705	-1.91902
VTCN1	0.000118633	-2.10456

## Sheet: Unt vs NonT
Gene Symbol	p-value(Attribute)	Fold-Change(Unt vs. NonT)
EFR3B	0.000434199	-1.50088
PUDP	0.00539124	1.71077
STRADB	0.00611152	1.59278
HCN2	0.00903802	1.52124
