# Supplementary material for: A Genetic Analysis of Tumor Progression in Drosophila Identifies the Cohesin Complex as a Suppressor of Individual and Collective Cell Invasion
Source: iScience. 2020 Jun 4;23(6):101237. doi: 10.1016/j.isci.2020.101237 (PMC7317029; doi:10.1016/j.isci.2020.101237)
Supplement: Document S2. Data S1 and S2 — Data S1. Cytoscape network file for interaction map of invasive genes, Related to Figure 4. Data S2. Cytoscape network file for interaction map of genes misregulated by STAG2KD that affect cell-cell junctions, Related to Figure 6 See also Figure S6. [file mmc13.zip]

Archive with 5 entries (4 files):
- Interaction map invasive genes new.cys
- __MACOSX/
- __MACOSX/._Interaction map invasive genes new.cys
- Interaction map STAG2KD and AJ KEGG pathway.cys
- __MACOSX/._Interaction map STAG2KD and AJ KEGG pathway.cys
